# Supplementary material for: p53 Promotes Cytokine Expression in Melanoma to Regulate Drug Resistance and Migration
Source: Cells. 2022 Jan 25;11(3):405. doi: 10.3390/cells11030405 (PMC8833998; doi:10.3390/cells11030405)
Supplement: Supplementary file 1 [file cells-11-00405-s001.zip]

Archive with 6 entries (6 files):
- Figure S1_PR1.pdf
- Figure S2_PR1.pdf
- Figure S3_PR1.pdf
- Figure S4_PR1.pdf
- Figure S5_PR1.pdf
- Table S1.xlsx
