# Supplementary material for: p53 Promotes Cytokine Expression in Melanoma to Regulate Drug Resistance and Migration
Source: Cells. 2022 Jan 25;11(3):405. doi: 10.3390/cells11030405 (PMC8833998; doi:10.3390/cells11030405)
Supplement: Supplementary file 1 [file cells-11-00405-s001.zip › Table S1.xlsx]

## Sheet: Fig_1B_Heatmatp
	Loximvi_UV_rep1	Loximvi_UV_rep2	Loximvi_Nut_rep1	Loximvi_Nut_rep2	Loximvi_Etop_rep1	Loximvi_Etop_rep2	Skmel5_UV_Rep1	Skmel5_UV_Rep2	Skmel5_Nut_Rep1	Skmel5_Nut_Rep2	Skmel5_Etop_Rep1	Skmel5_Etop_Rep2	UACC62_UV_Rep1	UACC62_UV_Rep2	UACC62_nut_Rep1	UACC62_nut_Rep2	UACC62_Etop_Rep1	UACC62_Etop_Rep2	UACC257_UV_Rep1	UACC257_UV_Rep2	UACC257_nut_Rep1	UACC257_nut_Rep2	UACC257_Etop_Rep1	UACC257_Etop_Rep2
FOSB	3.19032	2.97768	0.518794	0.431282	2.87605	2.36866	2.6935	2.7628	0.910491	0.962715	3.63229	3.81869	6.68354	6.65139	4.38064	4.47782	5.58851	5.72169	3.07949	3.2945	1.4249	1.14108	2.59988	2.8546
ATF3	3.26666	3.29045	0.992781	1.15884	3.44841	3.36956	1.59112	1.43812	0.631937	0.344696	1.80675	1.77995	4.63497	4.65724	3.3959	3.13666	4.42026	4.46605	4.97414	4.86843	3.28004	3.22768	4.58036	4.65812
BTG2	3.472	3.36645	3.21024	3.33793	4.37348	4.22432	2.30006	2.30689	2.10133	2.30955	2.66069	2.71384	1.09347	1.12121	1.48822	1.48994	1.89415	1.92073	3.61084	3.63051	4.25057	4.27956	4.08338	3.99743
CYR61	-0.0128993	-0.0195201	0.83875	0.838593	1.12862	1.14274	2.90091	2.9368	3.03983	3.21167	3.27322	3.31989	2.03441	2.11835	2.74094	2.75425	2.89055	2.89555	4.76519	4.7841	4.51945	4.49707	4.96579	4.95954
SERTAD1	2.92511	3.0228	1.56353	1.25348	2.58652	2.66683	2.43721	2.47625	1.05623	1.34525	2.32712	2.38696	3.48424	3.50676	2.65056	2.78323	3.29004	3.27901	2.42779	2.44851	1.28119	1.03356	1.87782	2.03654
CTGF	-0.393686	-0.318682	0.815413	0.801814	0.517786	0.494989	1.5232	1.53657	1.77195	1.82366	1.52206	1.52997	1.32989	1.35842	2.45358	2.45333	2.15193	2.1765	5.54585	5.58602	5.12899	5.09965	5.24234	5.22136
PMAIP1	2.15846	2.21833	0.84009	0.7797	2.07572	2.06124	2.4356	2.58366	1.73492	1.75758	2.8878	2.73917	3.40865	3.44776	2.27032	2.30856	2.83862	2.9422	1.79538	1.76522	0.634701	0.58822	0.691226	0.701902
KBTBD8	1.2598	0.994818	0.406368	0.61629	1.21465	0.852781	1.86117	1.87827	1.76601	1.73977	2.02532	1.78736	4.56541	4.15396	4.59848	4.64879	4.80529	4.78021	1.30381	1.34745	0.206872	0.0683997	-0.221991	0.541619
EGR1	2.63323	2.59566	0.235482	0.0953581	3.6194	3.3958	1.63068	1.62338	0.305414	0.219798	1.70737	1.74004	2.39429	2.39821	1.64558	1.61379	2.79483	2.82454	1.90029	1.8949	1.48668	1.72108	2.25409	2.2801
GADD45A	1.19795	1.24874	0.747461	0.80268	1.34432	1.31246	1.91655	1.9493	1.52947	1.64723	1.34632	1.44198	2.90191	2.90991	2.22784	2.19976	2.5687	2.58526	2.29183	2.27415	1.83828	1.86508	1.86083	1.90612
GADD45B	0.985136	0.872657	0.754004	0.708293	1.20814	0.953863	2.5495	2.61775	0.761178	0.708938	1.53575	1.43806	2.77549	2.8234	1.92928	1.87688	2.4202	2.43008	2.64002	2.69961	1.86754	1.92508	2.30235	2.25264
SLC30A1	1.22575	1.25185	1.56729	1.78453	1.54089	1.45776	0.918336	0.873714	1.2697	1.27445	1.10993	1.02604	2.71785	2.71443	3.34564	3.29401	3.46079	3.49477	1.08669	1.32778	1.48672	1.51219	1.24212	1.39958
CSRNP1	0.898343	0.873509	-0.173148	-0.132193	0.444955	0.482999	1.39231	1.41039	0.848903	0.763501	1.37019	1.5316	3.11308	3.08547	3.28681	3.30059	3.11769	3.12224	2.71571	2.35415	1.53962	1.53477	2.26275	2.10653
PLK3	1.14281	1.31702	1.16523	0.77559	1.41606	1.70556	1.37088	1.51797	1.56813	1.57659	1.61421	1.63966	1.06365	1.21552	1.52474	1.60991	1.86094	1.91375	1.88568	1.90139	1.74914	1.79449	1.93527	1.97931
CDKN1A	1.76372	1.77542	2.04938	2.05212	2.36726	2.33373	1.20398	1.23084	1.69344	1.71626	1.69673	1.75869	0.414117	0.409167	1.05885	1.07567	1.32596	1.30098	1.00402	0.980632	1.79059	1.77944	1.67977	1.71396
PPP1R15A	1.13541	1.17915	0.437098	0.372672	0.844163	0.820792	0.908103	0.961316	0.822598	0.699245	0.835088	0.871178	2.60592	2.59803	2.49625	2.52709	2.94156	2.88598	1.47588	1.42789	1.41906	1.40554	1.54458	1.57297
GEM	0.986934	1.04676	-0.595337	-0.550924	-0.0949577	0.196948	1.71058	1.76993	1.38047	1.31144	1.08365	1.14584	3.70902	3.78596	3.38451	3.34424	3.22526	3.33011	0.838361	0.969472	0.120312	-0.0227649	0.412955	0.429868
LACC1	0.68192	0.71749	0.757429	0.553547	1.53314	1.5468	1.40096	1.34868	2.07792	1.89842	2.11877	2.01675	0.758759	1.34327	1.67309	1.82454	1.77183	1.54479	1.18026	1.11251	1.49889	1.37439	1.06355	0.976843
BBC3	2.02565	2.02378	1.85437	1.36074	2.45469	2.3014	0.759115	0.74089	0.916567	1.04273	1.10426	1.01617	-0.611821	-0.61393	0.0887609	0.00396792	1.12962	1.34509	1.12699	1.32192	2.18964	2.04425	2.54433	2.61209
SIK1	0.703532	0.73911	-0.0954635	0.154222	0.393365	0.237927	1.28797	1.5598	0.92202	1.14026	1.18091	1.50147	2.14772	2.13975	1.93904	1.9044	2.19078	2.26075	1.62736	1.6047	0.735421	0.637588	1.10851	1.13803
SESN2	1.88721	2.00857	1.54644	1.56727	1.77849	1.80075	-0.0279621	-0.103479	0.189032	0.112222	0.622514	0.730437	0.735935	0.62167	1.2388	1.42761	1.88602	1.9635	1.04681	0.993053	1.68237	1.58644	1.8513	1.85201
YOD1	0.905582	0.879173	-0.0228465	0.0748164	0.881399	0.825457	1.64251	1.56448	0.796114	0.905161	1.38609	1.42604	1.61678	1.48906	1.68836	1.70568	1.80779	1.95139	1.63739	1.58498	0.919641	0.94162	0.877944	0.808414
DNTTIP2	0.671008	0.637214	0.567954	0.619715	0.890707	0.965316	1.13789	1.30476	1.29473	1.43692	0.988374	0.893451	1.6036	1.73214	2.12605	2.24916	2.15147	2.16036	1.05703	1.06891	0.886091	0.86171	0.370898	0.286256
THBS1	-0.0923004	-0.205349	1.0117	1.02577	0.112677	0.104649	0.469446	0.481848	1.2695	1.13828	1.06183	1.05382	-0.650966	-0.635803	1.39265	1.39729	0.879406	0.900411	2.64779	2.58718	2.78073	2.79948	2.87719	2.87824
RHOB	2.47004	2.45274	0.995694	0.595737	1.66024	1.85294	0.736042	0.69205	0.239188	0.366632	1.13702	1.12653	2.08094	2.08902	0.876689	0.961466	1.4286	1.36772	0.787177	0.705869	0.325346	0.376912	0.903728	0.875747
HIST2H2BE	2.16011	2.32982	0.525278	0.676986	1.15085	1.7211	0.845166	0.872415	0.683375	0.668172	0.72044	0.577617	2.7306	2.60495	0.516028	0.502624	1.31715	1.51374	1.0911	0.992413	0.399255	0.18299	1.08996	1.12079
TNFSF9	2.114	2.04687	0.654376	0.326705	1.59435	1.79678	0.759304	0.909894	-0.161043	0.130247	1.17912	1.37992	2.88319	2.85959	0.532933	0.799645	2.05635	2.24473	0.811365	0.818756	-0.416893	-0.31049	0.735133	0.630276
MTERF1	0.330129	0.584847	0.558874	0.504197	0.700173	0.959838	1.1564	1.12562	1.31206	1.30705	1.18525	1.13291	1.01945	0.67651	2.19328	2.22579	2.03795	1.99133	0.632425	0.984155	0.729844	0.787683	0.253831	0.289868
IER5	1.32117	1.29408	0.834587	0.691057	1.15105	0.947882	0.701162	0.725088	0.18319	0.149356	0.817276	0.662578	2.37804	2.28593	1.09027	0.976743	1.96119	1.98188	1.06	1.08873	0.11449	0.264106	0.835353	0.798329
TP53INP1	1.19338	0.955511	0.576574	0.741391	1.43371	1.76306	0.555835	0.562672	0.836115	0.89004	1.33366	1.11109	0.504287	0.424112	1.458	1.37765	1.88785	1.88727	0.498176	0.587834	1.09259	1.09179	0.768631	0.761872
MASP2	2.64139	2.55589	0.950591	-0.0699489	1.18218	1.25203	2.09116	2.19538	0.625599	0.113925	1.85738	1.57711	1.77843	2.56068	0.468743	1.92998	1.97644	1.23867	0.601394	0.83573	-1.15982	-1.07175	-0.801979	-1.16946
RNF6	0.699938	0.709947	0.445522	0.621956	0.807973	0.849796	0.901869	0.959596	1.05729	0.951945	0.930211	0.973028	1.35811	1.43582	2.20094	2.20712	1.96912	2.01464	0.756219	0.729236	0.504433	0.480642	0.0648231	0.207158
PLK2	-0.10787	-0.111668	0.544417	0.660885	1.38047	1.34411	1.08295	1.11041	0.657703	0.742382	1.34961	1.37968	0.717722	0.771583	0.593363	0.555749	1.37309	1.40296	1.70885	1.72127	0.941247	0.990466	1.36712	1.35406
ID2	2.42032	2.41767	0.0574891	-0.101252	1.62645	1.48376	1.22108	1.13363	0.406056	0.408198	1.12148	1.09571	3.23242	3.14181	0.140981	0.756926	1.69883	1.93208	0.96001	1.06527	-1.21506	-1.01617	-0.206545	-0.325853
TNFRSF12A	1.02781	0.954279	0.795122	0.832793	0.584248	0.579551	1.47814	1.43962	1.29984	1.15346	1.01303	1.10567	0.588254	0.448962	1.11911	1.04298	0.986116	0.9329	1.07433	1.06207	0.828482	0.848984	1.14386	1.07014
SNORA109	0.551852	0.589783	1.07054	1.08897	1.17592	1.24638	0.971631	0.928603	0.107076	0.287725	0.226813	0.280083	1.5007	1.49547	1.24573	1.25189	1.35274	1.33541	2.17906	2.17992	0.467932	0.434036	0.299106	0.307922
PYROXD1	0.286952	0.208092	0.649251	0.683886	0.480085	0.510676	1.06698	0.936789	1.30621	1.26755	0.908287	0.912243	1.13681	1.10603	2.0359	1.9615	1.57758	1.77362	0.710404	0.499741	0.635355	0.810035	-0.0134363	0.328844
FAS	-0.227306	-0.272706	0.715504	0.684684	0.609454	0.644688	0.632684	0.715771	1.28895	1.47035	1.11099	1.04304	0.437078	0.526318	2.28183	2.16982	2.02406	2.04078	0.292487	0.21339	1.24228	1.22917	0.351591	0.259479
HEXIM1	1.73768	1.66953	-0.0743551	0.123121	0.948223	0.9106	1.05862	1.04652	0.35735	0.202611	0.64809	0.673829	2.36873	2.37798	0.769928	0.621667	1.29302	1.33968	1.46494	1.43421	-0.147113	-0.183675	0.436811	0.362528
IER2	0.823386	0.780033	-0.0321534	0.133419	0.256262	0.211809	0.977637	0.949947	0.0482403	-0.0386273	0.599623	0.660463	2.03748	2.0919	0.857015	0.932442	1.50736	1.51256	1.4356	1.38573	0.824308	0.79511	1.20449	1.24073
KCNJ14	1.78581	1.82756	0.33448	0.277409	0.262055	0.664481	1.09316	1.0579	0.392343	-1.06291	0.861191	1.19329	1.74958	2.23122	1.47071	1.47895	1.30977	1.49744	1.35307	1.2522	-0.395695	-0.647262	0.527743	0.652528
MDM2	-0.46954	-0.378067	1.6455	1.64189	0.582366	0.632705	0.0232021	0.0353339	1.64129	1.69582	0.952562	0.863862	-0.127048	-0.0792357	2.5244	2.56737	1.8439	1.89173	-0.529499	-0.479714	1.67868	1.67303	0.597393	0.623362
SESN1	0.153302	0.185559	1.1939	1.18013	1.23971	1.30055	0.739382	0.703933	1.7373	1.79505	1.70202	1.66849	-0.714959	-0.525372	0.908467	1.01803	0.803115	0.729056	0.364705	0.304493	1.41056	1.50535	0.761448	0.862244
ZNF268	0.000579171	0.110134	0.568153	0.521927	0.554406	0.56849	1.03267	0.935062	1.24966	1.5269	1.17199	0.953146	0.863933	1.05886	1.83736	1.69625	1.80461	1.70837	0.531687	0.517326	0.739991	0.701678	0.200371	0.00910923
ESF1	-0.149936	-0.13367	0.511389	0.549025	0.688414	0.681975	0.1257	0.0419129	1.22414	1.07908	0.526407	0.601689	0.988961	0.999198	2.30277	2.33287	1.9448	2.06118	0.343167	0.474749	1.18563	1.15166	0.592711	0.594287
MTRNR2L4	0.884006	0.909964	0.853022	0.768116	0.861362	0.806668	0.80056	0.785786	0.659728	0.591544	0.368606	0.382966	1.17956	1.11392	1.47935	1.511	1.51314	1.55046	0.834511	0.860553	0.443672	0.535178	0.508899	0.471846
IBA57	1.16846	1.10783	0.803453	0.714522	0.747	0.557242	0.79969	0.60476	0.642258	0.27117	0.929234	0.887303	1.37411	1.41446	1.20091	1.3383	1.52615	1.60331	0.49737	0.56277	0.267908	0.20593	0.634869	0.535163
DUSP6	0.562848	0.604451	-0.168712	-0.0442033	0.00243644	-0.0222181	0.582366	0.549052	0.573171	0.626633	0.472261	0.462717	1.27275	1.32501	1.87686	1.85392	1.58554	1.62329	1.2354	1.24044	1.17375	1.13427	0.844105	0.844874
ZNF766	0.672356	0.671253	0.345389	0.00734656	0.743776	0.594531	1.24517	1.12847	1.38596	1.36992	1.48335	1.60052	0.697201	0.685694	1.15691	1.00309	1.07176	1.25074	0.583149	0.584348	0.522855	0.376765	0.372854	0.514604
CITED2	0.844396	0.893525	-0.00562456	-0.057963	0.14787	0.21201	0.573537	0.591645	-0.495842	-0.463546	0.876804	0.892733	2.93901	2.80233	1.09914	1.10919	2.08205	2.1456	1.5238	1.55839	-0.400843	-0.263827	0.779941	0.654677
FAM46A	0.740851	0.603322	0.286119	0.2519	1.35659	1.37059	0.554879	0.600389	0.439281	0.40201	0.538106	0.607357	0.942289	0.933716	1.21539	1.13556	1.15675	1.2258	1.42201	1.51972	0.406307	0.366015	0.739601	0.80697
CLK1	0.704975	0.606275	0.0310875	-0.0491991	0.0644827	0.130817	1.11477	1.11471	0.301636	0.164114	1.06995	1.0173	2.29165	2.23808	1.75472	1.71802	1.41733	1.4643	1.19234	1.26758	0.0725302	0.114673	-0.109455	-0.138053
MTRNR2L8	0.410957	0.42191	0.385515	0.397322	0.512129	0.540905	0.790624	0.79974	0.419168	0.44817	0.348405	0.35763	1.61332	1.63189	1.40574	1.42969	1.55285	1.57934	1.23866	1.24743	0.51645	0.516977	0.394878	0.394476
LARP7	0.255313	0.244831	0.218765	0.43785	0.620432	0.583008	0.877393	0.860556	1.05977	1.28342	0.810327	0.813337	0.829705	0.796999	1.28218	1.35973	1.04122	1.03575	0.813542	1.08499	0.881744	0.89715	0.553101	0.705669
TOB1	1.53881	1.64377	0.0894879	0.293836	1.61699	1.48315	0.684043	0.643095	0.0284616	0.0912237	0.940696	0.916077	1.81574	1.78382	0.410638	0.513052	1.17725	1.28789	0.74858	0.822811	-0.0155864	0.00888437	0.328381	0.328844
LRIF1	0.0350196	0.0405058	0.255963	0.306694	0.578695	0.551278	0.0977755	0.00486339	0.927893	1.0545	0.937435	1.10049	0.853853	1.09377	1.94819	1.94512	2.10356	2.08265	0.299076	0.379041	0.671432	0.549022	0.364793	0.30113
ZNF551	0.667575	0.441585	0.211101	0.169442	0.527773	0.393599	0.930399	0.852046	0.819855	0.652161	0.914075	0.956217	1.67677	1.97575	0.983191	1.46267	1.0791	1.17128	0.960322	0.949669	-0.206331	0.173781	0.0987132	0.395966
HSPA1B	1.22779	1.15617	0.848549	0.828244	0.988369	1.05191	0.514258	0.521746	-0.530884	-0.15631	0.523672	0.329699	3.62087	3.61721	0.187615	0.262028	1.04733	0.954382	0.633209	0.641439	-0.465214	-0.359361	0.300385	0.307718
EVI2A	0.961659	1.0168	0.113335	0.289108	0.248327	0.482756	0.780001	0.63225	0.918233	0.977734	0.535293	0.701296	1.60153	1.47651	1.33613	0.898271	0.917898	1.06984	0.888578	0.849746	0.481057	0.615295	0.317322	-0.161477
ZNF23	0.407278	0.367871	0.226248	0.276808	0.358928	0.383482	1.04027	1.12962	1.12527	1.09881	1.29648	1.3325	1.04148	1.29726	1.44603	1.26783	1.12312	1.14426	0.430003	0.358472	0.313133	0.413696	0.219139	-0.232551
ZNF480	0.0498397	0.162815	0.216505	0.408193	0.53824	0.455088	0.422553	0.353242	0.614688	0.884304	0.792845	0.925311	0.608898	0.601863	1.35019	1.34496	1.17867	1.42141	0.902795	0.843274	1.09905	1.10227	0.546299	0.596518
FAM200A	0.962074	0.814773	0.201987	0.37784	0.774605	0.705052	1.00078	1.07926	0.825807	0.719196	1.01926	1.09821	0.668205	1.07028	0.977831	0.73218	0.798902	0.820966	0.879559	0.745706	0.459904	0.309018	0.189977	-0.145317
CHCHD7	0.76908	0.786644	0.354787	0.386635	0.873814	0.739581	0.915017	0.9334	0.54564	0.426943	1.14951	1.19604	1.34464	1.27755	0.362171	0.535077	1.15818	1.05956	0.572828	0.705441	0.176223	0.0207426	0.361556	0.261314
TRMT10C	0.468266	0.505535	0.146342	0.141395	0.550828	0.483181	1.1312	1.14306	0.914962	0.82705	0.826757	0.857539	0.804433	1.01893	1.48136	1.63103	1.36395	1.51349	0.369882	0.483207	0.160768	0.123592	-0.149869	-0.0989768
ZNF302	0.671554	0.617189	0.216923	0.218643	0.664839	0.291149	1.5098	1.31238	1.15211	1.30802	1.32287	1.2935	0.864071	0.669136	0.963037	0.634792	0.757327	0.913851	0.569025	0.575027	0.0576698	0.164722	-0.19728	-0.208344
UTP23	0.60459	0.661426	-0.0626201	-0.106692	0.566575	0.5991	1.0402	1.08863	0.726799	0.581198	0.807301	0.850566	1.178	1.20546	1.4619	1.38198	1.08244	1.45797	0.327777	0.545889	0.0971539	0.0750455	0.00197463	-0.125261
SLU7	0.427279	0.419249	0.0642753	0.0724385	0.323117	0.256792	0.644572	0.662048	0.713878	0.63854	0.767451	0.733572	1.10764	1.14149	1.35554	1.29934	1.38982	1.33013	0.51313	0.568988	0.41586	0.530508	0.411548	0.259191
TRIAP1	0.702472	0.720709	0.710348	0.740703	0.683012	0.665853	0.669013	0.706109	0.68935	0.747042	0.559004	0.597392	0.0744989	0.216327	0.749338	0.950682	0.725733	0.758699	0.536625	0.563269	1.00259	0.944631	0.587257	0.586838
SLFN5	0.529317	0.466184	0.366	0.488202	0.759652	0.616067	0.454302	0.514551	0.871562	0.716261	1.20631	1.16093	0.48757	0.500538	0.538409	0.472815	0.874466	0.870347	0.452164	0.48508	0.754234	0.791886	0.523215	0.621095
ATF5	0.728761	0.727503	0.321494	0.105928	0.341334	0.367463	0.888672	0.910106	0.380389	0.721097	0.964676	0.992493	1.3251	1.35792	0.959209	1.0812	1.04819	1.09822	0.392962	0.392833	-0.0562071	0.00420166	0.0495337	0.249616
PPM1D	-0.0205621	-0.130028	0.907056	0.786873	1.46775	1.37163	-0.311398	-0.345803	0.666057	0.78838	0.711255	0.838452	-0.542195	-0.575495	1.26462	1.17726	1.50089	1.50038	-0.0548709	-0.0943699	0.943339	0.903252	0.699871	0.84219
VAMP1	0.54449	0.720166	0.240063	0.0700635	0.130539	0.676695	0.606218	0.59538	0.175567	-0.175181	1.17971	1.22345	1.32015	1.25077	0.227511	0.448615	1.43856	0.665016	1.33042	1.51438	-0.245633	-0.371732	0.282329	0.119983
IRF7	1.52795	1.46339	0.423005	0.0635691	0.62943	0.771599	1.21421	1.22845	-0.831761	-0.964443	0.925243	1.17653	1.2555	1.12887	-0.544287	-0.864403	0.475529	0.233439	1.58251	1.63854	-0.294413	0.190678	0.701419	0.598971
TIGAR	0.0181026	0.135248	0.522725	0.794031	0.819091	0.760875	0.0713418	0.0374187	0.854176	0.685988	0.637576	0.778227	-0.102374	-0.173762	1.74069	1.75262	1.59802	1.65472	-0.281588	-0.214305	0.595406	0.644966	0.125751	0.149266
C11orf68	1.1907	1.19283	0.270144	0.431263	0.400238	0.333874	1.10135	1.10892	0.891573	0.422868	0.669769	0.676591	0.539204	0.581387	-0.102911	-0.097565	0.0421414	-0.141329	1.04572	0.80381	0.423466	0.419379	0.561063	0.682564
TRMT5	0.455257	0.53478	0.00759606	0.00981294	0.419411	0.461962	0.901507	0.837115	0.599712	0.769291	0.638827	0.67188	0.944589	1.00844	0.648092	0.751534	0.609795	0.647332	0.786993	0.790235	0.238611	0.262614	0.0356955	0.083243
H3F3B	0.536026	0.519037	0.194734	0.213994	0.357812	0.395592	0.562335	0.57957	0.443512	0.414754	0.644147	0.650641	0.947946	0.948698	0.571269	0.593585	0.757629	0.731621	0.536217	0.55658	0.468105	0.473387	0.464456	0.505302
GRPEL2	1.01764	0.98339	-0.217359	-0.263236	0.602833	0.534466	0.725364	0.680743	0.106343	0.174341	0.447882	0.441472	1.14629	1.21642	0.997489	0.999306	1.08171	1.24517	0.843903	0.830691	-0.405986	-0.270314	-0.105704	-0.28648
CEBPG	0.553126	0.674681	-0.315123	-0.184582	0.0352574	-0.11088	0.576077	0.57308	0.214621	0.379048	0.771711	0.635371	1.27211	1.3075	1.13535	1.1728	1.17828	1.13817	0.544283	0.491035	-0.229236	-0.033147	-0.0845107	-0.00802018
EIF1	0.514909	0.509706	0.0976935	0.0797153	0.325071	0.294922	0.49505	0.52068	0.379329	0.374841	0.525872	0.542368	0.651365	0.699444	0.613161	0.625119	0.570115	0.563772	0.446342	0.46	0.325587	0.299826	0.489105	0.499977
EDA2R	0.00728869	0.290851	0.882922	1.14059	0.742972	0.777941	-0.351769	-0.349533	0.83902	0.974623	0.666302	0.441374	-0.236324	-0.13585	0.955871	1.08151	0.723257	0.822942	-0.340456	-0.360368	0.767165	0.783971	0.209222	0.149866
ANKRD20A12P	0.0350348	-0.00752663	0.558752	0.566026	0.209294	0.1891	0.299114	0.132542	1.00018	1.06748	0.689864	0.804953	0.101021	0.0894932	0.710482	0.768664	0.396417	0.613755	0.116226	0.176549	0.702448	0.640929	0.113805	0.187255
VAMP2	0.912846	0.988997	0.287786	0.198655	0.486007	0.409463	0.606564	0.571173	0.195661	0.25134	0.434395	0.404288	0.432612	0.454257	0.404985	0.342143	0.460358	0.671181	0.434171	0.407548	-0.023034	-0.0985848	0.306952	0.333902
COX19	1.25028	1.13872	-0.281132	0.0425399	0.789905	0.451889	0.54127	0.539661	-0.0550543	-0.105542	0.280695	0.238301	1.11686	0.802372	0.628201	0.446936	0.540971	0.644914	0.452546	0.615479	-0.496362	-0.357397	-0.0239763	0.00480099
GPR3	0.750207	0.670227	-0.0863744	-0.521956	0.134067	-0.0930661	0.726522	0.800153	0.493847	0.129011	0.503237	0.453573	0.963736	0.747911	0.23687	-0.0903884	0.0414575	0.125191	0.858898	0.790365	0.0563101	-0.128869	0.40269	0.40683

## Sheet: Fig_1C_Enrichments
Hallmark Pathway	pvalue	padj
p53 Pathway	8.839e-18	1.37e-16
TNF-alpha Signaling via NF-kB	8.839e-18	1.37e-16
Apoptosis	2.768e-08	2.861e-07
Epithelial Mesenchymal Transition	2.165e-06	1.678e-05
Cholesterol Homeostasis	0.0002787	0.001728
TGF-beta Signaling	0.001572	0.00696
UV Response Up	0.0005695	0.002943
Hypoxia	0.01047	0.03606
Inflammatory Response	0.01047	0.03606
Coagulation	0.02105	0.06525

## Sheet: Fig_1D_GSEA
LOXIMVI					SKMEL5					UACC62					UACC257
Etoposide					Etoposide					Etoposide					Etoposide
Gene	Log2 FC	p53_hallmark	TNF_hallmark		Gene	Log2 FC	p53_hallmark	TNF_hallmark		Gene	Log2 FC	p53_hallmark	TNF_hallmark		Gene	Log2 FC	p53_hallmark	TNF_hallmark
GDF15	2.92815	0	0		CXCL8	3.67741	0	0		SLC30A1	3.47788	0	0		CTGF	5.23189	0	0
SERTAD1	2.62724	0	0		PMAIP1	2.8154	0	0		AMOTL2	3.35129	0	0		MKI67	3.3978	0	0
BBC3	2.38008	0	0		SERTAD1	2.35735	0	0		SERTAD1	3.28453	0	0		CENPF	2.9471	0	0
CDKN1A	2.35059	1	1		KLF10	2.35407	0	1		GEM	3.27864	0	1		THBS1	2.87771	0	0
PMAIP1	2.0685	0	0		JUN	2.16094	1	1		ABL2	3.19616	0	0		BBC3	2.57861	0	0
TXNIP	1.9452	1	0		RND3	1.84075	0	0		MAFF	2.97662	0	1		TPR	2.55567	0	0
SESN2	1.78966	0	0		CDKN1A	1.72804	1	1		PPP1R15A	2.91404	1	1		GOLGB1	2.4606	0	0
TP53INP1	1.60777	0	0		SESN1	1.68535	1	0		RND3	2.90982	0	0		ZC3H13	2.37135	0	0
PLK3	1.56806	1	0		PLK3	1.62699	1	0		PMAIP1	2.89134	0	0		AKAP9	2.3286	0	0
CBWD5	1.56554	0	0		ZNF766	1.54312	0	0		KLF10	2.79068	0	1		GOLGA4	2.30481	0	0
TOB1	1.55162	1	0		CTGF	1.52602	0	0		KITLG	2.6358	0	0		PPIG	2.30169	0	0
BCL2L11	1.54428	0	0		FOSL1	1.52133	0	1		GADD45A	2.57701	1	1		EIF5B	2.29513	0	0
JUNB	1.53886	0	1		ARRDC3	1.50352	0	0		KLHL15	2.56731	0	0		GADD45B	2.27771	0	1
SLC30A1	1.49993	0	0		GADD45B	1.48774	0	1		ZFP36	2.48984	0	1		BOD1L1	2.187	0	0
PPM1D	1.42049	1	0		KITLG	1.45567	0	0		GADD45B	2.42515	0	1		FOSL1	2.15589	0	1
FAM46A	1.36361	0	0		MXD1	1.44949	1	1		ARID5B	2.4064	0	0		JUN	2.04516	1	1
PLK2	1.3624	1	1		ENC1	1.44178	0	0		DUSP10	2.40011	0	0		SERTAD1	1.95936	0	0
PHLDA3	1.3414	1	0		YOD1	1.40621	0	0		JUN	2.38923	1	1		PLK3	1.95746	1	0
GADD45A	1.32848	1	1		SP4	1.39814	0	0		NOCT	2.37302	0	0		EEA1	1.95118	0	0
ZFP36	1.2909	0	1		GADD45A	1.39494	1	1		MCL1	2.34718	0	1		AMOTL2	1.9458	0	0
SESN1	1.27045	1	0		PLK2	1.36473	1	1		HBEGF	2.31043	1	1		CXCL8	1.92724	0	0
TUBB2A	1.26705	0	1		SIK1	1.35008	0	1		SLC25A25	2.28218	0	0		GADD45A	1.88365	1	1
ZKSCAN1	1.24947	0	0		ZNF23	1.3146	0	0		DDIT3	2.27393	1	0		KTN1	1.8603	0	0
SNORA109	1.21158	0	0		ZNF302	1.30826	0	0		CBWD5	2.24101	0	0		SESN2	1.85166	0	0
ZNF92	1.10331	0	0		THUMPD1	1.30597	0	0		SIK1	2.22619	0	1		RBM25	1.81645	0	0
GADD45B	1.0866	0	1		KLHL15	1.30296	0	0		FBXW7	2.21887	1	0		ARID4A	1.80983	0	0
IER5	1.05304	1	1		ZNF92	1.23323	0	0		SIRT1	2.20679	0	0		BCL6	1.78857	0	1
DDIT3	1.04756	1	0		TP53INP1	1.22666	0	0		SOWAHC	2.19378	0	0		DST	1.74057	0	0
TMEM183A	1.03398	0	0		GCA	1.22644	0	0		HMOX1	2.16698	1	0		GCC2	1.70094	0	0
HSPA1B	1.02049	0	0		NR1D2	1.22596	0	0		CTGF	2.16427	0	0		CDKN1A	1.69696	1	1
BLOC1S2	0.991762	0	0		AMOTL2	1.21859	0	0		DNTTIP2	2.15592	1	0		UACA	1.68456	0	0
ZNF566	0.959444	0	0		PTER	1.21673	0	0		ERRFI1	2.15502	0	0		FOSL2	1.66299	0	1
ARRDC3	0.957587	0	0		FZD4	1.19839	0	0		ZNF92	2.13893	0	0		TNFAIP3	1.65719	0	1
HEXIM1	0.929534	1	0		ZNF12	1.18758	0	0		CITED2	2.11417	0	0		NSRP1	1.63365	0	0
DNTTIP2	0.928494	1	0		SLFN5	1.1838	0	0		ARL5B	2.09918	0	0		SMC3	1.6092	0	0
CCDC174	0.906657	0	0		CREB5	1.18298	0	0		LRIF1	2.09314	0	0		PPP1R15A	1.55884	1	1
FDXR	0.899289	1	0		ZNF566	1.18066	0	0		PDP1	2.08441	0	0		SLC25A25	1.54759	0	0
RNF19B	0.878526	1	1		CHCHD7	1.17297	0	0		BACH1	2.0795	0	0		BDP1	1.51425	0	0
ERCC5	0.877309	1	0		CMTR2	1.17038	0	0		FAS	2.03245	1	0		RAD50	1.39782	0	0
EFNB1	0.866478	0	0		GABPA	1.16381	0	0		SLC19A2	2.02094	1	0		CREB5	1.39375	0	0
YOD1	0.853699	0	0		MTERF1	1.15932	0	0		MTERF1	2.01483	0	0		CCDC88A	1.39368	0	0
C7orf43	0.848229	0	0		PELI1	1.14933	0	0		ELL2	2.01255	0	0		IRS1	1.36636	0	0
CCPG1	0.845865	0	0		TWISTNB	1.14625	0	0		ZNF267	2.0095	0	0		PLK2	1.3606	1	1
ZNF721	0.844395	0	0		ZNF367	1.14571	0	0		ESF1	2.00417	0	0		ABL2	1.34575	0	0
PIM3	0.839082	0	0		ZNF267	1.14538	0	0		RNF6	1.99206	0	0		TRIP11	1.34194	0	0
ZNF197	0.838887	0	0		ERRFI1	1.14252	0	0		EPC1	1.98332	0	0		ZFP36	1.32867	0	1
YRDC	0.836163	0	1		RRM2B	1.13463	0	0		USP53	1.97676	0	0		SLC30A1	1.32299	0	0
MTERF1	0.83584	0	0		SEPSECS	1.13206	0	0		IER5	1.97157	1	1		MAFF	1.32091	0	1
MTRNR2L4	0.834274	0	0		FAM76B	1.11605	0	0		ARL4A	1.95915	0	0		CLIP1	1.3159	0	0
PPP1R15A	0.832525	1	1		GEM	1.11508	0	1		ARID4A	1.95426	0	0		ANKRD12	1.30163	0	0
RNF6	0.829036	0	0		MAPK6	1.11289	0	0		TBC1D23	1.9411	0	0		PRRC2C	1.28305	0	0
CREBRF	0.827943	0	0		CCNT2	1.11176	0	0		SESN2	1.92528	0	0		UPF3B	1.28071	0	0
CRY2	0.823525	0	0		ZNF507	1.11022	0	0		RCAN1	1.89367	0	1		ROCK2	1.26026	0	0
ZNF24	0.821598	0	0		NXT2	1.10664	0	0		EPC2	1.88777	0	0		MNS1	1.25345	0	0
CCNT2	0.808995	0	0		NFYB	1.1002	0	0		PLK3	1.88758	1	0		FSCN1	1.25334	0	0
CHCHD7	0.808258	0	0		RANBP6	1.09834	0	0		TP53INP1	1.88756	0	0		IER2	1.22272	0	1
TIGAR	0.790276	0	0		IMPA1	1.09815	0	0		ZBTB21	1.88735	0	0		LATS2	1.21815	0	0
SNHG20	0.780816	0	0		DDIAS	1.09415	0	0		FRS2	1.88401	0	0		NOCT	1.21652	0	0
FAM53C	0.775971	0	0		UBLCP1	1.09036	0	0		YOD1	1.88138	0	0		THOC2	1.19303	0	0
EDA2R	0.760563	0	0		HSP90AA1	1.08915	0	0		MDM2	1.86802	1	0		KIF20B	1.17613	0	0
JUND	0.753616	0	0		C3orf58	1.08728	0	0		UGCG	1.8674	0	0		NFKBIA	1.16478	0	1
MAFF	0.751964	0	1		SIRT1	1.08251	0	0		DNAJB9	1.86197	0	0		SLK	1.16033	0	0
CD83	0.750553	0	1		FAS	1.07742	1	0		NOL8	1.84926	1	0		MT2A	1.15732	0	0
TGDS	0.748594	0	0		NEDD1	1.07392	0	0		DIS3	1.84404	0	0		RCAN1	1.12381	0	1
ZBTB41	0.741564	0	0		SLC30A1	1.06859	0	0		FBXO30	1.84374	0	0		SIK1	1.12335	0	1
FAM200A	0.740248	0	0		ZNF268	1.06671	0	0		SLFN12	1.83786	0	0		ROCK1	1.11324	0	0
TRAF4	0.73403	1	0		BBC3	1.06089	0	0		SRSF6	1.81953	0	0		TNFRSF12A	1.10747	0	0
CENPQ	0.722196	0	0		TNFRSF12A	1.0601	0	0		TNFAIP3	1.80904	0	1		ARL4C	1.09707	0	0
AEN	0.715421	1	0		P2RY1	1.05956	0	0		LIMA1	1.80257	0	0		ATRX	1.09421	0	0
C6orf203	0.714057	0	0		FAM200A	1.05927	0	0		HDAC9	1.80188	0	0		EPHA2	1.08365	1	0
ANKRD49	0.705762	0	0		THBS1	1.05783	0	0		SRFBP1	1.78463	0	0		SERTAD2	1.06208	0	0
NFYB	0.702118	0	0		CLK1	1.04386	0	0		MTRNR2L9	1.77202	0	0		RND3	1.04809	0	0
ZNF107	0.696656	0	0		UFL1	1.04046	0	0		RPL23AP53	1.7686	0	0		PDP1	1.04394	0	0
PPP2R3C	0.694559	0	0		ZNF195	1.04039	0	0		TIPARP	1.76228	0	1		JAG1	1.03889	0	1
RSRP1	0.693627	0	0		BCL10	1.03282	0	0		ZNF268	1.75729	0	0		JUNB	1.01843	0	1
MTX3	0.690933	0	0		SKIL	1.03022	0	0		ZBTB38	1.74496	0	0		SMAD9	1.00603	0	0
SLFN5	0.689645	0	0		BLOC1S6	1.02814	0	0		CEBPZ	1.74454	0	0		PCM1	0.990742	0	0
TVP23B	0.685359	0	0		FBXO30	1.0247	0	0		BCLAF1	1.74387	0	0		SREK1	0.981922	0	0
ESF1	0.685198	0	0		LRIF1	1.02126	0	0		SAMD9	1.74037	0	0		SMC2	0.981733	0	0
DNLZ	0.683758	0	0		SOWAHC	1.01243	0	0		UAP1	1.72952	0	0		NIN	0.976264	0	0
C6orf48	0.677854	0	0		CSE1L	1.01189	0	0		DDX3X	1.72923	0	0		MAP3K14	0.970632	0	0
MAGEA2B	0.675367	0	0		TANK	1.00713	0	1		FOSL1	1.72859	0	1		ZYX	0.967953	0	0
TRIAP1	0.674458	1	0		WBP4	1.00673	0	0		MIR22HG	1.72817	0	0		EIF3A	0.963172	0	0
ZBTB39	0.673648	0	0		ZNF140	0.999626	0	0		UTP15	1.72701	0	0		BAZ2B	0.956911	0	0
ZNF766	0.671083	0	0		CASP3	0.997438	0	0		ZNF644	1.7171	0	0		RBM14	0.952967	0	0
PHLDA2	0.66981	0	1		STK17B	0.990842	0	0		LATS2	1.71306	0	0		BPTF	0.94818	0	0
ANKRA2	0.669229	1	0		CCNT1	0.985348	0	0		RPL21	1.70992	0	0		SLFN12	0.943608	0	0
RAD51C	0.666464	1	0		MLF1	0.985242	0	0		GSKIP	1.70009	0	0		MNT	0.940498	0	0
PCNA	0.665904	1	0		ZBTB41	0.985052	0	0		BZW1	1.6993	0	0		HDAC9	0.938294	0	0
ZNF134	0.664049	0	0		TIPARP	0.984342	0	1		GABPA	1.69341	0	0		TSC22D2	0.936206	0	0
MAFK	0.656748	0	0		CTR9	0.983965	0	0		FOSL2	1.68911	0	1		CEP350	0.936198	0	0
IBA57	0.655239	0	0		HDAC9	0.98335	0	0		CCNT2	1.68747	0	0		RSF1	0.935352	0	0
NFKBIA	0.651889	0	1		RBAK	0.979014	0	0		MAPK6	1.68545	0	0		MXD1	0.919974	1	1
IER3	0.645218	1	1		ATF5	0.978651	0	0		PYROXD1	1.67893	0	0		AJUBA	0.919625	0	0
KLHL15	0.641697	0	0		DDX18	0.974722	0	0		DUSP14	1.67849	0	0		RELB	0.901442	0	1
BRF2	0.638291	0	0		ERI2	0.973364	0	0		KLHL21	1.67471	0	0		ARID5B	0.893557	0	0
ABHD4	0.637589	1	0		TAF9B	0.973043	0	0		CCSER2	1.6673	0	0		RUNX1	0.888042	0	0
COX19	0.630774	0	0		DIS3	0.965749	0	0		ANKRD12	1.66707	0	0		PLSCR3	0.883897	0	0
FAS	0.627178	1	0		SERINC1	0.963751	0	0		MXD1	1.66599	1	1		FZD4	0.878032	0	0
CBWD2	0.624176	0	0		RUFY2	0.962937	0	0		PELI1	1.65707	0	0		CIR1	0.873773	0	0
DNAJB9	0.620804	0	0		MTX3	0.96241	0	0		IER3	1.65131	1	1		ZNF333	0.872385	0	0
CDC37L1	0.620085	0	0		CENPU	0.961543	0	0		CASP3	1.64931	0	0		DNAJC2	0.863148	0	0
ZNF337	0.618054	0	0		ZKSCAN1	0.96062	0	0		FOXN2	1.64498	0	0		PER2	0.84838	0	0
TSR2	0.616453	0	0		BZW1	0.959806	0	0		MBNL2	1.6441	0	0		DUSP6	0.84449	0	0
SOCS4	0.616203	0	0		BCLAF1	0.95912	0	0		ZNF24	1.64409	0	0		YOD1	0.843598	0	0
ZNF264	0.616125	0	0		BACH1	0.955003	0	0		CREBRF	1.64128	0	0		FDXR	0.829919	1	0
ZKSCAN2	0.615921	0	0		RNF6	0.951778	0	0		ZNF614	1.63335	0	0		SRF	0.821033	0	0
RELB	0.615433	0	1		TTC14	0.950081	0	0		PBDC1	1.62977	0	0		DUSP1	0.82047	0	1
IFI27L2	0.615125	0	0		DNTTIP2	0.941693	1	0		TIGAR	1.62665	0	0		IER5	0.81696	1	1
MOSPD1	0.608128	0	0		ZNF322	0.941489	0	0		UFM1	1.62295	0	0		SESN1	0.812726	1	0
MDM2	0.607755	1	0		SLC30A9	0.941352	0	0		RRM2B	1.62255	0	0		AKAP12	0.811294	0	0
ZNF267	0.60556	0	0		LINC01021	0.941052	0	0		MAP3K14	1.62008	0	0		ANKRD36	0.807978	0	0
GTF2B	0.603721	0	0		ABCE1	0.940832	0	0		CPEB4	1.6197	0	0		PHF3	0.796218	0	0
BORCS7	0.60371	0	0		MFAP3	0.939604	0	0		RNMT	1.6194	0	0		SMC4	0.796011	0	0
FAM210B	0.602546	0	0		SGMS2	0.937047	0	0		IMPA1	1.61817	0	0		GOLIM4	0.794213	0	0
LARP7	0.601841	0	0		NUDT12	0.936425	0	0		ARHGAP19	1.61155	0	0		SLTM	0.784561	0	0
EXOSC5	0.601622	0	0		ZNF551	0.9353	0	0		DUSP6	1.60454	0	0		BCYRN1	0.781017	0	0
AMACR	0.600582	0	0		IMPACT	0.934036	0	0		NEDD4	1.59654	0	0		BAZ1A	0.780909	0	0
RBAK	0.600343	0	0		ZNF333	0.933343	0	0		JMJD1C	1.59575	0	0		FAM46A	0.773678	0	0
RRM2B	0.59938	0	0		TOB1	0.928439	1	0		MOSPD1	1.59333	0	0		PPM1D	0.772784	1	0
TRIM35	0.597596	0	0		MCL1	0.919468	0	1		FAM43A	1.59011	0	0		TP53INP1	0.765255	0	0
FAM76B	0.596579	0	0		ZNF614	0.91858	0	0		MAK16	1.58661	0	0		RBBP6	0.763269	0	0
C11orf74	0.593602	0	0		RECQL	0.91827	0	0		MFSD2A	1.57637	0	0		FBXW7	0.759303	1	0
TNFAIP3	0.590864	0	1		ARL5B	0.917938	0	0		RIOK2	1.5743	0	0		SYNE2	0.757427	0	0
CBWD1	0.59029	0	0		DDX21	0.916609	0	0		CTR9	1.57243	0	0		TPST1	0.756948	0	0
POGLUT1	0.587842	0	0		CCDC59	0.91652	0	0		SLC38A2	1.57239	0	0		IER5L	0.754569	0	0
IMPACT	0.58605	0	0		EPRS	0.913659	0	0		RECQL	1.57118	0	0		SNAPC1	0.753129	0	0
GSKIP	0.584498	0	0		DDX1	0.912741	0	0		MTRNR2L6	1.57091	0	0		RAPH1	0.748484	0	0
UTP23	0.582929	0	0		PYROXD1	0.910267	0	0		AKAP9	1.56869	0	0		KIF5B	0.73979	0	0
TNFRSF12A	0.581901	0	0		LRRC8B	0.908985	0	0		MTRNR2L8	1.56616	0	0		H1FX	0.735606	0	0
KTI12	0.578352	0	0		MDM2	0.908894	1	0		PNPLA8	1.56564	0	0		UTRN	0.726308	0	0
OTUD6B-AS1	0.575557	0	0		IBA57	0.908421	0	0		BCL10	1.56556	0	0		CITED2	0.718668	0	0
SNIP1	0.574787	0	0		SPIN4	0.907529	0	0		IBA57	1.56524	0	0		NIPBL	0.711427	0	0
IMPA1	0.574124	0	0		SEMA3C	0.90712	0	0		CCDC82	1.56298	0	0		ITSN2	0.705398	0	0
ZNF84	0.571877	0	0		ALG10B	0.906923	0	0		CWC22	1.56146	0	0		MYADM	0.703898	0	0
GRPEL2	0.569054	0	0		CEBPZ	0.906208	0	0		DDX21	1.55816	0	0		KLF10	0.703862	0	1
CCDC94	0.568945	0	0		NMD3	0.904534	0	0		MTRNR2L1	1.55308	0	0		IRF2BP2	0.701883	0	0
THUMPD1	0.567018	0	0		CXorf57	0.89995	0	0		TBK1	1.54797	0	0		C15orf40	0.701628	0	0
CNNM4	0.565668	0	0		CCNL1	0.899496	0	1		MTRNR2L10	1.54711	0	0		CEP63	0.700827	0	0
LRIF1	0.565052	0	0		C5orf30	0.899043	0	0		USP16	1.54677	0	0		RIF1	0.698439	0	0
ZNF263	0.564442	0	0		NOL8	0.898919	1	0		MORC3	1.54578	0	0		PMAIP1	0.696574	0	0
CENPU	0.563051	0	0		ZNF714	0.898858	0	0		SCFD1	1.54513	0	0		CCDC71L	0.694303	0	0
ZNF268	0.561465	0	0		MTIF2	0.896835	0	0		ESCO1	1.54233	0	0		NUDT4P2	0.691852	0	0
RBM4B	0.56011	0	0		RIOK2	0.894721	0	0		ZBTB41	1.5417	0	0		IRS2	0.690619	0	1
AIMP1	0.556857	0	0		TTF1	0.894174	0	0		ASNSD1	1.53777	0	0		CEP295	0.689442	0	0
SNHG1	0.556329	0	0		BRMS1L	0.892878	0	0		STK17B	1.53599	0	0		NR1D1	0.688939	0	0
SRA1	0.555064	0	0		HBEGF	0.892731	1	1		LOC441155	1.53449	0	0		USP8	0.685971	0	0
DYNC2LI1	0.554911	0	0		WDR75	0.890149	0	0		MTRNR2L4	1.53192	0	0		ATAD5	0.68336	0	0
LLPH	0.554016	0	0		PCNA	0.889256	1	0		NFYB	1.53157	0	0		NNMT	0.679349	0	0
HERPUD1	0.553627	0	0		TDG	0.889126	0	0		CRNKL1	1.52574	0	0		ETV3	0.672234	0	0
KITLG	0.553095	0	0		CEP120	0.887333	0	0		NOC3L	1.52377	0	0		MAP7D3	0.670052	0	0
ZMYM5	0.552406	0	0		C5orf24	0.887066	0	0		ZNF721	1.52339	0	0		RNF20	0.668537	0	0
ZCCHC3	0.548757	0	0		LMAN1	0.885918	0	0		RYBP	1.5195	0	0		NR1D2	0.664886	0	0
LOC102723769	0.548528	0	0		CITED2	0.884791	0	0		BCL6	1.51786	0	1		STK17B	0.664418	0	0
USP16	0.548315	0	0		TSNAX	0.884733	0	0		TTC37	1.51704	0	0		CRY2	0.664347	0	0
BCLAF1	0.547616	0	0		RNF141	0.884099	0	0		BIRC2	1.51677	0	1		MCL1	0.65863	0	1
SDHAP1	0.544864	0	0		GMFB	0.883919	0	0		ZFYVE16	1.51285	0	0		METRNL	0.654758	0	0
ZNF121	0.544635	0	0		SAMD9	0.883019	0	0		BLZF1	1.51149	0	0		PPDPF	0.654671	0	0
OARD1	0.54381	0	0		ZBTB21	0.88291	0	0		STK38L	1.50998	0	0		NOL8	0.653784	1	0
BRMS1L	0.54285	0	0		GALNT1	0.882273	0	0		IER2	1.50996	0	1		SEPW1	0.650734	0	0
ARMC5	0.542759	0	0		SCML1	0.874293	0	0		RBAK	1.50698	0	0		FGFRL1	0.650554	0	0
LINC00662	0.54075	0	0		GXYLT1	0.87403	0	0		ZC3H12C	1.50381	0	0		CCDC144B	0.649768	0	0
C19orf25	0.540072	0	0		CREBRF	0.873854	0	0		SNAPC1	1.50362	0	0		CCDC9	0.647986	0	0
MAGOH	0.538521	0	0		ATP11C	0.872326	0	0		TWISTNB	1.5032	0	0		RNF44	0.647856	0	0
RIOK2	0.538305	0	0		ZNF559	0.870434	0	0		SUCO	1.50084	0	0		LIMA1	0.647506	0	0
GTF2H5	0.538231	0	0		ZNF329	0.870277	0	0		PPM1D	1.50064	1	0		FMN2	0.640588	0	0
TMEM128	0.537391	0	0		LOC102723769	0.869874	0	0		MIER1	1.50047	0	0		LIMCH1	0.638543	0	0
CYCS	0.531634	0	0		LTV1	0.867784	0	0		TRAPPC6B	1.50011	0	0		DDX46	0.638314	0	0
ZBTB43	0.531044	0	0		LANCL1	0.863733	0	0		KIAA1033	1.49502	0	0		LARP7	0.631401	0	0
OTUD3	0.530247	0	0		FAM53C	0.862437	0	0		BLOC1S2	1.49283	0	0		NKTR	0.628434	0	0
WBP4	0.528368	0	0		ZNF480	0.860598	0	0		ZNF507	1.49248	0	0		SMC1A	0.627733	0	0
MTRNR2L8	0.526589	0	0		GEN1	0.860148	0	0		MTRNR2L2	1.49245	0	0		CEP152	0.624822	0	0
ZNF260	0.525953	0	0		LOC101926898	0.859634	0	0		NPAT	1.48503	0	0		RGPD5	0.623783	0	0
NUDT4P2	0.525286	0	0		TBK1	0.859331	0	0		HMGCS1	1.48234	0	0		C11orf68	0.623092	0	0
METRNL	0.525137	0	0		GPCPD1	0.859072	0	0		TSC22D2	1.48147	0	0		BCL10	0.62007	0	0
ARL5B	0.525091	0	0		RSRP1	0.857436	0	0		SLC7A11	1.47914	1	0		MDM2	0.610436	1	0
LSM8	0.5245	0	0		SMC2	0.855592	0	0		GOLGB1	1.47487	0	0		PELI1	0.605442	0	0
RELT	0.523894	0	0		ASNSD1	0.854776	0	0		ETS1	1.4672	0	0		SPRYD3	0.605283	0	0
ZSCAN22	0.523563	0	0		PNPLA8	0.854705	0	0		CHIC1	1.46221	0	0		CLSPN	0.605224	0	0
SLC25A30	0.522912	0	0		PPP1R15A	0.853246	1	1		TRIM23	1.45887	0	0		ZFPL1	0.601372	0	0
SCOC	0.521946	0	0		THAP5	0.852972	0	0		ZNF654	1.45712	0	0		COQ3	0.597195	0	0
GMFB	0.521358	0	0		UBE2V2	0.85184	0	0		ZNF800	1.45132	0	0		TPM1	0.595167	0	0
ZCCHC10	0.521137	0	0		HSPA13	0.850817	0	0		CDC37L1	1.44812	0	0		ESF1	0.593499	0	0
ENGASE	0.520588	0	0		ZNF510	0.848518	0	0		DDIAS	1.44769	0	0		ANXA1	0.592715	0	0
C16orf91	0.519425	0	0		TBC1D23	0.847367	0	0		NET1	1.44586	0	0		ZNF587B	0.590931	0	0
BLOC1S3	0.517601	0	0		TTC26	0.843198	0	0		SOCS5	1.44534	0	0		UBALD2	0.589707	0	0
TRMT10C	0.517401	0	0		DDX46	0.842514	0	0		ZZZ3	1.44184	0	0		KIAA1551	0.587588	0	0
NOTCH1	0.5174	1	0		TRMT10C	0.84223	0	0		CLK1	1.441	0	0		TRIAP1	0.587048	1	0
SLFN12	0.516188	0	0		ZNF721	0.840665	0	0		TRMT10C	1.44066	0	0		IBA57	0.585877	0	0
C5orf28	0.516002	0	0		CHURC1	0.839693	0	0		CEP170	1.43959	0	0		LUC7L3	0.58532	0	0
ASTE1	0.515795	0	0		2021-09-07	0.839616	0	0		ANXA1	1.43825	0	0		PHLDA3	0.58362	1	0
COX17	0.514887	0	0		UFM1	0.83685	0	0		MPHOSPH10	1.43781	0	0		SPRY2	0.580612	0	0
ZSCAN21	0.514641	0	0		ZNF24	0.835837	0	0		MAB21L3	1.43755	0	0		IFITM3	0.576181	0	0
THAP9-AS1	0.51285	0	0		ANKRD49	0.834871	0	0		SERTAD2	1.43749	0	0		APOBEC3C	0.576155	0	0
OSGIN1	0.512546	1	0		C5orf28	0.834453	0	0		SPTY2D1	1.435	0	0		BTG1	0.575558	1	1
LOC100294145	0.511359	0	0		BBS10	0.832351	0	0		GMFB	1.43045	0	0		CNN2	0.574871	0	0
PSMB10	0.510174	0	0		BLZF1	0.832301	0	0		HSP90AA1	1.42871	0	0		SLFN5	0.572985	0	0
DNAJB2	0.509463	0	0		ZFP62	0.831739	0	0		OTUD6B	1.42472	0	0		ZNF480	0.571627	0	0
CLP1	0.509266	0	0		SERTAD2	0.831224	0	0		ETV3	1.41843	0	0		ZNF274	0.569179	0	0
TBC1D23	0.509051	0	0		PNISR	0.831151	0	0		KIZ	1.41762	0	0		RBM3	0.568454	0	0
USP45	0.508794	0	0		UTP23	0.829096	0	0		FAM13B	1.41335	0	0		EPB41L2	0.561799	0	0
SDC4	0.508471	0	1		PEX12	0.828617	0	0		JAG1	1.41048	0	1		CNNM4	0.555798	0	0
ZNF773	0.507638	0	0		GTF3C3	0.828369	0	0		STARD4	1.41002	0	0		APOBEC3B	0.554007	0	0
DYRK3	0.507318	0	0		ATAD2	0.826717	0	0		NFE2L2	1.4097	0	1		DUSP14	0.553718	0	0
DDB2	0.50702	1	0		DNAJC10	0.823443	0	0		TTC14	1.40796	0	0		MACF1	0.552233	0	0
XPC	0.506896	1	0		MTMR9	0.822621	0	0		ZNF12	1.40749	0	0		ADCK3	0.546875	0	0
CTGF	0.506433	0	0		ZNF146	0.822177	0	0		ZNF146	1.40464	0	0		SP4	0.545695	0	0
ACADM	0.505884	0	0		ZNF260	0.82188	0	0		GTF2B	1.40037	0	0		ANKRA2	0.544597	1	0
MRPL54	0.505254	0	0		NOP58	0.821712	0	0		LYSMD3	1.39913	0	0		MALSU1	0.544246	0	0
SDF2	0.504433	0	0		EPC1	0.820832	0	0		ATRX	1.39613	0	0		PSIP1	0.54415	0	0
SNHG5	0.502783	0	0		CBWD1	0.818974	0	0		LRRC40	1.39413	0	0		NCL	0.542117	0	0
LINC00152	0.50238	0	0		TRAPPC6B	0.816201	0	0		AHI1	1.39059	0	0		UPF2	0.539862	0	0
SRSF6	0.500826	0	0		TTC37	0.81604	0	0		PLK2	1.3881	1	1		INAFM2	0.535396	0	0
RPS27L	0.499995	1	0		RPL36A-HNRNPH2	0.815505	0	0		TANK	1.38798	0	1		ALMS1	0.533168	0	0
ZNF12	0.499745	0	0		TRIQK	0.815502	0	0		ZNF322	1.38415	0	0		ERRFI1	0.53272	0	0
CRIPT	0.499577	0	0		RASA2	0.814778	0	0		MIER3	1.38311	0	0		ZNF614	0.526988	0	0
PIN4	0.499426	0	0		TMEM168	0.81226	0	0		PLA2G4A	1.38136	0	0		DLC1	0.524373	0	0
BAK1	0.499377	1	0		LARP7	0.811833	0	0		RIF1	1.37963	0	0		PDLIM2	0.523112	0	0
ZNF480	0.497263	0	0		SMN2	0.811348	0	0		AMD1	1.37644	0	0		ACTB	0.51946	0	0
WBP5	0.496888	0	0		SACS	0.810829	0	0		CCNL1	1.37438	0	1		CASP8AP2	0.518	0	0
CCDC97	0.496506	0	0		WDR35	0.810132	0	0		SEC62	1.37238	0	0		JUND	0.517497	0	0
PYROXD1	0.495462	0	0		ZFP1	0.809201	0	0		APC	1.37061	0	0		UBALD1	0.51724	0	0
MNS1	0.495219	0	0		RCAN1	0.80647	0	1		DNAJB1	1.36992	0	0		ZFC3H1	0.51712	0	0
PRPF39	0.493699	0	0		SSX2IP	0.806275	0	0		KIAA1109	1.36896	0	0		NOV	0.517105	0	0
TBX3	0.491554	0	0		USP16	0.805894	0	0		PIBF1	1.36773	0	0		ELK1	0.512354	0	0
ZNF302	0.490059	0	0		TFRC	0.805243	0	0		AP1AR	1.36688	0	0		ACTG1	0.511453	0	0
DIS3	0.489344	0	0		GTF2A1	0.803476	0	0		CCPG1	1.36587	0	0		LOC102723769	0.511251	0	0
TMEM136	0.488549	0	0		RBBP6	0.802546	0	0		PLEKHA5	1.36581	0	0		DDAH1	0.511174	0	0
IDI1	0.487811	0	0		EPT1	0.802089	0	0		USPL1	1.36458	0	0		CALD1	0.510798	0	0
DPH3	0.487699	0	0		BARD1	0.801693	0	0		2021-09-07	1.36259	0	0		SAV1	0.508336	0	0
ZNF274	0.487642	0	0		PAQR3	0.800336	0	0		TRIB1	1.3611	0	1		GPATCH4	0.505371	0	0
ZNF195	0.487478	0	0		FIGNL1	0.800025	0	0		SLU7	1.36029	0	0		MTRNR2L9	0.504319	0	0
ZNF329	0.485825	0	0		EPHA2	0.798932	1	0		ENC1	1.3578	0	0		DLX1	0.503955	0	0
ZNF623	0.485066	0	0		CENPQ	0.798789	0	0		GOLT1B	1.35716	0	0		TMEM67	0.503757	0	0
TEX30	0.484365	0	0		CYLD	0.79791	0	0		CMTR2	1.35508	0	0		TXNIP	0.502719	1	0
RPL22L1	0.483517	0	0		LRRC58	0.797531	0	0		EPHA2	1.3536	1	0		ASNS	0.502505	0	0
SLC25A4	0.482067	0	0		TMX3	0.796613	0	0		ZNF121	1.35253	0	0		TAX1BP3	0.501695	1	0
TAF9B	0.481022	0	0		KMT5B	0.796145	0	0		SMC2	1.34894	0	0		NEMF	0.498267	0	0
ELMOD3	0.480209	0	0		OTUD3	0.795624	0	0		UBLCP1	1.34832	0	0		LINC00152	0.496952	0	0
ARID5A	0.479112	0	0		ATF1	0.794906	0	0		PER2	1.34595	0	0		TOP1	0.496025	0	0
LIG4	0.478756	0	0		NUP107	0.794193	0	0		SNORA109	1.3441	0	0		FAM160B1	0.494895	0	0
ZNF614	0.478464	0	0		ZNF134	0.794147	0	0		LINC-PINT	1.34063	0	0		E2F7	0.494759	0	0
POLR1C	0.477477	0	0		FKTN	0.794037	0	0		SOCS4	1.3352	0	0		EIF1	0.494551	0	1
OTUD6B	0.47746	0	0		STK38L	0.793466	0	0		ARMT1	1.33359	0	0		ZNF708	0.493677	0	0
UBL5	0.476036	0	0		RELB	0.789646	0	1		IL6ST	1.33081	0	1		JMJD1C	0.493425	0	0
DCP1B	0.474775	0	0		LINC00938	0.789419	0	0		YRDC	1.32883	0	1		MTRNR2L4	0.490492	0	0
RPL36AL	0.474643	0	0		GNPDA2	0.789287	0	0		ABCE1	1.32871	0	0		PRPF38B	0.490352	0	0
TMEM129	0.473833	0	0		MCM8	0.788197	0	0		TWF1	1.32858	0	0		ARID4B	0.486244	0	0
TXNDC17	0.471982	0	0		NFKBIA	0.786126	0	1		SCYL2	1.32799	0	0		MTRNR2L10	0.485911	0	0
NMD3	0.470135	0	0		TWF1	0.785163	0	0		DDX18	1.32618	0	0		H3F3B	0.485024	0	0
RECQL	0.468642	0	0		ANKRA2	0.785154	1	0		SETDB2	1.32243	0	0		ELL	0.484958	0	0
GABPA	0.467973	0	0		HSP90B1	0.784487	0	0		C12orf4	1.32089	0	0		HOOK3	0.484051	0	0
FANCB	0.467618	0	0		BIRC2	0.784165	0	1		NOP58	1.31656	0	0		NOTCH1	0.482999	1	0
ALG11	0.467564	0	0		EIF5A2	0.783931	0	0		HEXIM1	1.31654	1	0		KLF11	0.482264	0	0
H2AFZ	0.46515	0	0		TMEM67	0.783115	0	0		RANBP6	1.31523	0	0		PNN	0.481947	0	0
DDT	0.462548	0	0		TYW3	0.78288	0	0		CDKN1A	1.31353	1	1		ZBTB5	0.480025	0	0
SETMAR	0.462514	0	0		FOSL2	0.782522	0	1		USP8	1.31054	0	0		DHRS11	0.479303	0	0
ZNF551	0.462245	0	0		ZNF274	0.78135	0	0		ZNF480	1.30514	0	0		EAPP	0.479165	0	0
KRT10	0.462066	0	0		UAP1	0.780271	0	0		USP12	1.30392	0	0		RNF19B	0.478546	1	1
CPT2	0.461279	0	0		LIG4	0.778391	0	0		NSRP1	1.30327	0	0		CRAT	0.477072	0	0
BROX	0.460365	0	0		PPM1D	0.776255	1	0		MAP4K5	1.3023	0	0		OSER1	0.475723	0	0
MRPS31P5	0.459525	0	0		UGGT2	0.775852	0	0		TFRC	1.29667	0	0		SCAMP1-AS1	0.473039	0	0
B3GAT3	0.459214	0	0		NOTCH1	0.774834	1	0		LINC00152	1.29608	0	0		MTRNR2L6	0.47163	0	0
GOLT1B	0.458847	0	0		CRNKL1	0.774043	0	0		KTN1	1.29559	0	0		C17orf49	0.470695	0	0
ZNF367	0.45879	0	0		C1orf27	0.772594	0	0		NMD3	1.29493	0	0		SLC10A3	0.470551	0	0
MTRNR2L9	0.458617	0	0		FAM175B	0.771911	0	0		SGMS2	1.29443	0	0		PBDC1	0.46888	0	0
PBDC1	0.458339	0	0		CRY2	0.770988	0	0		RLF	1.29281	0	0		SNRPA	0.46672	0	0
PPIH	0.457075	0	0		ALKBH8	0.769652	0	0		LTV1	1.29233	0	0		ZNF646	0.463648	0	0
EIF5A2	0.456926	0	0		CEP70	0.769235	0	0		BRMS1L	1.28946	0	0		ZBTB10	0.463606	0	1
COMMD8	0.456008	0	0		UTP14C	0.769159	0	0		TYW3	1.28819	0	0		MFSD2A	0.463466	0	0
MAD2L1BP	0.455784	0	0		GSKIP	0.769065	0	0		ZNF140	1.28673	0	0		EPC2	0.459721	0	0
S100A13	0.455773	0	0		ZNF264	0.768145	0	0		CCNT1	1.28275	0	0		BLOC1S1	0.459541	0	0
TFAM	0.454859	0	0		SC5D	0.767081	0	0		PPIP5K2	1.2824	0	0		PCGF5	0.459131	0	0
ZBTB34	0.454643	0	0		HRSP12	0.76689	0	0		UTP23	1.28239	0	0		IGF1R	0.458288	0	0
ZFAS1	0.453076	0	0		ELL2	0.765818	0	0		FAM160B1	1.28039	0	0		ADAMTS1	0.457962	0	0
KCTD5	0.452992	0	0		LZTFL1	0.765618	0	0		GOLGA4	1.27382	0	0		FRG1JP	0.456254	0	0
RPP40	0.45246	0	0		USP1	0.764364	0	0		LARP4	1.27354	0	0		MEF2C	0.454618	0	0
SLC3A2	0.451887	1	0		C5orf22	0.762607	0	0		BCAS2	1.27184	0	0		KDM6B	0.454443	0	1
TAF9	0.451659	0	0		IFIT3	0.761138	0	0		UFL1	1.27001	0	0		PFKFB3	0.45372	0	1
ZFYVE27	0.451232	0	0		PLS3	0.761029	0	0		FAM53C	1.26894	0	0		ARFGAP2	0.452224	0	0
MORN2	0.450853	0	0		FAM73A	0.760859	0	0		LAMTOR3	1.2672	0	0		NRGN	0.451674	0	0
NDUFA1	0.450197	0	0		ECHDC1	0.760364	0	0		COPS2	1.26324	0	0		TRMO	0.4511	0	0
LOC729348	0.449094	0	0		AIMP1	0.760298	0	0		DPH3	1.26308	0	0		CDK11B	0.449258	0	0
ZFP36L2	0.448727	0	0		OPA1	0.759585	0	0		SERINC1	1.26222	0	0		RHOBTB1	0.449195	0	0
CDK5R1	0.448631	1	0		CDK1	0.759315	0	0		ABHD13	1.26202	0	0		PITPNA-AS1	0.446634	0	0
NFKB2	0.44839	0	1		DLD	0.758706	0	0		SNIP1	1.25491	0	0		ZNF766	0.445469	0	0
VAMP2	0.448243	0	0		ZKSCAN2	0.75849	0	0		TBX3	1.25486	0	0		CREBRF	0.444526	0	0
EPB41L4A-AS1	0.447453	0	0		STK26	0.756944	0	0		SEPSECS	1.25442	0	0		ZNF552	0.444422	0	0
L2HGDH	0.447118	0	0		PAPOLG	0.756564	0	0		HSPH1	1.2525	0	0		SOCS2	0.443161	0	0
C9orf16	0.444437	0	0		FYTTD1	0.756338	0	0		SKIV2L2	1.25067	0	0		NDRG1	0.442972	1	0
PNPLA8	0.444137	0	0		RPL23AP53	0.756147	0	0		SHOC2	1.25057	0	0		IFIT3	0.442196	0	0
ORC6	0.443703	0	0		CSDE1	0.755024	0	0		VPS50	1.24813	0	0		ETFB	0.441846	0	0
FUNDC1	0.443321	0	0		HSDL2	0.754447	0	0		YTHDF3	1.24792	0	0		KITLG	0.441699	0	0
CCNT1	0.442565	0	0		DNMT3B	0.753925	0	0		CTDSPL2	1.24755	0	0		LAMB1	0.439724	0	0
FRG1	0.441497	0	0		API5	0.752664	0	0		TGS1	1.24554	0	0		ANAPC15	0.438982	0	0
MANEA	0.441431	0	0		ASTE1	0.752619	0	0		UPF3B	1.24495	0	0		FRG1BP	0.438487	0	0
SVIP	0.441188	0	0		FRS2	0.7522	0	0		LUC7L3	1.24479	0	0		HCFC1R1	0.436527	0	0
TRMT5	0.440843	0	0		SIKE1	0.752132	0	0		SEMA3C	1.24424	0	0		PTPN18	0.436454	0	0
ATP5L	0.44073	0	0		DCLRE1A	0.751061	0	0		NABP1	1.24401	0	0		ZNF777	0.434897	0	0
PFKFB2	0.439858	0	0		CCT8	0.750898	0	0		C5orf51	1.24244	0	0		TMF1	0.434542	0	0
KLHL21	0.439821	0	0		SLU7	0.750611	0	0		BBC3	1.24138	0	0		ZBTB24	0.433272	0	0
GPATCH4	0.439797	0	0		SEC62	0.750545	0	0		PPIG	1.23662	0	0		TRIM9	0.433213	0	0
TIMM8B	0.439343	0	0		ZNF84	0.749977	0	0		DMTF1	1.23554	0	0		FAT1	0.432332	0	0
C3orf14	0.438975	0	0		PREPL	0.749203	0	0		CENPQ	1.23531	0	0		MIS18BP1	0.432	0	0
LAMTOR3	0.438377	0	0		CEP55	0.748817	0	0		CASP8AP2	1.23451	0	0		CHD7	0.431423	0	0
NUCB2	0.438249	0	0		ANKRD20A12P	0.748556	0	0		TOB1	1.23363	1	0		CYB561D1	0.430798	0	0
ELMOD2	0.438075	0	0		PDP1	0.748316	0	0		ZC3H8	1.23288	0	0		FAM43A	0.429955	0	0
BRD2	0.434948	0	0		SMC5	0.747271	0	0		GTF2A1	1.2323	0	0		ZNF507	0.429513	0	0
RBM18	0.434393	0	0		ZC3H8	0.747073	0	0		UGGT2	1.23148	0	0		POLR2A	0.428305	0	0
RPL36A-HNRNPH2	0.433758	0	0		OXR1	0.746824	0	0		OSBPL8	1.23047	0	0		SNAPC2	0.427272	0	0
DDX18	0.433337	0	0		ACADM	0.746677	0	0		MAP2K3	1.23013	0	1		MFAP1	0.426976	0	0
NR1D2	0.433135	0	0		SDAD1	0.746381	0	0		UPF2	1.23	0	0		LEO1	0.426563	0	0
LYRM5	0.432409	0	0		KDM3A	0.745969	0	0		FBXO33	1.22896	0	0		DDX59	0.42316	0	0
RPS27A	0.432302	0	0		HMMR	0.744356	0	0		MTM1	1.22859	0	0		STK38L	0.422669	0	0
SEC62	0.432073	0	0		BROX	0.744355	0	0		ZNF195	1.22821	0	0		SMIM3	0.422637	0	0
ERI2	0.430373	0	0		TOPORS	0.742848	0	0		LZTFL1	1.22772	0	0		HIC2	0.421548	0	0
GPC1	0.429641	0	0		DMTF1	0.742489	0	0		NCOA7	1.22698	0	0		GEM	0.421437	0	1
H2AFJ	0.427182	0	0		IER5	0.742	1	1		SDAD1	1.22629	0	0		CCDC94	0.419883	0	0
MEPCE	0.427132	0	0		C16orf72	0.74096	0	0		GPATCH2	1.22492	0	0		MAP2K3	0.417621	0	1
AMN1	0.423359	0	0		RAP1B	0.740166	0	0		ZDHHC21	1.22477	0	0		PKMYT1	0.416524	0	0
SRSF5	0.422894	0	0		DHX29	0.739524	0	0		ARHGAP12	1.22451	0	0		MED19	0.416293	0	0
TMEM167A	0.422508	0	0		WDR89	0.739155	0	0		ICE2	1.22417	0	0		PALLD	0.415842	0	0
TARSL2	0.422408	0	0		AKAP9	0.739007	0	0		ROCK2	1.22413	0	0		CSAG1	0.4148	0	0
IFNGR1	0.420558	0	0		GNL2	0.738695	0	0		METTL14	1.21688	0	0		NFYB	0.412941	0	0
UBLCP1	0.420245	0	0		PDCD4	0.736762	0	0		THUMPD1	1.21667	0	0		SMPD1	0.412159	0	0
PFDN6	0.41909	0	0		IPO7	0.736011	0	0		NIFK	1.21603	0	0		CHD2	0.412011	0	0
MPHOSPH10	0.41746	0	0		ZNF121	0.735571	0	0		RAPGEF6	1.21586	0	0		SMC5	0.411419	0	0
HIC2	0.416537	0	0		CWC22	0.735383	0	0		NEMF	1.2153	0	0		CIRBP	0.410925	0	0
RABGGTB	0.416449	0	0		COPB1	0.73537	0	0		ALKBH8	1.21515	0	0		PPP1R12A	0.410265	0	0
C2orf74	0.416307	0	0		IFT80	0.73518	0	0		PAPOLG	1.21437	0	0		C8orf58	0.408683	0	0
FAM103A1	0.416114	0	0		FZD6	0.735177	0	0		TVP23B	1.21296	0	0		WASH1	0.407095	0	0
HMGN3	0.415875	0	0		SREK1IP1	0.734867	0	0		OXR1	1.2127	0	0		NR_104217_dup1	0.406817	0	0
NRBF2	0.415453	0	0		ZNF770	0.734325	0	0		MPHOSPH9	1.20939	0	0		MMP24-AS1	0.405837	0	0
ZNF200	0.415035	0	0		THAP6	0.733263	0	0		TRIQK	1.20825	0	0		FAM53C	0.405262	0	0
DYNLT3	0.414864	0	0		TAF1D	0.733044	0	0		ANKRD28	1.20715	0	0		GPR3	0.404761	0	0
TMEM261	0.414786	0	0		MPHOSPH10	0.732257	0	0		EMP1	1.20698	0	0		S100A11	0.402794	0	0
MAB21L3	0.413902	0	0		METTL14	0.731176	0	0		LOC100129434	1.20638	0	0		SMC6	0.402233	0	0
HIBCH	0.413522	0	0		ATP1B1	0.731096	0	0		SLC3A2	1.20544	1	0		ZNF275	0.402073	0	0
TWF1	0.413507	0	0		PCM1	0.728545	0	0		KIAA1551	1.20219	0	0		HEXIM1	0.400148	1	0
TEN1	0.413293	0	0		LIN7C	0.727093	0	0		RBM18	1.20192	0	0		ZNF107	0.39815	0	0
TWISTNB	0.413229	0	0		MAP7D3	0.726583	0	0		OSER1	1.20116	0	0		ZNF408	0.397834	0	0
LYSMD3	0.412696	0	0		MATR3	0.726231	0	0		POT1	1.20109	0	0		OGFRL1	0.396043	0	0
RPUSD2	0.412203	0	0		SLC25A30	0.725691	0	0		TOPORS	1.20098	0	0		F2R	0.395553	1	0
SHFM1	0.411972	0	0		USP38	0.725649	0	0		TFB2M	1.20042	0	0		MTRNR2L8	0.394677	0	0
POLL	0.411577	0	0		PNPT1	0.725394	0	0		HSPA13	1.19844	0	0		ITSN1	0.393776	0	0
TATDN1	0.410651	0	0		ZFP90	0.725024	0	0		FAM200B	1.19831	0	0		YLPM1	0.393337	0	0
RPS12	0.410064	1	0		USO1	0.724618	0	0		UBALD1	1.19799	0	0		XRCC4	0.393269	0	0
GORAB	0.407072	0	0		DYNC2LI1	0.724588	0	0		ALCAM	1.19642	0	0		CARD19	0.392783	0	0
LOC148413	0.406669	0	0		VEZT	0.722544	0	0		ABHD17B	1.19469	0	0		SDC4	0.392079	0	1
C4orf3	0.40629	0	0		SCAMP1	0.721626	0	0		CCNG1	1.19351	1	0		TLE3	0.392007	0	0
DMPK	0.406233	0	0		ERGIC2	0.719976	0	0		EIF3J	1.19243	0	0		PIBF1	0.390593	0	0
ZNF275	0.403106	0	0		SOCS4	0.718469	0	0		FAM46A	1.19169	0	0		TMEM140	0.389903	0	0
MAGOHB	0.402792	0	0		PJA2	0.717441	0	0		EPRS	1.19116	0	0		PHIP	0.389105	0	0
RPAP3	0.402724	0	0		C2orf69	0.717157	0	0		NOL11	1.18924	0	0		CCZ1B	0.388369	0	0
ESCO2	0.402682	0	0		SUCLA2	0.716788	0	0		ACADM	1.18871	0	0		DAPK3	0.387082	0	0
ZNF18	0.401855	0	0		PURB	0.716491	0	0		THOC2	1.18521	0	0		RPS26	0.386873	0	0
CEP68	0.401836	0	0		SPTY2D1	0.716096	0	0		PIK3C2A	1.18519	0	0		GMEB2	0.384723	0	0
FZD6	0.401133	0	0		NAB1	0.716087	0	0		RPAP3	1.18342	0	0		PPIH	0.383616	0	0
MXD1	0.400727	1	1		TMA16	0.716054	0	0		FNIP1	1.18192	0	0		PRPF40B	0.382583	0	0
FCHSD1	0.400717	0	0		BNIP2	0.715821	0	0		BCHE	1.181	0	0		ROMO1	0.382531	0	0
MRPL27	0.400408	0	0		FAM200B	0.715636	0	0		SKIL	1.1802	0	0		RBM48	0.380824	0	0
ANAPC16	0.399701	0	0		UGT8	0.714969	0	0		GLS	1.17523	0	0		MAPKAPK5-AS1	0.380259	0	0
POLR2L	0.399545	0	0		MAK16	0.714204	0	0		EPT1	1.17303	0	0		HMGA2	0.379916	0	0
HAUS3	0.399061	0	0		RLF	0.713684	0	0		EEA1	1.16891	0	0		CPT2	0.379349	0	0
MAP3K13	0.398728	0	0		MEF2C	0.713548	0	0		WDR43	1.16884	0	0		CAST	0.378526	0	0
ZNF549	0.397404	0	0		CLDND1	0.712871	0	0		RANBP2	1.16842	0	0		VPS9D1-AS1	0.377711	0	0
NDUFA5	0.396405	0	0		ZWILCH	0.71284	0	0		GPCPD1	1.16672	0	0		XPC	0.377292	1	0
CHAC2	0.396228	0	0		SCOC	0.712833	0	0		GRPEL2	1.16575	0	0		SEPN1	0.377276	0	0
TRIM68	0.396226	0	0		ZNF708	0.711986	0	0		RELT	1.16486	0	0		PCNA	0.377088	1	0
ZBTB8OS	0.396141	0	0		NRAS	0.711396	0	0		RSC1A1	1.16465	0	0		MPHOSPH8	0.375925	0	0
UFM1	0.395182	0	0		MAP3K14	0.710907	0	0		PJA2	1.16404	0	0		HBP1	0.375285	0	0
NM_001021_dup1	0.394809	0	0		PPP2R3C	0.709811	0	0		ZNF766	1.16402	0	0		EXO1	0.375211	0	0
LINC01021	0.393814	0	0		TIGAR	0.709615	0	0		RSRP1	1.16274	0	0		MLF1	0.375051	0	0
COX16	0.393352	0	0		KLHL8	0.709569	0	0		ZUFSP	1.16143	0	0		ATG10	0.373607	0	0
ZNF791	0.393166	0	0		ELMOD2	0.707922	0	0		CRYBG3	1.16068	0	0		MYBL2	0.372135	0	0
TMEM160	0.39271	0	0		TMEM167A	0.7072	0	0		OTUD6B-AS1	1.15877	0	0		SF3A2	0.3716	0	0
DDIAS	0.392127	0	0		SRP54	0.70717	0	0		CEBPG	1.15836	0	0		FAM127B	0.371368	0	0
PIGA	0.392009	0	0		ZBTB43	0.706621	0	0		ZNF791	1.15527	0	0		CCDC85B	0.370179	0	0
RAB11FIP1	0.391921	0	0		HSPD1	0.706278	0	0		CYB5R4	1.15404	0	0		ANXA2	0.369158	0	0
HLA-B	0.391695	0	0		KIAA1033	0.705839	0	0		RB1CC1	1.15321	0	0		KIF15	0.369076	0	0
SNRNP27	0.391402	0	0		SLC7A11	0.705715	1	0		OPA1	1.14883	0	0		THUMPD3-AS1	0.368974	0	0
EAF1	0.39118	0	0		KLF11	0.70562	0	0		IRS2	1.14631	0	1		CCDC59	0.367021	0	0
2021-09-07	0.390754	0	0		CEBPG	0.705151	0	0		ZBTB43	1.14557	0	0		TNFAIP1	0.366374	0	0
CBX3	0.39058	0	0		SRSF6	0.70396	0	0		FASTKD2	1.14529	0	0		CENPQ	0.365578	0	0
COA5	0.390412	0	0		TMX1	0.70344	0	0		GCC2	1.144	0	0		CEP170	0.365398	0	0
ZNF16	0.390104	0	0		GZF1	0.703126	0	0		MTX3	1.13751	0	0		HSP90AA1	0.365301	0	0
POLR3D	0.389828	0	0		UBE2D1	0.702709	0	0		RRP15	1.13614	0	0		LOC105370333	0.36432	0	0
ZNF7	0.388756	0	0		SLF1	0.701709	0	0		NEDD1	1.13509	0	0		C5orf22	0.363991	0	0
RPS17	0.387856	0	0		SLC35A5	0.701511	0	0		PCF11	1.13437	0	0		ROBO1	0.363598	0	0
CDC25A	0.387629	0	0		MSH2	0.70124	0	0		NXT2	1.13436	0	0		CDC42BPA	0.363441	0	0
SMC2	0.387588	0	0		ZNF37A	0.701235	0	0		ZNF23	1.13373	0	0		NEK1	0.362661	0	0
ZNF146	0.387486	0	0		ABL2	0.70021	0	0		CRYZ	1.1331	0	0		IK	0.362184	0	0
STK38L	0.387327	0	0		USP45	0.699705	0	0		DIEXF	1.13304	0	0		PFN2	0.361211	0	0
RPL21	0.386134	0	0		CDC5L	0.699206	0	0		ZNF37A	1.13293	0	0		RFC1	0.359922	0	0
SLC8B1	0.383947	0	0		GORAB	0.697715	0	0		USP15	1.13102	0	0		TMEM231	0.359915	0	0
CENPW	0.383601	0	0		RBBP8	0.696855	0	0		ZNF561	1.12968	0	0		ILF3-AS1	0.359867	0	0
TMEM185A	0.383556	0	0		UGP2	0.696686	0	0		DHX29	1.12777	0	0		FBXL20	0.359864	0	0
TYW3	0.383547	0	0		STAM2	0.69645	0	0		BIVM-ERCC5	1.12751	0	0		GLRX	0.359818	0	0
BCAS2	0.383458	0	0		RBM18	0.695795	0	0		PRPF18	1.12654	0	0		TCF7L2	0.359544	0	0
CDC6	0.383249	0	0		BCAS2	0.695659	0	0		TXLNG	1.12636	0	0		MIR4435-2HG	0.359536	0	0
AP1AR	0.38306	0	0		FAM45BP	0.695211	0	0		ZNF551	1.12592	0	0		AP4B1	0.358432	0	0
SNAPC1	0.38304	0	0		CYB5R4	0.694782	0	0		CD164	1.12544	0	0		KLHL21	0.357789	0	0
HINT1	0.38263	1	0		CTNNAL1	0.692932	0	0		EIF5B	1.12433	0	0		EPC1	0.357269	0	0
PBK	0.382173	0	0		TMEM123	0.692555	0	0		IFI16	1.12248	0	0		UBIAD1	0.357203	0	0
FAM217B	0.381864	0	0		LINC00657	0.692151	0	0		LRBA	1.12203	0	0		REST	0.356867	0	0
ZNF3	0.381633	0	0		RNF103	0.692075	0	0		KRR1	1.11715	0	0		HMGN2	0.356173	0	0
POLR2G	0.380963	0	0		NOC3L	0.691868	0	0		MAT2A	1.11445	0	0		TAF15	0.355894	0	0
MTRNR2L2	0.380607	0	0		VBP1	0.691654	0	0		USO1	1.11437	0	0		CKS1B	0.355748	0	0
GAS5	0.379925	0	0		TAF7	0.691501	0	0		PPIL4	1.11394	0	0		ATP5G1	0.355067	0	0
RPP21	0.379689	0	0		RNF138	0.691242	0	0		CIR1	1.11373	0	0		LINC01116	0.354844	0	0
PTAR1	0.379396	0	0		THAP9-AS1	0.691209	0	0		DYRK3	1.11371	0	0		ARMC5	0.354544	0	0
LAMTOR4	0.379316	0	0		CYCS	0.691206	0	0		NT5DC3	1.11321	0	0		MTRNR2L1	0.352945	0	0
POMP	0.378869	0	0		CCP110	0.690513	1	0		KLF6	1.11186	0	1		VCL	0.3519	0	0
GLIDR	0.378463	0	0		BCHE	0.689481	0	0		PCM1	1.11113	0	0		ARHGAP1	0.351426	0	0
ZDBF2	0.378336	0	0		NAE1	0.689088	0	0		MAFG	1.11083	0	0		SCNM1	0.35105	0	0
ZNF770	0.378138	0	0		PTAR1	0.688309	0	0		LIG4	1.11041	0	0		METTL22	0.350978	0	0
H3F3B	0.376826	0	0		SUCO	0.688149	0	0		USP47	1.10989	0	0		FLNA	0.350751	0	0
C11orf57	0.37655	0	0		ZNF280C	0.685858	0	0		CHCHD7	1.10972	0	0		HBEGF	0.347406	1	1
GRPEL1	0.376426	0	0		FAM98B	0.685231	0	0		CDKN2AIP	1.109	1	0		CCDC34	0.347007	0	0
VIMP	0.376147	0	0		MANEA	0.684908	0	0		SLC39A10	1.10884	0	0		SNIP1	0.346815	0	0
PLGRKT	0.375876	0	0		IBTK	0.684464	0	0		CTNNAL1	1.10837	0	0		FUS	0.346462	0	0
HAUS1	0.374815	0	0		LYRM5	0.68311	0	0		ETF1	1.108	0	0		COTL1	0.346104	0	0
UQCRB	0.374427	0	0		FEM1B	0.682738	0	0		FAM76B	1.10784	0	0		C12orf45	0.345765	0	0
TMEM199	0.374388	0	0		HBS1L	0.682526	0	0		HERPUD1	1.10606	0	0		ZNF140	0.345242	0	0
SRP9	0.373669	0	0		NAA50	0.681479	0	0		ASCC3	1.10577	0	0		ODC1	0.345136	0	0
SLC25A25	0.373652	0	0		TBC1D31	0.681352	0	0		COPB1	1.10506	0	0		MTRNR2L2	0.344835	0	0
NXT2	0.373497	0	0		UGDH-AS1	0.680472	0	0		ATP6V1C1	1.10492	0	0		LIG1	0.344641	0	0
FZD4	0.373006	0	0		EXOC1	0.680183	0	0		RBBP6	1.10424	0	0		GINS4	0.344423	0	0
CEBPZ	0.372764	0	0		EXO1	0.679654	0	0		ZCCHC6	1.10351	0	0		C22orf29	0.343906	0	0
C14orf142	0.372753	0	0		LRRC40	0.679432	0	0		PUM3	1.102	0	0		PHLDA1	0.343833	0	1
NACA	0.372619	0	0		POLI	0.679401	0	0		PNRC2	1.10177	0	0		GDF15	0.343302	0	0
ZNF23	0.371257	0	0		PRELID3B	0.678876	0	0		ZNF280C	1.10145	0	0		SCAF11	0.343225	0	0
ATG12	0.371154	0	0		ANKRD46	0.67833	0	0		ZNF708	1.10136	0	0		CDKN3	0.342398	0	0
C12orf45	0.371036	0	0		OSGIN2	0.677949	0	0		ZNF271P	1.10084	0	0		TTF1	0.342252	0	0
TAF1D	0.370273	0	0		AIDA	0.677516	0	0		SLK	1.10038	0	0		TATDN1	0.341448	0	0
SNX11	0.37025	0	0		SESN2	0.677484	0	0		RDH10	1.09948	0	0		SIRT6	0.340908	0	0
SNHG15	0.37001	0	0		SLFN12	0.677264	0	0		C1orf27	1.0986	0	0		BIRC2	0.340712	0	1
ZFAND1	0.369929	0	0		ERCC4	0.676897	0	0		FKTN	1.09463	0	0		TMEM141	0.338874	0	0
ZNF507	0.369619	0	0		UHMK1	0.676794	0	0		LEO1	1.09416	0	0		LSM3	0.337863	0	0
ZNF510	0.369259	0	0		ARL6IP6	0.676565	0	0		ZNF131	1.09122	0	0		RELT	0.337843	0	0
SCP2	0.368928	0	0		UBXN4	0.676517	0	0		MTIF2	1.09007	0	0		BANF1	0.337831	0	0
EXO1	0.368846	0	0		STARD4	0.675883	0	0		AKAP12	1.08958	0	0		CHAF1B	0.337782	0	0
CYB5R1	0.368751	0	0		MAN2A1	0.674999	0	0		LIN54	1.08898	0	0		SLU7	0.33738	0	0
NBPF12	0.368573	0	0		TMEM106B	0.674927	0	0		TROVE2	1.08892	0	0		RPP21	0.336385	0	0
MRPL1	0.368471	0	0		CBX3	0.674613	0	0		TMTC3	1.0886	0	0		ALKBH7	0.335815	0	0
NT5DC3	0.368122	0	0		NUFIP2	0.67392	0	0		USP38	1.08807	0	0		KIF4A	0.335699	0	0
ZNF830	0.367961	0	0		ZNF791	0.673834	0	0		COQ10B	1.08574	0	0		CBLB	0.335163	0	0
UTP14A	0.367866	0	0		NADK2	0.673301	0	0		WDR36	1.0831	0	0		MRPL23	0.335057	0	0
DHRS4	0.367471	0	0		C11orf68	0.673184	0	0		PIK3R1	1.08306	0	0		FBXO4	0.33431	0	0
C11orf68	0.367437	0	0		FAM217B	0.672302	0	0		GALNT1	1.08259	0	0		DNMT1	0.334095	0	0
C9orf40	0.365606	0	0		FAR1	0.671794	0	0		IFT80	1.08131	0	0		PHLDB2	0.33388	0	0
CDKN2AIP	0.365295	1	0		ACTR2	0.671131	0	0		SREK1	1.07977	0	0		LRIF1	0.333313	0	0
HSP90AA1	0.365061	0	0		C2CD5	0.671046	0	0		SDCBP	1.07888	0	0		GABPB1	0.333035	0	0
CASP8AP2	0.364519	0	0		CIR1	0.669364	0	0		DPM1	1.07837	0	0		KIF14	0.332973	0	0
BBS4	0.364297	0	0		RABL3	0.669164	0	0		TMX3	1.07707	0	0		DHODH	0.332962	0	0
COX5B	0.362709	0	0		ZNF200	0.669129	0	0		ZNF84	1.07632	0	0		SP2	0.332835	0	0
LINC00116	0.362063	0	0		PSMC6	0.668615	0	0		TAF9B	1.07612	0	0		SLC35C2	0.332134	0	0
RPL39	0.361968	0	0		ACVR2A	0.668215	0	0		IBTK	1.07601	0	0		CTR9	0.33207	0	0
PMF1	0.361624	0	0		NDUFA5	0.667494	0	0		FAM107B	1.0735	0	0		DHRS4-AS1	0.331699	0	0
SNX2	0.36113	0	0		POLR3G	0.667427	0	0		ATF5	1.07342	0	0		MAP1S	0.331039	0	0
TRIM23	0.361113	0	0		VPS36	0.667137	0	0		SLC25A36	1.07297	0	0		UBC	0.330844	0	0
NUDT16L1	0.360689	0	0		THUMPD3-AS1	0.666029	0	0		ERBB2IP	1.0711	0	0		MRPL10	0.330488	0	0
PSMC6	0.360324	0	0		SEC63	0.665449	0	0		LOC101926898	1.06848	0	0		RAPGEF2	0.329919	0	0
ARFGAP2	0.360141	0	0		EIF5B	0.665095	0	0		MYNN	1.06665	0	0		CHURC1-FNTB	0.329204	0	0
SPTY2D1	0.359904	0	0		SKIV2L2	0.664247	0	0		SC5D	1.06588	0	0		DNTTIP2	0.329198	1	0
MTMR9	0.358514	0	0		OGFRL1	0.663389	0	0		FERMT2	1.06499	0	0		RRM2	0.329171	0	0
THUMPD3-AS1	0.358359	0	0		LINC00506	0.663352	0	0		LINC01021	1.06491	0	0		TOB1	0.328613	1	0
SP4	0.358014	0	0		TFAM	0.662936	0	0		PGGT1B	1.0647	0	0		ITGA6	0.328305	0	0
NUDT9	0.357814	0	0		FANCI	0.662049	0	0		PNISR	1.06466	0	0		H1F0	0.327522	0	0
ATXN3	0.357168	0	0		METAP2	0.661621	0	0		TBC1D15	1.06411	0	0		ADA	0.327497	1	0
BCKDHA	0.356815	0	0		AP1AR	0.661276	0	0		RBM39	1.06317	0	0		TM2D2	0.326994	0	0
RPL26	0.356531	0	0		HEXIM1	0.661017	1	0		NAMPT	1.06268	0	1		ENPP1	0.326733	0	0
EAPP	0.356399	0	0		FAM3C	0.660785	0	0		WDR75	1.06182	0	0		BCLAF1	0.325551	0	0
MRPL46	0.356126	0	0		BRCC3	0.660747	0	0		TAX1BP1	1.06071	0	0		SCAPER	0.324949	0	0
ZNF234	0.355441	0	0		KBTBD6	0.660186	0	0		KLHL9	1.05992	0	0		MAP3K6	0.324645	0	0
PIGP	0.354827	0	0		DYNLT3	0.659804	0	0		RBM7	1.05884	0	0		AEN	0.324489	1	0
ZNF330	0.354691	0	0		CCDC91	0.659657	0	0		MFN1	1.05767	0	0		GAR1	0.324303	0	0
ATF5	0.354458	0	0		FASTKD2	0.659599	0	0		ZC3H15	1.05755	0	0		OARD1	0.324223	0	0
BCKDHB	0.354423	0	0		USPL1	0.659022	0	0		RICTOR	1.05725	0	0		ZNF805	0.324146	0	0
MIR22HG	0.35391	0	0		SLC36A4	0.658043	0	0		SLC30A9	1.05515	0	0		PSMD9	0.324108	0	0
LSM7	0.353559	0	0		SNIP1	0.657973	0	0		ARL4C	1.05514	0	0		PKIG	0.322975	0	0
HACD1	0.35342	0	0		TNPO1	0.657972	0	0		ATAD2	1.05272	0	0		TIMM9	0.322865	0	0
EIF1B	0.35282	0	0		PRPF40A	0.657659	0	0		AGTPBP1	1.05256	0	0		FXYD5	0.322861	0	0
SNRPE	0.352621	0	0		TAF13	0.657487	0	0		ZNF638	1.05196	0	0		ANLN	0.322858	0	0
TTF1	0.352445	0	0		COPS4	0.656998	0	0		NR1D2	1.0513	0	0		UQCC3	0.321515	0	0
SNAPC5	0.352111	0	0		SSB	0.656563	0	0		COG6	1.04666	0	0		CHTOP	0.32116	0	0
LYAR	0.352078	0	0		ATP2B1	0.65647	0	1		SUCLA2	1.04621	0	0		C19orf48	0.321051	0	0
MYEOV2	0.352067	0	0		ZNF107	0.656385	0	0		TTC21B	1.04497	0	0		VAMP2	0.32049	0	0
ZRANB2	0.351879	0	0		CHMP2B	0.656284	0	0		HBS1L	1.04208	0	0		GPCPD1	0.320359	0	0
IP6K2	0.351802	1	0		ARMC5	0.656102	0	0		TNPO1	1.04042	0	0		ANKRD16	0.320101	0	0
CCDC59	0.351691	0	0		TBPL1	0.655793	0	0		DST	1.04034	0	0		KLF9	0.319794	0	1
NBPF1	0.351357	0	0		TRMT5	0.655448	0	0		LARP7	1.03849	0	0		TEAD4	0.317484	0	0
NFKBIE	0.351146	0	1		SF3B1	0.653976	0	0		RAB18	1.0384	0	0		LIMK2	0.317103	0	0
MTHFD2	0.351006	0	0		FAM172A	0.653585	0	0		STAG1	1.03829	0	0		SERF2-C15ORF63	0.31708	0	0
CDK1	0.350807	0	0		IPO11	0.652934	0	0		ZNF451	1.03757	0	0		THG1L	0.316945	0	0
ZNF740	0.349762	0	0		TVP23B	0.652435	0	0		RSRC2	1.037	0	0		DFNA5	0.316266	0	0
SIVA1	0.349479	0	0		YTHDC2	0.65157	0	0		RPGR	1.03581	0	0		APC	0.316009	0	0
ZNF226	0.349015	0	0		PI4K2B	0.651122	0	0		SRSF7	1.03409	0	0		TRAF4	0.315918	1	0
ERGIC2	0.348493	0	0		C6orf62	0.650815	0	0		DNAJC2	1.0338	0	0		WDR54	0.314898	0	0
FAM102A	0.348237	0	0		POT1	0.650607	0	0		UHRF1BP1L	1.03296	0	0		CENPH	0.314651	0	0
ZC3H8	0.347505	0	0		MIOS	0.650246	0	0		ZMYM5	1.03098	0	0		ZDHHC4	0.314436	0	0
ABRACL	0.34736	0	0		KIAA1143	0.65017	0	0		TRMT6	1.03086	0	0		HACL1	0.313629	0	0
OXR1	0.347072	0	0		LOC729348	0.650094	0	0		BDP1	1.03074	0	0		DGCR6L	0.313464	0	0
MYL6	0.347062	0	0		PGGT1B	0.649907	0	0		KPNA4	1.03058	0	0		PVRL2	0.312448	0	0
MRPS23	0.346549	0	0		SAYSD1	0.649326	0	0		ZEB2	1.0302	0	0		CHCHD7	0.312305	0	0
COQ6	0.34604	0	0		INAFM2	0.649197	0	0		ITPR2	1.0296	0	0		MYL6	0.312088	0	0
CRBN	0.345922	0	0		TMEM237	0.64909	0	0		IDI1	1.0287	0	0		ACY1	0.311378	0	0
NAGK	0.345423	0	0		NANP	0.648094	0	0		AKAP11	1.02618	0	0		CDK6	0.309531	0	0
FHL2	0.345125	0	0		TAX1BP1	0.647801	0	0		MFAP3	1.02526	0	0		NUDT1	0.308738	0	0
COX6B1	0.345013	0	0		H3F3B	0.647398	0	0		FEM1C	1.02298	0	0		RHOBTB3	0.308695	0	0
PRDM2	0.344902	0	0		SCFD1	0.646502	0	0		YES1	1.02249	0	0		HIRIP3	0.308653	0	0
OSER1	0.344832	0	0		CD164	0.646363	0	0		FAR1	1.02124	0	0		EPB41L4A-AS1	0.308597	0	0
RPAIN	0.344474	0	0		DARS	0.646246	0	0		PREPL	1.01931	0	0		LINC00662	0.308422	0	0
PNO1	0.343873	0	0		U2SURP	0.645818	0	0		ACSL4	1.01923	0	0		TREX1	0.308086	0	0
ZNF436	0.343727	0	0		SGPP1	0.645365	0	0		THAP1	1.01899	0	0		HEG1	0.307563	0	0
PRDX4	0.343724	0	0		UHRF1BP1L	0.644323	0	0		CEP70	1.0181	0	0		MRPL22	0.307009	0	0
TMEM68	0.343561	0	0		PBK	0.644069	0	0		CSE1L	1.01746	0	0		PMP22	0.306626	0	0
SSB	0.34342	0	0		PPIG	0.64396	0	0		BOD1L1	1.01723	0	0		GTF2H2B	0.306365	0	0
MRPL33	0.342997	0	0		XRCC4	0.643904	0	0		SEC24A	1.0168	0	0		FAS	0.30627	1	0
TOMM7	0.342961	0	0		FBXO3	0.642872	0	0		EXOC5	1.01613	0	0		ARHGDIA	0.305368	0	0
TPRN	0.342512	0	0		PHF20L1	0.642644	0	0		AEN	1.01572	1	0		PHPT1	0.30523	0	0
UAP1	0.342167	0	0		TOP2B	0.640701	0	0		MUT	1.01495	0	0		MEPCE	0.305056	0	0
EDRF1	0.34211	0	0		ANAPC4	0.640531	0	0		AQR	1.01495	0	0		HSPA1B	0.304056	0	0
PSME2	0.342016	0	0		TATDN1	0.640518	0	0		UTP3	1.01476	0	0		C11orf31	0.303999	0	0
EEF1E1	0.342006	0	0		SLC4A5	0.640347	0	0		PPP4R3A	1.01471	0	0		CWC27	0.30391	0	0
HSPE1	0.341583	0	0		ATG4C	0.640321	0	0		PCNA	1.01447	1	0		SNORA109	0.303521	0	0
DNAJC30	0.341466	0	0		NIFK	0.639628	0	0		NUP35	1.01352	0	0		NPM3	0.302666	0	0
PET117	0.341423	0	0		EPM2AIP1	0.638339	0	0		SGOL2	1.01247	0	0		MDH2	0.302462	0	0
C8orf59	0.34127	0	0		RPGR	0.636821	0	0		CEP63	1.01244	0	0		ATN1	0.301542	0	0
RPS25	0.340482	0	0		ZNF227	0.636632	0	0		TRIP11	1.01158	0	0		ASF1B	0.300628	0	0
TSNAX	0.340397	0	0		PSMD12	0.636429	0	0		KIF5B	1.01116	0	0		HMGB2	0.300074	0	0
S100A6	0.339646	0	0		ZNF330	0.635664	0	0		BBS5	1.01092	0	0		RBM12	0.300044	0	0
TMEM126B	0.338864	0	0		C1orf131	0.635655	0	0		OSBPL9	1.0107	0	0		MRPL1	0.299695	0	0
TXNDC9	0.337922	0	0		RAD17	0.635633	0	0		LTN1	1.01042	0	0		SSSCA1	0.299082	0	0
RWDD2B	0.337897	0	0		DNM1L	0.635617	0	0		EPM2AIP1	1.01036	0	0		EMP2	0.298512	0	0
UBIAD1	0.337158	0	0		RSC1A1	0.63496	0	0		TMF1	1.00986	0	0		ZNRD1	0.298244	0	0
HSBP1	0.336415	0	0		MSH6	0.63451	0	0		GNL2	1.00971	0	0		SPTY2D1	0.296967	0	0
LUC7L3	0.33636	0	0		EIF3J	0.633531	0	0		WDR47	1.00906	0	0		PIAS3	0.29597	0	0
INPP5E	0.336285	0	0		POC5	0.631728	0	0		FAM126A	1.00849	0	0		TK1	0.295473	0	0
C14orf2	0.335829	0	0		GTPBP10	0.630859	0	0		TAF4B	1.00779	0	0		GMEB1	0.29503	0	0
AAR2	0.335689	0	0		AGGF1	0.630762	0	0		VCPIP1	1.00761	0	0		MTHFD1L	0.294944	0	0
MRPS36	0.33468	0	0		LARS	0.630587	0	0		NUFIP2	1.00696	0	0		EBNA1BP2	0.293996	0	0
KHNYN	0.333195	0	0		PGM2	0.630511	0	0		RRN3	1.00612	0	0		FAM86DP	0.293727	0	0
MED21	0.332928	0	0		IER2	0.630364	0	1		FAM91A1	1.00557	0	0		ZNF697	0.293447	0	0
ATP6V1G1	0.332918	0	0		CHM	0.629695	0	0		BORCS7	1.00306	0	0		FCHSD1	0.293197	0	0
IPP	0.332801	0	0		MOSPD1	0.629685	0	0		ARHGAP18	1.00268	0	0		TJAP1	0.293134	0	0
FUS	0.332505	0	0		MYNN	0.629386	0	0		WSB1	1.00265	0	0		MYH9	0.292582	0	0
TMEM87A	0.332299	0	0		CEP44	0.628855	0	0		SMARCA1	1.00227	0	0		KCTD18	0.291816	0	0
CCDC82	0.33225	0	0		HMGB1	0.628797	0	0		HSPA1B	1.0016	0	0		PRR11	0.29159	0	0
FAM89A	0.33201	0	0		SNAPC1	0.628052	0	0		GAS2L3	1.00145	0	0		NM_017411_dup1	0.291516	0	0
TMEM67	0.331775	0	0		SLC2A1	0.628049	0	0		KIF20B	1.00128	0	0		C11orf74	0.29075	0	0
TRIM13	0.330711	0	0		EIF2S1	0.628026	0	0		CUL2	1.00086	0	0		NDUFB7	0.289994	0	0
ECHDC1	0.329814	0	0		DDX59	0.627707	0	0		TRNT1	1.00056	0	0		EIF4E2	0.289935	0	0
STARD4	0.329732	0	0		SNX2	0.627505	0	0		FMN2	0.998983	0	0		C1orf198	0.289679	0	0
PIDD1	0.329653	1	0		ITGB1	0.627225	0	0		ZNF776	0.997945	0	0		PKNOX1	0.289054	0	0
MAD2L1	0.329535	0	0		PIGW	0.626161	0	0		SNX13	0.997234	0	0		HMGXB4	0.288986	0	0
MYL12A	0.329156	0	0		SUPT16H	0.623229	0	0		KDM6B	0.996821	0	1		RAI14	0.288044	0	0
C11orf54	0.328179	0	0		SLC39A8	0.622977	0	0		FAM35A	0.996567	0	0		ZSCAN25	0.287855	0	0
RSL24D1	0.328005	0	0		KRR1	0.622944	0	0		LINC00657	0.995353	0	0		VPS25	0.287741	0	0
SAP18	0.327963	0	0		ASCC3	0.622425	0	0		FGF2	0.994722	0	0		ZDHHC24	0.287218	0	0
TMX3	0.327844	0	0		ADD3	0.622386	0	0		ADAM9	0.992422	0	0		COQ4	0.286905	0	0
SMG8	0.327829	0	0		WDR47	0.622354	0	0		PRPF40A	0.991745	0	0		VPS37C	0.286374	0	0
FASTKD2	0.327643	0	0		FSCN1	0.622341	0	0		CYLD	0.990987	0	0		DDB2	0.286066	1	0
COA6	0.327025	0	0		ZNF549	0.622015	0	0		LRRC58	0.990882	0	0		TCEAL4	0.28553	0	0
DNAJB14	0.325908	0	0		MYBL1	0.622008	0	0		WDHD1	0.990421	0	0		BORCS8	0.285086	0	0
RBM48	0.325441	0	0		HOMER1	0.621909	0	0		UEVLD	0.989012	0	0		PNISR	0.285027	0	0
SLC4A5	0.325122	0	0		FAM188A	0.621366	0	0		RABGAP1L	0.988593	0	0		TCAF1	0.284947	0	0
SEC61B	0.324852	0	0		EXOC5	0.620745	0	0		SLC35A5	0.987225	0	0		SEPSECS	0.284813	0	0
TDP2	0.324587	0	0		UTP3	0.620117	0	0		FAM135A	0.986957	0	0		WDR61	0.28421	0	0
POLR2F	0.324544	0	0		COMMD8	0.619329	0	0		PTAR1	0.986652	0	0		RPUSD3	0.283724	0	0
UGDH-AS1	0.324223	0	0		CLDN12	0.619104	0	0		TXNL4B	0.984894	0	0		SYF2	0.283521	0	0
ARL14EP	0.324191	0	0		PPIP5K2	0.618705	0	0		PRKACB	0.984892	0	0		RBCK1	0.283253	0	0
NEU3	0.324088	0	0		MIS12	0.618688	0	0		PPP2R3C	0.983967	0	0		ZNF462	0.282424	0	0
LRRC28	0.322798	0	0		ANLN	0.618524	0	0		DDX5	0.983068	0	0		TRIM38	0.281767	0	0
BCL7C	0.322607	0	0		MMGT1	0.617944	0	0		RIOK1	0.982831	0	0		TROAP	0.281745	0	0
ADCK3	0.322269	0	0		SLC25A25	0.61743	0	0		ANKRD13C	0.982423	0	0		C9orf85	0.281281	0	0
YIPF4	0.321979	0	0		BBS7	0.61714	0	0		NME7	0.980557	0	0		SH3BGRL3	0.281054	0	0
DPH2	0.321915	0	0		ADAM9	0.61669	0	0		NXF1	0.979587	0	0		SF3A1	0.28055	0	0
EIF2B3	0.321429	0	0		PLA2G4A	0.616587	0	0		ATG5	0.978274	0	0		NASP	0.280106	0	0
ZNF211	0.320938	0	0		ASAH1	0.616049	0	0		ATR	0.976965	0	0		HAUS7	0.279578	0	0
ASNSD1	0.320913	0	0		BTG1	0.615978	1	1		ETS2	0.975885	0	1		SMTN	0.278569	0	0
E2F1	0.320661	0	0		MIER3	0.615974	0	0		IFIT3	0.975285	0	0		CASC5	0.278188	0	0
ABHD5	0.320546	0	0		FXR1	0.615513	0	0		MANEA	0.974362	0	0		TMX4	0.277808	0	0
FAM195B	0.320427	0	0		USF3	0.615305	0	0		PIK3CA	0.97413	0	0		CENPW	0.277467	0	0
RPL22	0.320349	0	0		SMC3	0.615008	0	0		BNIP2	0.973646	0	0		LARP1B	0.27739	0	0
CREB5	0.320262	0	0		CAPZA1	0.614952	0	0		TMEM263	0.972138	0	0		CDCA4	0.277292	0	0
MBLAC2	0.320118	0	0		ZDBF2	0.614377	0	0		SRSF3	0.972024	0	0		PDLIM7	0.277012	0	0
COX7C	0.320079	0	0		NUF2	0.614153	0	0		TAF13	0.971978	0	0		MTG1	0.276893	0	0
ETS2	0.319913	0	1		PLOD2	0.613981	0	0		CPEB2	0.971625	0	0		JOSD1	0.276865	0	0
OXSM	0.319898	0	0		ERMARD	0.613592	0	0		BRIX1	0.971601	0	0		TIMM13	0.276781	0	0
FAM43A	0.319857	0	0		USP8	0.613396	0	0		MATR3	0.970876	0	0		TRIP6	0.2764	0	0
RAB2B	0.319404	0	0		YME1L1	0.613241	0	0		USP6NL	0.970257	0	0		FIBP	0.276351	0	0
HSPB11	0.319106	0	0		LANCL2	0.613054	0	0		LINC00506	0.970018	0	0		DNPEP	0.276056	0	0
BIN3	0.319059	0	0		TMTC3	0.612891	0	0		LIN7C	0.969417	0	0		OBFC1	0.275706	0	0
FAM118A	0.318977	0	0		SRP72	0.6125	0	0		KIAA1586	0.967851	0	0		SURF2	0.275285	0	0
C9orf69	0.318872	0	0		EIF2A	0.611947	0	0		SRSF5	0.967568	0	0		DGKZ	0.275241	0	0
ABCE1	0.318578	0	0		EBAG9	0.61188	0	0		PLS3	0.966698	0	0		CMC4	0.275143	0	0
NOP58	0.318406	0	0		KCTD12	0.611717	0	0		SMIM15	0.965695	0	0		GADD45GIP1	0.274927	0	0
SIK1	0.317739	0	1		TRAPPC13	0.611375	0	0		EIF5A2	0.964491	0	0		MAD2L2	0.274606	0	0
GCC1	0.317685	0	0		GABPB1	0.611073	0	0		PRDM2	0.964252	0	0		VGF	0.27425	0	0
PMVK	0.317165	0	0		PIGK	0.610337	0	0		GDF15	0.964088	0	0		TAF7	0.273761	0	0
NUDT12	0.316836	0	0		HELQ	0.610234	0	0		SCAMP1	0.963416	0	0		ZNF264	0.273363	0	0
ZNF431	0.316783	0	0		KIF5B	0.609882	0	0		ZNF566	0.962914	0	0		UTP14A	0.27296	0	0
RPL35A	0.316606	0	0		PRPF39	0.609189	0	0		ECHDC1	0.962856	0	0		RTF1	0.272853	0	0
ETNK1	0.315674	0	0		ASPH	0.608639	0	0		RSL24D1	0.962676	0	0		TP53INP2	0.272627	0	0
ZNF595	0.315538	0	0		MICU2	0.608622	0	0		STXBP3	0.962306	0	0		R3HCC1	0.272509	0	0
GPATCH2L	0.315421	0	0		MZT1	0.608542	0	0		ARHGAP5	0.962152	0	0		MCM7	0.272354	0	0
THAP1	0.315209	0	0		TXNDC9	0.608225	0	0		KCTD9	0.961571	0	0		RNF103	0.272173	0	0
EXOSC8	0.315116	0	0		DUXAP8	0.607591	0	0		TPR	0.961416	0	0		TM4SF1	0.272143	1	0
DDRGK1	0.31479	0	0		DPM1	0.607521	0	0		SMC5	0.960547	0	0		MTERF1	0.271962	0	0
ENY2	0.31457	0	0		ORC3	0.607325	0	0		LYAR	0.960527	0	0		RPL28	0.271245	0	0
HSPA1A	0.31374	0	0		MGEA5	0.606595	0	0		TNFRSF12A	0.959754	0	0		NRBF2	0.270697	0	0
C1orf27	0.313687	0	0		TAF4B	0.60646	0	0		PRPF4B	0.957504	0	0		ACTN1	0.270562	0	0
CDK5	0.313667	0	0		NT5E	0.606443	0	0		KIDINS220	0.957352	0	0		AHCTF1	0.269818	0	0
TOPORS	0.312868	0	0		NAMPT	0.606414	0	1		UGDH-AS1	0.956485	0	0		REV3L	0.269534	0	0
RPL10	0.312529	0	0		RSL24D1	0.605872	0	0		CENPF	0.955384	0	0		CCNK	0.269008	1	0
RPL36	0.312095	1	0		PAPOLA	0.605779	0	0		DPY19L4	0.95464	0	0		RBM43	0.268712	0	0
FDX1L	0.312007	0	0		ZNF800	0.605489	0	0		RNF13	0.954147	0	0		SF3B5	0.268261	0	0
ZNF333	0.311748	0	0		ZRANB2	0.605224	0	0		RPL36A-HNRNPH2	0.95252	0	0		SART1	0.267393	0	0
RRN3	0.311515	0	0		LOC100129434	0.605143	0	0		C16orf52	0.950723	0	0		MAFG	0.26689	0	0
CYFIP2	0.311336	1	0		ANGEL2	0.604718	0	0		ATP6V1D	0.950534	0	0		WDR1	0.266552	0	0
UFC1	0.31116	0	0		EXOC8	0.604643	0	0		CHURC1	0.949043	0	0		ELL2	0.266546	0	0
SNHG7	0.311062	0	0		PFKFB2	0.604605	0	0		ABCC9	0.948385	0	0		PYM1	0.266473	0	0
COMMD4	0.310293	0	0		EDEM3	0.603909	0	0		PHF6	0.948286	0	0		ITGA4	0.266404	0	0
NDUFB3	0.310138	0	0		LINC00504	0.603809	0	0		UBXN4	0.947513	0	0		CNOT3	0.26581	0	0
EIF1	0.310075	0	1		TM9SF3	0.603765	0	0		NUCB2	0.946126	0	0		RRBP1	0.265418	0	0
SLC25A33	0.30891	0	0		OSBPL8	0.602686	0	0		FXR1	0.941995	0	0		CCDC112	0.265363	0	0
SRSF7	0.308519	0	0		C12orf73	0.602631	0	0		THOC1	0.941634	0	0		KIAA0101	0.265349	0	0
MRPL47	0.308512	0	0		ZNF234	0.602315	0	0		CHUK	0.941593	0	0		NDUFA11	0.264882	0	0
GSPT2	0.30844	0	0		TRUB1	0.602271	0	0		PUS7L	0.940939	0	0		GSTP1	0.264348	0	0
C9orf114	0.307707	0	0		UFSP2	0.601961	0	0		CEP95	0.940883	0	0		C9orf78	0.263948	0	0
KTN1	0.307593	0	0		IER3IP1	0.601705	0	0		CUL5	0.940065	0	0		HMOX1	0.263917	1	0
FBXO30	0.307424	0	0		RPAP3	0.601605	0	0		LMAN1	0.938583	0	0		SSH2	0.263873	0	0
SYF2	0.307226	0	0		CCSER2	0.601325	0	0		NAB1	0.938116	0	0		RNF113A	0.263409	0	0
PRPF18	0.306968	0	0		ZNF550	0.600715	0	0		RNF139	0.93793	0	0		PKN1	0.262995	0	0
CCP110	0.306227	1	0		FER	0.600398	0	0		BTAF1	0.93666	0	0		AP4M1	0.26254	0	0
ANXA1	0.30621	0	0		ABCD3	0.599433	0	0		PHF20L1	0.936575	0	0		RHOC	0.26247	0	0
CFAP20	0.305749	0	0		BTF3L4	0.599194	0	0		DCUN1D1	0.934261	0	0		NDUFB3	0.262336	0	0
CHMP1B	0.305193	0	0		CNOT8	0.599182	0	0		TAF2	0.932628	0	0		MUTYH	0.26208	0	0
CHMP5	0.303548	0	0		ARMT1	0.599177	0	0		CLP1	0.931067	0	0		ZMYM6NB	0.261906	0	0
NOCT	0.303435	0	0		RWDD4	0.599107	0	0		DOCK7	0.930399	0	0		NIPSNAP3A	0.261653	0	0
IKZF5	0.303181	0	0		MFAP1	0.59815	0	0		ANGPT1	0.929825	0	0		NT5DC3	0.26144	0	0
HBEGF	0.302943	1	1		DCAF13	0.59771	0	0		ANKRD50	0.928805	0	0		AHR	0.260992	0	0
TAF13	0.302575	0	0		NUDT15	0.597289	1	0		LINC00504	0.928284	0	0		NDUFS8	0.259766	0	0
ZNRD1	0.302564	0	0		SLC25A24	0.596994	0	0		SACS	0.927281	0	0		ATP5D	0.259589	0	0
PPIG	0.301992	0	0		ZNF776	0.595982	0	0		SNHG20	0.926621	0	0		OGFOD2	0.259552	0	0
NOL8	0.301981	1	0		SMARCA5	0.595935	0	0		NBN	0.92636	0	0		SIDT2	0.259512	0	0
CCT8	0.301811	0	0		NBPF25P	0.595684	0	0		SNX4	0.925675	0	0		NFATC1	0.259501	0	0
NDFIP2	0.301591	0	0		EIF1AX	0.594648	0	0		CXorf57	0.925285	0	0		FOXRED2	0.259335	0	0
GABPB1-AS1	0.300838	0	0		PNRC2	0.593946	0	0		PRPF39	0.924401	0	0		PLOD3	0.259271	0	0
APOO	0.300559	0	0		ARL6IP1	0.593899	0	0		SP4	0.924219	0	0		SLC25A22	0.259215	0	0
BTG1	0.300447	1	1		ISCA1	0.593737	0	0		WWP1	0.923857	1	0		ORC1	0.259178	0	0
WASH7P	0.300255	0	0		CLIC4	0.593097	0	0		ANKRD46	0.923684	0	0		BTBD10	0.258883	0	0
BLOC1S4	0.299828	0	0		TRNT1	0.593026	0	0		WBP5	0.923667	0	0		RBM34	0.258172	0	0
SEC61G	0.299825	0	0		LPCAT2	0.592748	0	0		SMC6	0.922854	0	0		FAM195B	0.257868	0	0
IFT20	0.299695	0	0		SETDB2	0.592529	0	0		ATG4C	0.922722	0	0		TBCC	0.257868	0	0
PDRG1	0.299554	0	0		LRPPRC	0.592499	0	0		PPP1CB	0.922635	0	0		PACS1	0.257618	0	0
ZNF189	0.299296	0	0		TRIM13	0.59236	0	0		POLR3G	0.922206	0	0		XPNPEP3	0.257515	0	0
SDHD	0.299296	0	0		LEO1	0.591412	0	0		RNF19A	0.922084	0	0		DCTN3	0.257364	0	0
ALG13	0.299027	0	0		FKBP14	0.590747	0	0		NDUFA5	0.922058	0	0		EPAS1	0.256825	0	0
CCDC25	0.298592	0	0		OSBPL9	0.59062	0	0		ZNF367	0.921838	0	0		MEA1	0.256739	0	0
C22orf29	0.297826	0	0		SNX14	0.590413	0	0		SRSF10	0.92172	0	0		ATPAF2	0.25577	0	0
EDF1	0.297563	0	0		SRBD1	0.590237	0	0		ESCO2	0.921238	0	0		SSB	0.255522	0	0
RPS18	0.297172	0	0		AASDH	0.590159	0	0		EMC2	0.920886	0	0		CFL1	0.255185	0	0
PPP1R2	0.297077	0	0		C1GALT1	0.589977	0	0		PTPN13	0.919979	0	0		EMD	0.255171	0	0
CCNB1IP1	0.2966	0	0		TRIM23	0.589605	0	0		PPP4R3B	0.919807	0	0		SNRPD2	0.255155	0	0
DCUN1D2	0.296548	0	0		TMEM128	0.589281	0	0		STX3	0.91955	0	0		ZNF551	0.254982	0	0
TRNT1	0.295862	0	0		GLO1	0.5892	0	0		ASUN	0.918403	0	0		ATP5J2	0.25484	0	0
NIP7	0.295593	0	0		RNMT	0.589081	0	0		AP5M1	0.918074	0	0		TYMS	0.254501	0	0
ANAPC15	0.295322	0	0		NBN	0.588885	0	0		EIF3A	0.917479	0	0		C7orf31	0.254491	0	0
HSF2	0.295024	0	0		CPNE3	0.588839	0	0		PSMC6	0.916934	0	0		FTL	0.254457	0	0
DBR1	0.294542	0	0		CCPG1	0.588444	0	0		DDX1	0.916378	0	0		PNPLA2	0.253808	0	0
TMEM256	0.294539	0	0		RIOK3	0.588299	0	0		RAB8B	0.91637	0	0		TGIF1	0.253667	0	1
TP53I3	0.294399	0	0		BMI1	0.587246	0	0		RSF1	0.916354	0	0		EIF1B	0.253622	0	0
SNHG6	0.294301	0	0		RYBP	0.586427	0	0		STAM2	0.916304	0	0		GLIDR	0.253378	0	0
PRKAB1	0.293831	1	0		CCNG1	0.586415	1	0		VPS4B	0.91568	0	0		ATG2A	0.253265	0	0
ATP6V1D	0.293819	0	0		ACSL4	0.586381	0	0		VPS13A	0.915573	0	0		ZDHHC12	0.253099	0	0
CCNG1	0.293665	1	0		ZBTB11	0.586282	0	0		TRPM7	0.915158	0	0		CD83	0.251746	0	1
TMEM222	0.293646	0	0		STXBP3	0.585003	0	0		WBP4	0.915141	0	0		P2RY1	0.250967	0	0
UPF3A	0.293161	0	0		RBM48	0.584794	0	0		IPO7	0.914984	0	0		BCL7C	0.250504	0	0
GTF2A2	0.293043	0	0		MAD2L1	0.584773	0	0		KIAA1715	0.914463	0	0		ATPIF1	0.250142	0	0
DOHH	0.292661	0	0		CRYBG3	0.584202	0	0		USP36	0.913586	0	0		ARHGAP21	0.250093	0	0
PTP4A1	0.291929	0	0		LACTB2	0.584023	0	0		GXYLT1	0.913004	0	0		MED20	0.249387	0	0
MAP2K3	0.291769	0	1		RB1CC1	0.583794	0	0		ATP7A	0.912677	0	0		STEAP3	0.249365	1	0
C16orf87	0.291204	0	0		NAB2	0.583784	0	0		PAQR3	0.911573	0	0		NELFE	0.249034	0	0
RPL31	0.29113	0	0		IL13RA2	0.583758	0	0		DYNLT3	0.911235	0	0		GPALPP1	0.249004	0	0
PBXIP1	0.29107	0	0		VPS35	0.583556	0	0		FBXL3	0.909938	0	0		E2F2	0.248981	0	0
FKBP14	0.291006	0	0		GFM1	0.583044	0	0		ALG11	0.909658	0	0		ANKRD50	0.248684	0	0
SUGT1	0.290936	0	0		BMS1	0.582982	0	0		TTC3	0.909492	0	0		TAGLN2	0.248649	0	0
NUDT15	0.290935	1	0		DIEXF	0.582218	0	0		UBA6	0.909353	0	0		SCARF2	0.248561	0	0
SLU7	0.290336	0	0		CSGALNACT2	0.581965	0	0		IFRD1	0.909242	0	0		RPS15	0.248413	0	0
C11orf58	0.290125	0	0		HSD17B12	0.581609	0	0		ATXN3	0.909052	0	0		MRPL2	0.248281	0	0
GNL2	0.290047	0	0		DDX3X	0.58118	0	0		PPAT	0.908804	0	0		CHCHD5	0.247842	0	0
RPL36A	0.289238	0	0		ARL14EP	0.581124	0	0		RAP1B	0.90733	0	0		RFC2	0.247467	0	0
RPL34	0.289054	0	0		NARS	0.581111	0	0		INPP4B	0.907184	0	0		IDH2	0.247082	0	0
CYB561D2	0.288767	0	0		GNB4	0.581109	0	0		HIF1A	0.906726	0	0		PRPF38A	0.246976	0	0
UFL1	0.288359	0	0		ANXA1	0.580993	0	0		ZC3H13	0.906156	0	0		TMSB10	0.246781	0	0
MYDGF	0.287816	0	0		VAMP7	0.580188	0	0		CLIP1	0.905815	0	0		TUBB2A	0.24641	0	1
HIST1H2BK	0.287793	0	0		GOLT1B	0.580168	0	0		NEK1	0.905015	0	0		RELL1	0.246279	0	0
BNIP1	0.287531	0	0		WDHD1	0.57952	0	0		DENND4A	0.904563	0	0		POLD2	0.246195	0	0
C22orf39	0.287316	0	0		EIF4A2	0.578849	0	0		TFAM	0.904476	0	0		LOC100129434	0.245491	0	0
NAT9	0.28617	0	0		LRBA	0.578638	0	0		IFNGR1	0.90391	0	0		PRPF8	0.245486	0	0
NEMF	0.286093	0	0		PSMA3-AS1	0.578489	0	0		JUNB	0.902484	0	1		ZNF394	0.245483	0	0
XRCC4	0.286048	0	0		TRIAP1	0.578325	1	0		CLDN12	0.90196	0	0		CTHRC1	0.245438	0	0
CSRP1	0.285855	0	0		NCBP2	0.577641	0	0		CD46	0.901774	0	0		TGS1	0.245348	0	0
MPLKIP	0.285775	0	0		GPAM	0.57763	0	0		ERGIC2	0.901479	0	0		GIGYF2	0.245103	0	0
NGRN	0.285463	0	0		EFR3A	0.577404	0	0		ZNF263	0.901164	0	0		ABCF1	0.244776	0	0
ZNF322	0.285437	0	0		IER5L	0.577375	0	0		RUFY2	0.898698	0	0		BAX	0.24464	1	0
GCDH	0.285237	0	0		FOPNL	0.577107	0	0		ZNF217	0.898662	0	0		TTI2	0.244632	0	0
SNRPF	0.285153	0	0		BRIX1	0.57673	0	0		UTRN	0.898011	0	0		TPM4	0.244472	0	0
ZNF2	0.285064	0	0		MUT	0.576557	0	0		POLK	0.897693	0	0		RAB11B	0.244235	0	0
LSM1	0.284363	0	0		CD46	0.576176	0	0		TRUB1	0.896947	0	0		CARHSP1	0.244078	0	0
RBM41	0.28365	0	0		VRK1	0.57611	0	0		PLOD2	0.89377	0	0		PRPF40A	0.243305	0	0
RPP14	0.283529	0	0		GNAI3	0.576046	0	0		DDX46	0.893432	0	0		LINC00938	0.243215	0	0
OST4	0.283181	0	0		CRYZ	0.575395	0	0		SBNO1	0.89224	0	0		IL17RC	0.243206	0	0
MTRNR2L1	0.283097	0	0		CPD	0.575385	0	0		EFR3A	0.892165	0	0		EXT1	0.24173	0	0
ZNF593	0.282809	0	0		ITGAV	0.575349	0	0		STK26	0.890196	0	0		NDUFS7	0.241697	0	0
SCFD1	0.282496	0	0		TMEM167B	0.575338	0	0		CKAP2L	0.890052	0	0		PCCB	0.241658	0	0
EIF4A2	0.281994	0	0		TOMM20	0.575335	0	0		THBS1	0.889947	0	0		ARHGAP19	0.24158	0	0
EPC1	0.280916	0	0		TEX30	0.575168	0	0		MYL12A	0.889611	0	0		MRPS21	0.24142	0	0
TSC22D1	0.280838	1	1		ARL15	0.575017	0	0		KLHL24	0.888029	0	0		CDC45	0.240983	0	0
SPAG1	0.280625	0	0		TRMT6	0.574555	0	0		UGP2	0.887944	0	0		FBXO22-AS1	0.240679	0	0
DPM1	0.280553	0	0		VPS26A	0.574534	0	0		SH3BGRL	0.887307	0	0		C22orf46	0.240598	0	0
KDM6B	0.280404	0	1		ALCAM	0.574274	0	0		DNAJC10	0.886378	0	0		COMMD1	0.240282	0	0
POT1	0.280258	0	0		AZIN1	0.574264	0	0		FBXO28	0.88562	0	0		CBLL1	0.239834	0	0
RP9	0.279903	0	0		BORCS7	0.573862	0	0		CRY1	0.885296	0	0		TMEM254	0.239828	0	0
BCHE	0.279842	0	0		FAM46A	0.573147	0	0		TMEM2	0.884301	0	0		FHL2	0.239747	0	0
NXF1	0.27924	0	0		TOP2A	0.573146	0	0		C5orf28	0.88385	0	0		IRF2BPL	0.239613	0	0
IK	0.278118	0	0		EXOSC9	0.573125	0	0		VAMP7	0.883615	0	0		SKA1	0.239565	0	0
CASP4	0.278018	0	0		ID1	0.572521	0	0		ZFAND5	0.882245	0	0		BRPF1	0.239551	0	0
DCUN1D1	0.277871	0	0		EPC2	0.572428	0	0		ZNF227	0.881392	0	0		NM_001317857_dup1	0.239331	0	0
SAMD9	0.277794	0	0		EIF3E	0.572404	0	0		USP37	0.878152	0	0		ASH2L	0.239276	0	0
TCEAL4	0.277607	0	0		ALG6	0.572332	0	0		ARL14EP	0.8775	0	0		GTPBP1	0.239076	0	0
NCOA5	0.277211	0	0		ANAPC13	0.572246	0	0		DBT	0.87653	0	0		LGALS1	0.238977	0	0
LTV1	0.277173	0	0		NDFIP2	0.571985	0	0		MYADM	0.876088	0	0		RBM38	0.23842	0	0
NAA20	0.276926	0	0		PNN	0.571888	0	0		CHORDC1	0.876029	0	0		SNORD141A	0.238111	0	0
DHODH	0.276464	0	0		KLHL21	0.57156	0	0		ZYX	0.875641	0	0		SNORD141B	0.238111	0	0
ACOT2	0.275815	0	0		SMIM13	0.571393	0	0		CDC73	0.875563	0	0		BCL2L11	0.23798	0	0
NME7	0.275788	0	0		SLC6A15	0.571313	0	0		BCAP29	0.874156	0	0		LAMC1	0.237947	0	0
TIMM10	0.275618	0	0		LTN1	0.571243	0	0		NRAS	0.873903	0	0		IFT20	0.237937	0	0
PPIE	0.275335	0	0		DDAH1	0.571175	0	0		DZIP3	0.873874	0	0		PIGW	0.237847	0	0
CSRNP2	0.275194	1	0		GDAP1	0.570924	0	0		TGDS	0.873747	0	0		U2SURP	0.237418	0	0
C8orf76	0.274996	0	0		FOXN2	0.570443	0	0		CHM	0.873699	0	0		SLC35E3	0.236977	0	0
ATP5F1	0.274689	0	0		SDCBP	0.570267	0	0		SLFN5	0.872408	0	0		NF2	0.236769	0	0
RNF103	0.274663	0	0		TOR1AIP1	0.569013	0	0		VPS26A	0.871957	0	0		RRP7A	0.236137	0	0
MTRNR2L6	0.274618	0	0		MRE11A	0.568941	0	0		C1orf52	0.871441	0	0		NDUFB2	0.235489	0	0
MFAP3	0.27459	0	0		GNG10	0.568841	0	0		CCDC59	0.870275	0	0		GNL2	0.234932	0	0
FEM1C	0.274383	0	0		ANKRD12	0.568696	0	0		NDFIP2	0.869926	0	0		SRPRA	0.234576	0	0
LYST	0.274216	0	0		CDC37L1	0.568603	0	0		TRA2B	0.869745	0	0		UNC93B1	0.23447	0	0
MBD4	0.274215	0	0		DNAJB9	0.56832	0	0		DMXL2	0.86873	0	0		CASC3	0.234337	0	0
RETSAT	0.273956	1	0		DMPK	0.567825	0	0		IMPACT	0.868648	0	0		CYC1	0.233112	0	0
ZNF778	0.273938	0	0		PAIP2	0.567787	0	0		ICE1	0.867652	0	0		SNX18	0.232969	0	0
EEF1B2	0.273274	0	0		MRPL1	0.567204	0	0		TMEM167A	0.866833	0	0		TNC	0.232838	0	1
SMAD9	0.272945	0	0		RAB18	0.566571	0	0		FZD6	0.866712	0	0		CASP4	0.232831	0	0
TIMM17A	0.272462	0	0		ABCC9	0.566288	0	0		TMEM67	0.866688	0	0		MRPL41	0.232806	0	0
PTRHD1	0.272409	0	0		DEPDC1	0.566166	0	0		PHTF2	0.866162	0	0		KLHDC4	0.232674	0	0
RPL23A	0.271946	0	0		MIER1	0.566126	0	0		ZNHIT6	0.866058	0	0		KDM3A	0.232417	0	0
PDLIM2	0.271895	0	0		DRAM2	0.565896	0	0		CENPU	0.865755	0	0		BAK1	0.232213	1	0
ETAA1	0.2718	0	0		ESF1	0.564539	0	0		METAP2	0.865585	0	0		ZSWIM1	0.231789	0	0
DMTF1	0.271285	0	0		KCTD9	0.564218	0	0		TAF1D	0.865078	0	0		PRADC1	0.231674	0	0
POLR3G	0.271229	0	0		LYAR	0.563244	0	0		KATNBL1	0.864579	0	0		COL9A3	0.231614	0	0
ABCB6	0.271005	0	0		ZUFSP	0.563101	0	0		ANKRA2	0.864522	1	0		TAF10	0.231372	0	0
TRIM11	0.270908	0	0		SUV39H2	0.562572	0	0		POLR3F	0.864078	0	0		ALKBH3	0.231115	0	0
DNPH1	0.270843	0	0		FBXL3	0.562545	0	0		GNL3	0.863243	0	0		ATG4D	0.230754	0	0
C15orf57	0.270525	0	0		SNHG1	0.562229	0	0		UTP14C	0.863149	0	0		CCDC167	0.230266	0	0
HSPD1	0.270375	0	0		MCM10	0.562098	0	0		GZF1	0.862098	0	0		ZNF511	0.230132	0	0
ZBTB21	0.270136	0	0		CTDSPL2	0.562065	0	0		CCDC88A	0.8612	0	0		TOPORS	0.229999	0	0
YPEL5	0.269946	0	0		PIK3CA	0.562033	0	0		ZNF559	0.860543	0	0		TNRC18	0.229982	0	0
FAM96B	0.269482	0	0		CDC7	0.561683	0	0		SMIM13	0.858421	0	0		TBCB	0.22961	0	0
PRELID3B	0.26941	0	0		YTHDC1	0.561227	0	0		GNPDA2	0.858215	0	0		DOCK6	0.22959	0	0
EIF1AX	0.269075	0	0		VPS50	0.561158	0	0		AKTIP	0.857368	0	0		POLR3GL	0.229554	0	0
KIAA1147	0.268619	0	0		SMC6	0.561048	0	0		SMARCAD1	0.857087	0	0		CLIC1	0.229505	0	0
NAT14	0.26844	0	0		PCMTD1	0.560873	0	0		MYSM1	0.856128	0	0		DIAPH2	0.228831	0	0
DDX1	0.268326	0	0		FBXO4	0.560691	0	0		DLC1	0.855221	0	0		DYRK3	0.228824	0	0
GMNN	0.267909	0	0		SCP2	0.559971	0	0		GEN1	0.853545	0	0		ATP6V0C	0.228768	0	0
MRPL49	0.266989	0	0		C4orf27	0.559814	0	0		ECT2	0.853073	0	0		ABHD14B	0.228732	0	0
TMBIM4	0.266786	0	0		KPNA4	0.559447	0	0		ATP11C	0.851712	0	0		SPARC	0.227955	0	0
CCDC22	0.266507	0	0		MFSD2A	0.558751	0	0		CAPZA1	0.851303	0	0		SFT2D3	0.227918	0	0
EBNA1BP2	0.266201	0	0		INTS12	0.558528	0	0		TTC33	0.849726	0	0		PIGBOS1	0.227864	0	0
CBR4	0.266024	0	0		HIBCH	0.558413	0	0		ZBTB11	0.848834	0	0		STEAP1	0.227596	0	0
GLRX	0.265721	0	0		NOL11	0.558306	0	0		R3HCC1L	0.848251	0	0		SGPL1	0.227427	0	0
TMEM106B	0.265635	0	0		IDI1	0.558226	0	0		ORC3	0.846807	0	0		TAF4B	0.227142	0	0
ZWINT	0.265162	0	0		EDA2R	0.558217	0	0		ATM	0.846737	0	0		HMGB3	0.227132	0	0
RCHY1	0.264998	1	0		DSCC1	0.558215	0	0		ZRANB2	0.845314	0	0		HMMR	0.227002	0	0
RAB13	0.264978	0	0		CCDC117	0.557608	0	0		ATF2	0.84443	0	0		SUPT4H1	0.226386	0	0
HIGD1A	0.264643	0	0		FAM114A2	0.55749	0	0		RIOK3	0.844103	0	0		MAFK	0.226266	0	0
SRF	0.264516	0	0		PPAT	0.557391	0	0		WDFY1	0.843488	0	0		MRPL55	0.225929	0	0
IL13RA2	0.264254	0	0		ETV3	0.557288	0	0		PIGA	0.84323	0	0		LMAN2	0.225692	0	0
RALGDS	0.264141	1	0		GPATCH2L	0.55665	0	0		ARFIP1	0.843214	0	0		SOWAHC	0.225338	0	0
CYB561D1	0.263804	0	0		SSR1	0.556469	0	0		TXNDC9	0.843066	0	0		RPL23AP82	0.225323	0	0
RBM8A	0.263575	0	0		ZMPSTE24	0.555669	0	0		UBL3	0.84299	0	0		PDCD4	0.224685	0	0
SOD1	0.263483	0	0		MAB21L3	0.555515	0	0		GPATCH2L	0.842529	0	0		DRG2	0.224432	0	0
LIMK2	0.2633	0	0		ATG12	0.554813	0	0		TOR1AIP1	0.842478	0	0		SF3B2	0.223705	0	0
SSBP1	0.262977	0	0		ZC3H15	0.554484	0	0		2021-09-11	0.841925	0	0		PES1	0.223374	0	0
ZNF227	0.262718	0	0		CUL5	0.554479	0	0		ARID4B	0.841341	0	0		PDZD11	0.223079	0	0
RNF141	0.262479	0	0		IFNGR1	0.553985	0	0		ADGRG6	0.841215	0	0		DDX49	0.222969	0	0
TIMM17B	0.262434	0	0		GUF1	0.553714	0	0		ARL6IP1	0.841078	0	0		POLR2L	0.222713	0	0
USPL1	0.262219	0	0		SRP9	0.55328	0	0		PTRH2	0.839786	0	0		TLE1	0.22241	0	0
CGRRF1	0.261148	1	0		TMEM209	0.553021	0	0		TSNAX	0.839777	0	0		SLC25A39	0.222372	0	0
DNAJC2	0.260682	0	0		RABGGTB	0.551706	0	0		SETX	0.839515	0	0		SCLT1	0.22215	0	0
FKBP3	0.260327	0	0		MBNL3	0.5517	0	0		ZBTB10	0.839083	0	1		C22orf39	0.221593	0	0
NDUFA6	0.259227	0	0		PBDC1	0.551562	0	0		FAM175B	0.838989	0	0		ZNF721	0.221587	0	0
ZNF780A	0.25919	0	0		WDR36	0.551451	0	0		SLC30A7	0.838678	0	0		TRIM28	0.221492	0	0
GK	0.259186	0	0		NME7	0.551326	0	0		ZHX1	0.838008	0	0		HN1	0.2213	0	0
AP4M1	0.258999	0	0		C3orf17	0.551072	0	0		SPRY2	0.837859	0	0		GRPEL1	0.220854	0	0
PLPP6	0.258438	0	0		PRDM2	0.550723	0	0		ZNF302	0.837711	0	0		C1orf123	0.220615	0	0
MRPS12	0.258246	0	0		FAM111A	0.550257	0	0		THUMPD3-AS1	0.837556	0	0		B9D1	0.220305	0	0
COX8A	0.257836	0	0		RARS	0.55009	0	0		TOP2A	0.836884	0	0		NCOR1	0.220293	0	0
EIF3E	0.257621	0	0		PWWP2A	0.549556	0	0		MBNL1	0.836828	0	0		ADNP2	0.220198	0	0
UPRT	0.256895	0	0		TUBGCP5	0.549254	0	0		MTF2	0.836694	0	0		SEMA7A	0.220105	0	0
UQCC3	0.256731	0	0		FKBP5	0.548428	0	0		DLD	0.836028	0	0		SLC8B1	0.219069	0	0
TMEM126A	0.256679	0	0		CDK7	0.548404	0	0		DCAF17	0.835986	0	0		TUBE1	0.219004	0	0
IFT52	0.255595	0	0		AGL	0.548293	0	0		G3BP2	0.835981	0	0		MEF2D	0.218923	0	0
C1orf122	0.255352	0	0		KDELC2	0.548077	0	0		SF3B1	0.835704	0	0		CRELD2	0.218865	0	0
SELK	0.25457	0	0		PIGA	0.547978	0	0		U2SURP	0.835177	0	0		RBMXL1	0.218837	0	0
SLC35G1	0.254423	0	0		SLC35B3	0.547386	0	0		TDG	0.834563	0	0		KNOP1	0.218833	0	0
RPL7	0.25428	0	0		SCYL3	0.547168	0	0		ARL8B	0.834381	0	0		DUS3L	0.218763	0	0
HLA-E	0.253845	0	0		CALM2	0.547103	0	0		ZNF260	0.834025	0	0		MCM2	0.218627	0	0
ASF1A	0.253799	0	0		SCYL2	0.547044	0	0		MPDZ	0.833751	0	0		ZKSCAN2	0.218593	0	0
C12orf73	0.25375	0	0		CENPF	0.546285	0	0		PPTC7	0.833682	0	0		DHFRL1	0.21813	0	0
UBE2B	0.252918	0	0		ATR	0.546274	0	0		KIF3A	0.833641	0	0		CTTNBP2NL	0.217642	0	0
COQ10B	0.252738	0	0		DZIP3	0.546271	0	0		KDSR	0.833634	0	0		SSRP1	0.217462	0	0
HS1BP3	0.252648	0	0		GTF2H2B	0.54579	0	0		AHCTF1	0.833503	0	0		CAV2	0.217169	0	0
PSMA4	0.252154	0	0		ANP32E	0.545356	0	0		RBBP8	0.833413	0	0		SNX11	0.216948	0	0
TBRG1	0.251726	0	0		LOC286437	0.545204	0	0		ZWILCH	0.832829	0	0		ICT1	0.216545	0	0
ANGEL1	0.25167	0	0		COIL	0.544766	0	0		HMMR	0.832087	0	0		ATP5SL	0.216539	0	0
LOC729218	0.251279	0	0		HAUS3	0.544051	0	0		DPP8	0.831758	0	0		DRAP1	0.216232	0	0
RPL11	0.250789	0	0		WDR5B	0.543992	0	0		RPF2	0.831607	0	0		SPTAN1	0.215978	0	0
SLIRP	0.250785	0	0		OTUD6B	0.543308	0	0		2021-03-07	0.830948	0	0		LINC00506	0.215575	0	0
ZBTB24	0.250641	0	0		CWC27	0.543235	0	0		SPOPL	0.829926	0	0		SUPT16H	0.215304	0	0
CROT	0.250406	0	0		2021-09-11	0.543184	0	0		ZNF780A	0.829773	0	0		CAPZB	0.215021	0	0
POLR2K	0.250395	0	0		JOSD1	0.543089	0	0		RBM15	0.829093	0	0		FBXO10	0.214954	0	0
MED4	0.250184	0	0		ZNF189	0.542958	0	0		PARP15	0.828909	0	0		NKAP	0.214844	0	0
SLC39A3	0.249989	0	0		SLC25A36	0.542888	0	0		SDC4	0.828795	0	1		HIST1H2BK	0.214376	0	0
CSGALNACT2	0.249978	0	0		KATNA1	0.542293	0	0		FHL2	0.827925	0	0		POM121C	0.21407	0	0
CHURC1	0.24976	0	0		DDX5	0.542204	0	0		SHPRH	0.826957	0	0		ARID5A	0.213999	0	0
PPIP5K2	0.249372	0	0		KANSL1L	0.542133	0	0		ZBTB34	0.826788	0	0		IRAK1	0.213902	1	0
BNIP3L	0.24912	0	0		YES1	0.541754	0	0		RAB11FIP2	0.826232	0	0		CCNB2	0.213608	0	0
LDHB	0.24909	1	0		TRAM1	0.541735	0	0		PPWD1	0.825505	0	0		TGFB1	0.213472	1	0
CDK7	0.248622	0	0		ZZZ3	0.541285	0	0		DDX59	0.824734	0	0		TMEM160	0.21345	0	0
UQCRC2	0.248578	0	0		MAP3K2	0.541051	0	0		NEK7	0.824464	0	0		PIDD1	0.213214	1	0
PDHX	0.248421	0	0		LATS2	0.540748	0	0		ETNK1	0.824176	0	0		LOC728554	0.213041	0	0
LOC100506548	0.248245	0	0		IL6ST	0.540636	0	1		NAE1	0.82339	0	0		NUFIP1	0.212943	0	0
HKR1	0.248097	0	0		CPEB4	0.538919	0	0		ATAD1	0.823369	0	0		GCC1	0.212902	0	0
MFAP1	0.24741	0	0		CBWD2	0.53859	0	0		RAD50	0.822556	0	0		CEP68	0.212815	0	0
BTF3L4	0.247255	0	0		CCT6A	0.538525	0	0		CKAP2	0.821997	0	0		C19orf53	0.212778	0	0
COPS5	0.246973	0	0		CCDC144B	0.538471	0	0		GTPBP10	0.821126	0	0		KMT5B	0.212762	0	0
SSSCA1	0.246731	0	0		PHLDA3	0.53794	1	0		CAPZA2	0.821034	0	0		HSPB1	0.212681	0	0
ZNF646	0.24671	0	0		CTBS	0.537932	0	0		CCDC91	0.820606	0	0		TIMM10	0.212619	0	0
TAF7	0.246437	0	0		CCDC14	0.537922	0	0		C5orf22	0.820424	0	0		TRAPPC1	0.212557	0	0
CCT6A	0.246322	0	0		CBLL1	0.537903	0	0		WDR35	0.82039	0	0		CCNT1	0.212258	0	0
S100A10	0.246156	1	0		LAMTOR3	0.53746	0	0		TEX30	0.819591	0	0		RALY	0.212179	0	0
DYRK4	0.245818	0	0		ABHD13	0.537183	0	0		CYCS	0.819172	0	0		ZNF16	0.211997	0	0
DNAJC9	0.245433	0	0		ZNF595	0.537022	0	0		UHMK1	0.818786	0	0		ATP5L	0.211898	0	0
ZCRB1	0.245255	0	0		MAGEA2B	0.536534	0	0		DCLRE1A	0.818611	0	0		AURKAIP1	0.211573	0	0
TMX1	0.245213	0	0		HKR1	0.535662	0	0		C1GALT1	0.817865	0	0		PSMB3	0.2115	0	0
DYNLL1	0.244681	0	0		SLC39A10	0.534987	0	0		KIN	0.817793	0	0		TOP2A	0.211275	0	0
C19orf52	0.244518	0	0		PROS1	0.534799	0	0		MFAP1	0.817401	0	0		ATP5I	0.211242	0	0
MRPS33	0.244065	0	0		SNX24	0.534396	0	0		RGPD5	0.817216	0	0		TXNRD1	0.211133	0	0
LINC01296	0.243798	0	0		RIOK1	0.53431	0	0		ATP6V0A2	0.815048	0	0		CCAR1	0.210787	0	0
BZW1	0.243794	0	0		TSN	0.53426	0	0		RGMB	0.814817	0	0		GABARAPL1	0.210626	0	0
DUT	0.243535	0	0		UBA5	0.534217	0	0		EAF1	0.814281	0	0		BACH1	0.210146	0	0
PIGF	0.243496	0	0		EIF1	0.534144	0	1		THAP9-AS1	0.813041	0	0		TAF6	0.209109	0	0
RBM4	0.243438	0	0		CEP63	0.53411	0	0		EXOC8	0.813041	0	0		ATP1B1	0.209088	0	0
GBA2	0.243144	0	0		LINC01296	0.534043	0	0		CSRNP2	0.812835	1	0		RBM4	0.208713	0	0
IER3IP1	0.243053	0	0		DCK	0.533743	0	0		METTL4	0.812016	0	0		GPC1	0.208688	0	0
HSPA13	0.242707	0	0		EOGT	0.533576	0	0		PTP4A1	0.812012	0	0		HELZ2	0.208592	0	0
POLH	0.242473	1	0		UBA3	0.533491	0	0		TMEM87A	0.810744	0	0		UROD	0.208588	0	0
NUP37	0.242381	0	0		NUCKS1	0.532878	0	0		PDCD10	0.810294	0	0		CEP250	0.208448	0	0
C1orf198	0.241289	0	0		KIAA0196	0.532844	0	0		FAM200A	0.809976	0	0		DCXR	0.208147	1	0
NDUFV3	0.241088	0	0		AP3M1	0.532239	0	0		HLTF	0.809779	0	0		BAG3	0.208136	0	0
SIKE1	0.241077	0	0		DCAF17	0.532192	0	0		SMCHD1	0.809584	0	0		OXLD1	0.207477	0	0
PIGW	0.240425	0	0		NBEA	0.531678	0	0		ZNF770	0.809001	0	0		FN3KRP	0.207373	0	0
SNURF	0.240283	0	0		ZNF621	0.531602	0	0		NUP50	0.808501	0	0		NOL6	0.207266	0	0
C5orf24	0.239881	0	0		MYEF2	0.530845	0	0		TYW5	0.808253	0	0		LASP1	0.20719	0	0
TAX1BP1	0.239796	0	0		ATP13A3	0.530082	0	0		LYRM5	0.808211	0	0		WDR18	0.207135	0	0
TPCN2	0.239466	0	0		LYPLA1	0.530046	0	0		PAPD4	0.808039	0	0		NUDT2	0.206839	0	0
RPLP1	0.239402	0	0		ZDHHC21	0.529748	0	0		HPS5	0.806964	0	0		CLN6	0.20672	0	0
PDCL	0.239091	0	0		RAD18	0.529417	0	0		DUSP1	0.806673	0	1		FAM96A	0.206631	0	0
TTC37	0.238983	0	0		ZDHHC17	0.529397	0	0		PARP14	0.806574	0	0		TSC22D1	0.206542	1	1
COX7A2	0.238761	0	0		OSTM1	0.529213	0	0		SAMD8	0.805808	0	0		TMEM14B	0.206009	0	0
CHURC1-FNTB	0.238634	0	0		KLHL24	0.529146	0	0		BLOC1S6	0.805579	0	0		TRIP13	0.20595	0	0
MIEN1	0.238475	0	0		LLPH	0.529069	0	0		WDR48	0.80557	0	0		MTMR14	0.205725	0	0
AARSD1	0.238351	0	0		MBNL2	0.528103	0	0		ZKSCAN5	0.805154	0	0		FBXL12	0.205648	0	0
ZNF557	0.238333	0	0		KIAA1715	0.52796	0	0		PIGK	0.804634	0	0		PACRGL	0.205622	0	0
APITD1	0.238053	0	0		ATAD1	0.527252	0	0		CBX3	0.804383	0	0		SLC7A11	0.205492	1	0
ATG14	0.238048	0	0		UTP15	0.526889	0	0		WRN	0.804115	0	0		ZNF830	0.205426	0	0
PARPBP	0.237745	0	0		ASUN	0.526876	0	0		ITGA1	0.80403	0	0		ZMAT2	0.205284	0	0
MRPL21	0.237302	0	0		NPHP3	0.526853	0	0		ZKSCAN1	0.803852	0	0		SRM	0.205269	0	0
TRAPPC13	0.237269	0	0		SNX6	0.526637	0	0		KCTD5	0.802366	0	0		CINP	0.205267	0	0
MAPKAPK5-AS1	0.237261	0	0		TRIP11	0.525895	0	0		ADAM10	0.802262	0	0		AGBL5	0.204874	0	0
ATP5I	0.237135	0	0		SH3BGRL	0.525849	0	0		ZBTB33	0.802057	0	0		S100A16	0.204583	0	0
PSMB7	0.237121	0	0		CALD1	0.524702	0	0		TRAF6	0.801934	0	0		STX18	0.204211	0	0
RPS7	0.235984	0	0		TTC8	0.523018	0	0		ATF1	0.801106	0	0		SH3GLB2	0.204188	0	0
PIGY	0.235898	0	0		NUCB2	0.522617	0	0		FGFR1OP2	0.801094	0	0		MAN2B2	0.204089	0	0
PYURF	0.235898	0	0		SEH1L	0.522559	0	0		MOB4	0.801024	0	0		CKLF	0.204061	0	0
CROCCP2	0.23432	0	0		ZNF18	0.520557	0	0		COMMD10	0.80079	0	0		PCOLCE2	0.203855	0	0
IER2	0.234207	0	1		FAM81A	0.52018	0	0		PDE4DIP	0.796283	0	0		TADA3	0.203333	0	0
MUT	0.234189	0	0		TBC1D15	0.519724	0	0		ANKMY2	0.796215	0	0		MRPS24	0.203247	0	0
MBIP	0.234092	0	0		SNRPE	0.519539	0	0		EIF3E	0.796097	0	0		PARP8	0.202941	0	0
FOPNL	0.234031	0	0		C3orf14	0.519329	0	0		VRK2	0.79459	0	0		DANCR	0.202796	0	0
SLC19A2	0.233898	1	0		TIA1	0.519285	0	0		EIF2A	0.79354	0	0		TRIM26	0.202701	0	0
SLC25A36	0.233425	0	0		BCL2L11	0.519242	0	0		UBE2D1	0.793414	0	0		CUEDC2	0.202618	0	0
CYLD	0.233414	0	0		TCEA1	0.519237	0	0		CEP83	0.79331	0	0		TUBB3	0.202472	0	0
PLEKHO2	0.233281	0	0		PUS7L	0.519209	0	0		ORC4	0.792947	0	0		NEIL2	0.202259	0	0
PRDX1	0.232326	0	0		MFN1	0.518999	0	0		UPP1	0.792595	1	0		PIN4	0.202175	0	0
TMSB10	0.232298	0	0		RRN3	0.518637	0	0		UBC	0.791606	0	0		LOC729348	0.202079	0	0
RBBP6	0.231882	0	0		TPP2	0.518163	0	0		JKAMP	0.791483	0	0		LY6E	0.202029	0	0
MGLL	0.231753	0	0		SLC35A3	0.517862	0	0		CRBN	0.791205	0	0		SMOX	0.201997	0	0
WDR53	0.231586	0	0		KIAA1586	0.517745	0	0		FAM45BP	0.791088	0	0		TCTN2	0.201881	0	0
RPS14	0.231582	0	0		ZNF780A	0.517418	0	0		PNPT1	0.79092	0	0		MECR	0.201877	0	0
ZNF280B	0.231499	0	0		HNRNPH2	0.51736	0	0		RAB27A	0.790791	0	0		RPS16	0.201391	0	0
POP4	0.231428	0	0		FRG1	0.517239	0	0		ZBTB1	0.790555	0	0		C17orf58	0.201317	0	0
MRPS25	0.231337	0	0		KTN1	0.517218	0	0		BTG1	0.790199	1	1		USP6NL	0.201181	0	0
BNIP2	0.231219	0	0		EXTL2	0.517003	0	0		TOP2B	0.790007	0	0		ZFP41	0.201094	0	0
PIBF1	0.231217	0	0		HIF1A	0.51628	0	0		CCDC112	0.78975	0	0		AGPAT1	0.201054	0	0
FAIM	0.231128	0	0		ZCCHC10	0.516129	0	0		ZXDB	0.789046	0	0		KIF22	0.200978	0	0
CIR1	0.231088	0	0		2021-09-10	0.515787	0	0		HSPA1A	0.788873	0	0		NQO2	0.200734	0	0
PARK7	0.231025	0	0		CCDC47	0.515384	0	0		ACBD5	0.788124	0	0		PSMF1	0.200397	0	0
BRIX1	0.230956	0	0		IDE	0.515384	0	0		ANKRD49	0.788117	0	0		CUTC	0.200321	0	0
TRIM26	0.230821	0	0		CMPK1	0.514884	0	0		ERCC6L2	0.787147	0	0		INPP5E	0.200283	0	0
DCAF13	0.230105	0	0		OTUD6B-AS1	0.514883	0	0		PAPOLA	0.786559	0	0		MTF1	0.200239	0	0
FAM219B	0.230056	0	0		SRSF5	0.514629	0	0		ACVR2A	0.785869	0	0		TRAPPC9	0.200011	0	0
TRNAU1AP	0.229871	0	0		DEK	0.514599	0	0		EIF2AK3	0.785748	0	0		RNF41	0.199932	0	0
OSTC	0.229566	0	0		PRKAB1	0.514155	1	0		UTP20	0.784585	0	0		NM_003752_dup1	0.199736	0	0
GALNT1	0.229512	0	0		BTAF1	0.513876	0	0		MSANTD3	0.784497	0	0		CMSS1	0.199638	0	0
RPL27A	0.229451	0	0		PRKRIR	0.513674	0	0		TRMO	0.784293	0	0		PQBP1	0.199613	0	0
COX14	0.229372	0	0		TFB2M	0.513508	0	0		ZDHHC17	0.783954	0	0		YTHDC1	0.199548	0	0
ADI1	0.229287	0	0		NUP133	0.513289	0	0		AZIN1	0.783152	0	0		PTPRF	0.199033	0	0
SDE2	0.229251	0	0		SMIM15	0.513123	0	0		PCMTD1	0.78295	0	0		MKS1	0.198841	0	0
TP53RK	0.228693	0	0		NIN	0.513017	0	0		KDM3A	0.782417	0	0		BAG6	0.198671	0	0
USO1	0.228385	0	0		TUBE1	0.512663	0	0		CHD9	0.781606	0	0		SIGMAR1	0.198664	0	0
PEX16	0.228273	0	0		LYSMD3	0.512515	0	0		DNAJA1	0.781223	0	0		AHI1	0.198603	0	0
UBA3	0.228164	0	0		PIN4	0.512342	0	0		METRNL	0.780789	0	0		FAM96B	0.198507	0	0
CDAN1	0.22776	0	0		ACER3	0.512256	0	0		FNDC3A	0.78038	0	0		HEATR6	0.198149	0	0
RPS29	0.22759	0	0		MRPL42	0.511723	0	0		SCP2	0.779358	0	0		TMEM186	0.19784	0	0
SLC35A2	0.227576	0	0		2021-09-02	0.511128	0	0		SLTM	0.778464	0	0		KLHL15	0.197513	0	0
MPHOSPH6	0.227569	0	0		SNX4	0.511035	0	0		TBPL1	0.778196	0	0		RABGGTA	0.197236	0	0
CMC4	0.227473	0	0		MRPL50	0.510921	0	0		ARMC5	0.778073	0	0		ELOF1	0.196815	0	0
BBS7	0.227231	0	0		P4HA1	0.51071	0	0		ZNF266	0.777857	0	0		POLD1	0.196747	0	0
GNB5	0.227139	0	0		NUP54	0.509988	0	0		ZKSCAN2	0.776856	0	0		TAF13	0.196688	0	0
CD164	0.227079	0	0		ZNF131	0.509888	0	0		USP34	0.775328	0	0		APEH	0.196662	0	0
NGDN	0.226881	0	0		CEP68	0.509845	0	0		GPAM	0.775284	0	0		NUDC	0.196446	0	0
NDUFB2	0.226664	0	0		BIVM-ERCC5	0.5098	0	0		ABHD5	0.775246	0	0		FAU	0.196029	0	0
MRPL13	0.226586	0	0		MTF2	0.509229	0	0		CDC5L	0.774938	0	0		NAPRT	0.195906	0	0
OAT	0.226216	0	0		DNAJC2	0.509171	0	0		GPATCH11	0.774696	0	0		ZBTB43	0.195582	0	0
NDUFA2	0.226027	0	0		JKAMP	0.509034	0	0		EDA2R	0.77396	0	0		SGPP1	0.195262	0	0
FEM1A	0.225963	0	0		MAP4K5	0.508768	0	0		SRBD1	0.773928	0	0		USP16	0.194842	0	0
VAMP7	0.225911	0	0		SVIP	0.508687	0	0		ZNF143	0.77344	0	0		FBXO22	0.194824	0	0
COA7	0.225736	0	0		ARL8B	0.507961	0	0		DYNC2LI1	0.77322	0	0		SHFM1	0.194775	0	0
NDUFA13	0.225726	0	0		KIDINS220	0.50689	0	0		ZMPSTE24	0.772834	0	0		RIOK3	0.194622	0	0
PTPMT1	0.225705	0	0		FAM160B1	0.506729	0	0		2021-09-10	0.772743	0	0		KRTCAP2	0.194173	0	0
RPS21	0.2254	0	0		NCOA4	0.506679	0	0		BBX	0.772505	0	0		C16orf91	0.194017	0	0
NEK1	0.225081	0	0		DHX9	0.506344	0	0		PLCB1	0.771973	0	0		DNAJC21	0.193794	0	0
TRAPPC2L	0.22478	0	0		ABHD11	0.506302	0	0		DHX36	0.771805	0	0		NDUFA8	0.193582	0	0
RANBP6	0.224425	0	0		ICE2	0.505256	0	0		VTA1	0.770821	0	0		PSMB6	0.193073	0	0
LAMTOR5	0.223944	0	0		TMED5	0.504652	0	0		CCT8	0.77061	0	0		CALM2	0.192939	0	0
UTP11L	0.223793	0	0		UTRN	0.504266	0	0		COBLL1	0.77015	0	0		PRDM2	0.192859	0	0
ERMARD	0.223774	0	0		TRMO	0.503726	0	0		STAU2	0.769982	0	0		RPS2	0.192835	0	0
COPS2	0.223747	0	0		RFC3	0.503431	0	0		C5orf24	0.769922	0	0		EIF3F	0.192561	0	0
CPEB4	0.223675	0	0		POLR2B	0.503342	0	0		TUBE1	0.76961	0	0		FAM98B	0.192478	0	0
ZFYVE16	0.223573	0	0		TAF9	0.503311	0	0		REV3L	0.76868	0	0		BCKDHA	0.192469	0	0
DDX46	0.223532	0	0		HIGD1A	0.502642	0	0		N4BP2L2	0.76845	0	0		PFN1	0.192423	0	0
PSMA6	0.223374	0	0		SLC35G1	0.501594	0	0		UBE2V2	0.768156	0	0		ATP5O	0.19237	0	0
ZNF777	0.223369	0	0		C18orf32	0.500934	0	0		MPP5	0.76807	0	0		RAD23A	0.192275	0	0
LRRC40	0.223237	0	0		PRMT3	0.500791	0	0		CHMP1B	0.767907	0	0		RAB11FIP1	0.192213	0	0
ZNF687	0.222966	0	0		DST	0.500713	0	0		GCLC	0.76669	0	0		SF3B4	0.192106	0	0
RPL9	0.222749	0	0		CEP95	0.50057	0	0		SESN1	0.76656	1	0		MORC4	0.191905	0	0
ATP5J2	0.222697	0	0		COG6	0.500544	0	0		CD2AP	0.766127	0	0		MCAM	0.191871	0	0
BLZF1	0.222677	0	0		EBLN3	0.500381	0	0		RFC1	0.766116	0	0		UNC119	0.191831	0	0
KIN	0.222613	0	0		RBMXL1	0.500363	0	0		CCP110	0.764678	1	0		PRMT1	0.191575	0	0
RAP2C	0.222341	0	0		CDC40	0.499854	0	0		SLC25A46	0.764105	0	0		PCGF1	0.191412	0	0
CHORDC1	0.222235	0	0		RAB11FIP2	0.499396	0	0		SCML1	0.76304	0	0		NOC4L	0.191375	0	0
NFKBIL1	0.222163	0	0		KIF11	0.499126	0	0		VEZT	0.763036	0	0		LAS1L	0.191064	0	0
TTPAL	0.222032	0	0		MOB4	0.499079	0	0		MED13	0.762314	0	0		PGRMC2	0.190515	0	0
SLC25A14	0.221916	0	0		ATP6V1C1	0.498805	0	0		LARP1B	0.761954	0	0		FAM3A	0.190437	0	0
NIPSNAP3A	0.221914	0	0		ZC3H7A	0.498559	0	0		KIAA1429	0.761899	0	0		RPL32	0.190134	0	0
FAM216A	0.221799	0	0		NLN	0.498535	0	0		YIPF5	0.760724	0	0		CD99L2	0.189891	0	0
SLC9A1	0.22171	0	0		C10orf88	0.497808	0	0		CAMSAP2	0.760315	0	0		DMPK	0.1898	0	0
C12orf57	0.221485	0	0		FAM206A	0.49778	0	0		DNAJC13	0.759773	0	0		BBS5	0.189711	0	0
MRPL39	0.221082	0	0		PMEPA1	0.497688	0	1		SRF	0.759506	0	0		XAB2	0.189577	0	0
CCT2	0.221001	0	0		VPS4B	0.497352	0	0		FBXL12	0.759122	0	0		CHST14	0.189294	0	0
TCAIM	0.220852	0	0		ACTR6	0.496376	0	0		STK17A	0.758901	0	0		PPFIA3	0.188606	0	0
ATG101	0.220095	0	0		C11orf58	0.496279	0	0		YME1L1	0.757764	0	0		BET1L	0.188589	0	0
MMAB	0.220073	0	0		ZNF292	0.496029	0	0		WTAP	0.757288	0	0		PDIA4	0.188368	0	0
MAK16	0.219923	0	0		ETAA1	0.495812	0	0		GPATCH4	0.757228	0	0		PTMS	0.188189	0	0
MTF1	0.219764	0	0		ATL2	0.495557	0	0		AFTPH	0.75686	0	0		ZFP36L1	0.187831	1	0
GNL3	0.219715	0	0		SLC30A6	0.49515	0	0		CEP97	0.756367	0	0		RPL39L	0.187712	0	0
LZTFL1	0.219578	0	0		GPATCH11	0.494916	0	0		TRAPPC8	0.756116	0	0		NMRAL1	0.187682	0	0
AK6	0.219357	0	0		MPHOSPH9	0.494261	0	0		OPHN1	0.7553	0	0		ZEB2	0.187541	0	0
POLR2C	0.218991	0	0		MYCBP	0.494166	0	0		SRP54	0.755112	0	0		SNX8	0.187244	0	0
SMIM20	0.218953	0	0		TMX4	0.494011	0	0		ZFX	0.754795	0	0		RBM12B	0.187138	0	0
B4GALT4	0.218488	0	0		CD58	0.493468	0	0		RNF141	0.754352	0	0		EPB41L1	0.186903	0	0
MIER3	0.217973	0	0		TMEM68	0.493457	0	0		SCAPER	0.754339	0	0		HSD17B10	0.186868	0	0
COQ3	0.21774	0	0		CHIC1	0.493209	0	0		RALGAPA1	0.753866	0	0		KAT5	0.186772	0	0
C2orf47	0.217704	0	0		GNL3	0.492865	0	0		IPO11	0.753432	0	0		BLCAP	0.186749	1	0
DLD	0.217687	0	0		ADK	0.492778	0	0		TM9SF3	0.753271	0	0		PPP1R14B	0.186597	0	0
RRP9	0.217123	0	0		ZBTB5	0.492664	0	0		EML4	0.752853	0	0		RBM42	0.186393	0	0
PDK3	0.216805	0	0		USP15	0.492629	0	0		FYTTD1	0.752768	0	0		SYNGR2	0.186317	0	0
PEX12	0.216768	0	0		ZNF197	0.49219	0	0		SLC12A2	0.751669	0	0		COMTD1	0.186273	0	0
MLF1	0.216624	0	0		RRP15	0.492066	0	0		RASSF8	0.751559	0	0		PSMD8	0.18622	0	0
PSMC1	0.216546	0	0		IGF2BP3	0.491824	0	0		RASA2	0.751438	0	0		CLP1	0.186207	0	0
UBE2V2	0.216209	0	0		SMCHD1	0.491512	0	0		SMC3	0.75126	0	0		CDK5RAP2	0.18592	0	0
WDR74	0.215999	0	0		PEX1	0.490932	0	0		MAP3K2	0.75105	0	0		LRRC57	0.185878	0	0
GOLGB1	0.215868	0	0		STT3B	0.490833	0	0		CALM2	0.750973	0	0		FBL	0.185864	0	0
ATP5H	0.21581	0	0		AKAP11	0.49066	0	0		RAB5A	0.750751	0	0		GALE	0.185694	0	0
TOMM40	0.215649	0	0		PPP1R2	0.490338	0	0		SLC4A7	0.749889	0	0		UBE2I	0.185578	0	0
LINC00998	0.215509	0	0		FBXO33	0.490286	0	0		ANLN	0.749502	0	0		CNTLN	0.185552	0	0
SSR4	0.215455	0	0		MAPK8	0.489782	0	0		PANK3	0.749467	0	0		SLC2A3	0.185475	0	1
SMC6	0.215252	0	0		COMMD2	0.489746	0	0		TMEM168	0.74936	0	0		CPEB4	0.185388	0	0
PSMA3	0.21516	0	0		AASS	0.489244	0	0		BNIP3L	0.749296	0	0		IER3	0.185098	1	1
FAM200B	0.215081	0	0		PRIMPOL	0.488723	0	0		SLC25A33	0.74882	0	0		DTD1	0.18486	0	0
TPMT	0.214975	0	0		ARL4A	0.488716	0	0		LOC729348	0.747676	0	0		FZD6	0.184743	0	0
CBX4	0.214956	0	0		SLC25A40	0.488118	0	0		ALS2	0.747576	0	0		PEX16	0.184699	0	0
GTPBP8	0.214952	0	0		WDR3	0.487914	0	0		KIF18A	0.746808	0	0		POP4	0.18467	0	0
STX3	0.214905	0	0		CCDC25	0.487849	0	0		CSDE1	0.746516	0	0		GNB2	0.184342	0	0
POLI	0.214021	0	0		NUSAP1	0.487478	0	0		MYO6	0.746312	0	0		GRK6	0.184103	0	0
PUS3	0.213979	0	0		KNTC1	0.48743	0	0		EXOC1	0.746101	0	0		RPL8	0.184025	0	0
ITGB1BP1	0.213969	0	0		CCNC	0.48691	0	0		NAB2	0.746067	0	0		GTF2A2	0.183916	0	0
MTIF2	0.213795	0	0		RNF20	0.486689	0	0		PPP1R12A	0.745744	0	0		ESCO1	0.18382	0	0
VBP1	0.213672	0	0		PRKCI	0.486647	0	0		VPS13C	0.745502	0	0		ZFAND5	0.183685	0	0
TTC26	0.21367	0	0		PLRG1	0.486629	0	0		H3F3B	0.744683	0	0		NCBP2-AS2	0.183665	0	0
ZC3H15	0.213585	0	0		DBT	0.486537	0	0		BMI1	0.743346	0	0		TMEM261	0.183633	0	0
FUNDC2	0.213564	0	0		TMEM30A	0.486059	0	0		PITHD1	0.74285	0	0		E2F1	0.183579	0	0
PELI1	0.213364	0	0		RRM1	0.485993	0	0		TWSG1	0.742816	0	0		NET1	0.183472	0	0
SNRPD3	0.213272	0	0		HECTD2	0.485813	0	0		TRIAP1	0.74231	1	0		ZNF773	0.183457	0	0
SNHG3	0.213254	0	0		ORC4	0.485689	0	0		APPBP2	0.742219	0	0		LRRFIP1	0.183414	0	0
B2M	0.213073	0	0		LIMCH1	0.485602	0	0		FAM63B	0.741701	0	0		BARD1	0.18326	0	0
MRPL2	0.213008	0	0		CLSPN	0.4853	0	0		ZNF587B	0.741684	0	0		NKIRAS2	0.183147	0	0
ZMAT2	0.212985	0	0		FGFR1OP	0.484999	0	0		OSGIN1	0.741163	1	0		CDK16	0.183025	0	0
MARCKSL1	0.212957	0	0		ADAM10	0.484824	0	0		EHBP1	0.741035	0	0		H2AFZ	0.182807	0	0
ODC1	0.212891	0	0		KIFAP3	0.484565	0	0		EIF4A2	0.740699	0	0		TMEM129	0.182639	0	0
ZWILCH	0.212831	0	0		MCM6	0.48428	0	0		DOCK10	0.740335	0	0		SDAD1	0.18261	0	0
RPF1	0.212798	0	0		ZNF266	0.484114	0	0		C6orf62	0.740104	0	0		ZNF428	0.182564	0	0
TMEM242	0.212453	0	0		EIF2S2	0.483812	0	0		GABPB1	0.740044	0	0		SEC13	0.182505	0	0
GINS4	0.212253	0	0		AKTIP	0.483804	0	0		KRIT1	0.739904	0	0		FEM1A	0.182472	0	0
CRNKL1	0.211821	0	0		EMC2	0.483641	0	0		FAM73A	0.739561	0	0		SPAG7	0.182372	0	0
DECR1	0.211644	0	0		POLR3F	0.483498	0	0		MCM8	0.738076	0	0		HNRNPM	0.182158	0	0
CNIH1	0.211272	0	0		ZDHHC20	0.48328	0	0		ZNF431	0.737843	0	0		TIMM8B	0.18209	0	0
MZT1	0.210364	0	0		ALG13	0.483265	0	0		RPS6KC1	0.737186	0	0		RNASEH1	0.182054	0	0
NDUFB6	0.210248	0	0		MORN2	0.483047	0	0		SNX2	0.737116	0	0		MED26	0.182024	0	0
EEF1A1	0.21008	0	0		ZNF623	0.482915	0	0		PCNXL4	0.736825	0	0		DCP1B	0.181697	0	0
RRP15	0.209996	0	0		CEP57	0.482766	0	0		CXCL8	0.735854	0	0		FOXJ2	0.181657	0	0
SLC35D1	0.209914	1	0		CCDC82	0.482643	0	0		SP3	0.735562	0	0		PSMC3	0.181551	0	0
EIF2S1	0.209788	0	0		ATXN3	0.482404	0	0		ZDHHC20	0.735433	0	0		COX6B1	0.18151	0	0
UTP3	0.209746	0	0		TDP2	0.482203	0	0		RBM48	0.735395	0	0		CTDSP2	0.181479	0	0
TRMO	0.209615	0	0		RANBP2	0.481922	0	0		RBM34	0.733731	0	0		RB1CC1	0.180883	0	0
NDRG1	0.209594	1	0		ZCRB1	0.481915	0	0		LANCL1	0.733692	0	0		GCDH	0.180837	0	0
RPA3	0.209492	0	0		WDR43	0.481672	0	0		ZDBF2	0.733182	0	0		RPS6KB2	0.180764	0	0
RPL6	0.209443	0	0		BNIP3L	0.481626	0	0		ZNF197	0.732539	0	0		RPS27	0.18063	0	0
MGC27345	0.208981	0	0		MTMR2	0.481182	0	0		PNN	0.73252	0	0		ZBTB21	0.180625	0	0
GNPDA2	0.20896	0	0		SNHG8	0.481071	0	0		KIF11	0.731642	0	0		MRTO4	0.180368	0	0
HCCS	0.208932	0	0		MAFF	0.480537	0	1		TAF7	0.730186	0	0		RPS21	0.180283	0	0
C1D	0.208778	0	0		TMEM263	0.48032	0	0		GOLGA5	0.72993	0	0		EIF3K	0.180155	0	0
NCDN	0.208768	0	0		MAP1LC3B	0.479894	0	0		PHAX	0.729827	0	0		EDA2R	0.179849	0	0
CASP3	0.208687	0	0		DLGAP5	0.479501	0	0		PRKRIR	0.727518	0	0		RDX	0.179671	0	0
THAP5	0.208264	0	0		SOCS2	0.4791	0	0		MRE11A	0.726477	0	0		TSEN34	0.179609	0	0
TANK	0.208076	0	1		MGC27345	0.478988	0	0		GTF2H1	0.726417	0	0		TNIP1	0.179486	0	1
ATP5G3	0.207964	0	0		LOC646214	0.478684	0	0		C2CD5	0.726273	0	0		CASP3	0.179468	0	0
NUF2	0.207745	0	0		GPR3	0.478619	0	0		IFT81	0.725698	0	0		TJP1	0.179333	0	0
RPGR	0.20728	0	0		TMEM33	0.477503	0	0		ZFAND1	0.725177	0	0		MRPL24	0.179073	0	0
STXBP3	0.207182	0	0		NIP7	0.477398	0	0		PKN2	0.725138	0	0		UBE2S	0.178978	0	0
SRPRB	0.207067	0	0		GMNN	0.477382	0	0		ZC3H7A	0.724978	0	0		TOMM22	0.178964	0	0
TMEM258	0.206911	0	0		ESCO2	0.477148	0	0		TARS	0.723883	0	0		PLAT	0.178855	0	0
CTU2	0.206767	0	0		NCAPG	0.476952	0	0		ELMOD2	0.723653	0	0		PTRHD1	0.1788	0	0
LYRM7	0.206529	0	0		KLHL9	0.47664	0	0		PFKFB2	0.723289	0	0		NTPCR	0.178793	0	0
TIPRL	0.206437	0	0		HACE1	0.476527	0	0		RAB3GAP1	0.722939	0	0		PNMA1	0.178739	0	0
GCA	0.206184	0	0		YRDC	0.475844	0	1		MIS12	0.72259	0	0		IVD	0.178723	0	0
SRXN1	0.206044	0	0		POGLUT1	0.475837	0	0		KLHL8	0.722555	0	0		PTPN21	0.178692	0	0
SF3B6	0.206002	0	0		DPY19L4	0.475618	0	0		CBWD2	0.72233	0	0		CETN3	0.178631	0	0
PET100	0.20583	0	0		APPL1	0.475554	0	0		PTER	0.721638	0	0		USP53	0.178602	0	0
HMGB1	0.205679	0	0		LYRM7	0.475098	0	0		NUDCD1	0.721519	0	0		TCOF1	0.178575	0	0
C12orf49	0.205395	0	0		ASF1A	0.475096	0	0		ASF1A	0.721389	0	0		HABP4	0.178545	0	0
SH3BP5L	0.205307	0	0		FEM1C	0.474874	0	0		LOC100131257	0.72138	0	0		DNAJC4	0.178541	0	0
SRP54	0.205227	0	0		MIA3	0.47417	0	0		PROS1	0.721029	0	0		LSM7	0.178498	0	0
GHITM	0.204999	0	0		FAM107B	0.47375	0	0		ISCA1	0.720999	0	0		METTL1	0.178489	0	0
SFT2D3	0.204983	0	0		ZNF772	0.473677	0	0		TMX1	0.720576	0	0		RAB13	0.178245	0	0
ARL2BP	0.20495	0	0		APOOL	0.473577	0	0		AASS	0.719933	0	0		PCBP4	0.178089	0	0
PEX2	0.204894	0	0		PUM3	0.473414	0	0		ITGB1	0.718885	0	0		NDUFB8	0.177896	0	0
CD63	0.204715	0	0		EIF1B	0.473409	0	0		SCOC	0.718831	0	0		SH3BP5	0.177721	0	0
PDF	0.204505	0	0		HAUS2	0.473203	0	0		PPP2R3A	0.718614	0	0		APBA3	0.177641	0	0
EBP	0.204477	0	0		TOPBP1	0.473037	0	0		SMN2	0.718575	0	0		PLCB1	0.177071	0	0
AHR	0.204477	0	0		GFM2	0.472839	0	0		CEP350	0.718519	0	0		ZFP36L2	0.177037	0	0
UNG	0.20431	0	0		DCP1B	0.472655	0	0		CEP120	0.718444	0	0		POLR2C	0.176859	0	0
SKIV2L2	0.204267	0	0		TROVE2	0.472621	0	0		C11orf57	0.717871	0	0		CCDC117	0.176653	0	0
RAP1B	0.203673	0	0		VRK2	0.472079	0	0		UGT8	0.717811	0	0		RPL37	0.176384	0	0
RCOR3	0.203645	0	0		L2HGDH	0.471975	0	0		ATP13A3	0.717726	0	0		TXNL4B	0.176166	0	0
EXOSC9	0.203624	0	0		CIRBP	0.471956	0	0		CDK7	0.717388	0	0		SHMT2	0.176027	0	0
KLHL12	0.203253	0	0		WBP5	0.471894	0	0		GNAI3	0.717384	0	0		CEP78	0.175999	0	0
CNBP	0.203251	0	0		TPST1	0.471582	0	0		CDK17	0.717118	0	0		DNAJC15	0.17572	0	0
PKMYT1	0.203011	0	0		PRKAR2B	0.47141	0	0		PRKD3	0.717109	0	0		LOC654342	0.175649	0	0
NDUFS4	0.20289	0	0		AASDHPPT	0.471299	0	0		EXTL2	0.715914	0	0		EFNB1	0.175621	0	0
EMC2	0.202771	0	0		ATRX	0.471103	0	0		UTP6	0.715804	0	0		RPL38	0.175382	0	0
CCNC	0.202563	0	0		SETMAR	0.470988	0	0		SUV39H2	0.715445	0	0		C1orf131	0.17527	0	0
CCDC112	0.202527	0	0		EIF3A	0.470818	0	0		UBE2B	0.714665	0	0		NDUFA4	0.175104	0	0
TOB2	0.20238	0	0		EIF4G2	0.470637	0	0		VGLL4	0.713103	0	0		MAPK12	0.175043	0	0
ZNF708	0.202249	0	0		WSB1	0.470463	0	0		NBEA	0.712664	0	0		EIF3D	0.17496	0	0
SS18L2	0.202199	0	0		IMPAD1	0.469961	0	0		TIMM10B	0.710904	0	0		CASP6	0.174878	0	0
MYBL1	0.202191	0	0		COPS2	0.469913	0	0		MAP1LC3B	0.709861	0	0		ESYT1	0.174839	0	0
MATR3	0.202016	0	0		BCAP29	0.469883	0	0		MRPL42	0.70949	0	0		MRPS18C	0.174827	0	0
FAM84B	0.201901	0	0		HPS3	0.469387	0	0		E2F7	0.708606	0	0		C17orf53	0.174338	0	0
SIRT2	0.201829	0	0		RP2	0.469224	0	0		BCCIP	0.708363	0	0		MRPL27	0.174327	0	0
RPLP2	0.201785	0	0		CFAP97	0.468793	0	0		RDX	0.707744	0	0		TMEM14C	0.174314	0	0
PUM3	0.201616	0	0		ZNF431	0.46862	0	0		GDAP2	0.707544	0	0		POLR2J	0.174253	0	0
C10orf88	0.201281	0	0		TIPIN	0.468373	0	0		UGDH	0.707062	0	0		UBE2M	0.174155	0	0
RPL24	0.200819	0	0		WDR41	0.467908	0	0		CLIC4	0.706708	0	0		RAB35	0.17405	0	0
SF3B5	0.200403	0	0		DUSP6	0.467497	0	0		SEH1L	0.706367	0	0		TRIP4	0.173694	0	0
NDUFAF4	0.200377	0	0		RNF13	0.467396	0	0		IER3IP1	0.706144	0	0		UBA52	0.17351	0	0
LAP3	0.20034	0	0		C16orf91	0.467345	0	0		CWC25	0.705471	0	0		SNRPC	0.17346	0	0
PITHD1	0.199907	0	0		PHF14	0.467216	0	0		C11orf54	0.705408	0	0		SYDE1	0.173402	0	0
SMC5	0.199902	0	0		USP47	0.467084	0	0		ATF4	0.704895	0	0		CCHCR1	0.173285	0	0
CISD1	0.199705	0	0		YIPF5	0.467022	0	0		MMGT1	0.704519	0	0		IQGAP1	0.173249	0	0
IL27RA	0.19968	0	0		SUB1	0.466553	0	0		USP45	0.704428	0	0		COBLL1	0.173145	0	0
TLE3	0.199589	0	0		CAND1	0.466408	0	0		RAD17	0.704347	0	0		FAM200B	0.172853	0	0
MDH1	0.199569	0	0		CSTF3	0.466188	0	0		RALGPS2	0.704107	0	0		PIGS	0.172681	0	0
MMD	0.199491	0	0		CROT	0.4661	0	0		DHX15	0.703165	0	0		MAGED1	0.172655	0	0
ANKRD20A12P	0.199233	0	0		TGS1	0.466038	0	0		IDE	0.702931	0	0		PRPF19	0.172546	0	0
UQCRH	0.19923	0	0		ARL4C	0.465721	0	0		JUND	0.70288	0	0		TIMP1	0.172287	0	0
PPIF	0.198936	0	0		VCPIP1	0.465131	0	0		RIPK2	0.701976	0	1		PTBP1	0.172237	0	0
PSMB1	0.198861	0	0		SLC25A46	0.464712	0	0		LRPPRC	0.701395	0	0		MAGOH	0.172108	0	0
MRS2	0.198817	0	0		ADAL	0.464708	0	0		E2F6	0.700561	0	0		C11orf1	0.171577	0	0
AHSA1	0.198693	0	0		ANKRD28	0.464237	0	0		NCBP2	0.69978	0	0		RPL18A	0.171445	0	0
RPS13	0.198573	0	0		SGCB	0.464038	0	0		PHACTR1	0.699326	0	0		CRY1	0.171403	0	0
CHTF8	0.198536	0	0		LEPROT	0.46385	0	0		CENPK	0.69756	0	0		GYG1	0.171286	0	0
TDG	0.198445	0	0		HINT3	0.463669	0	0		GFM1	0.697199	0	0		SSBP1	0.171281	0	0
COX6C	0.198441	0	0		RBM38	0.463625	0	0		ACBD3	0.696896	0	0		PMPCA	0.171246	0	0
RPS24	0.198387	0	0		DPP8	0.463536	0	0		ZNF26	0.696301	0	0		HSP90B1	0.171243	0	0
NCBP2	0.198318	0	0		RBM3	0.463529	0	0		AGL	0.695854	0	0		GNG5	0.171206	0	0
NBEA	0.198261	0	0		SYNCRIP	0.463206	0	0		TRIM38	0.695398	0	0		RPS23	0.17106	0	0
TP53INP2	0.198256	0	0		ZNF211	0.462935	0	0		CCAR1	0.695365	0	0		ZNF367	0.171044	0	0
MED9	0.197968	0	0		TUG1	0.462803	0	0		FAM208B	0.69529	0	0		OSGEP	0.170988	0	0
C12orf4	0.197837	0	0		ZNHIT6	0.462008	0	0		RAD18	0.694079	0	0		AP2S1	0.170923	0	0
CXorf40B	0.197789	0	0		SMC4	0.461597	0	0		HAUS6	0.693943	0	0		POLE4	0.170898	0	0
DYNLL2	0.197705	0	0		ZNF263	0.461592	0	0		CD58	0.693714	0	0		AP1S1	0.170805	0	0
LMAN1	0.196918	0	0		HDAC2	0.461233	0	0		LDAH	0.693654	0	0		AMN1	0.170573	0	0
MRPL36	0.196833	0	0		FPGT	0.461065	0	0		C3orf58	0.69363	0	0		MRPL54	0.170412	0	0
SREK1	0.196674	0	0		GNA13	0.460955	0	0		SLC35F5	0.693055	0	0		THOC6	0.170259	0	0
APIP	0.196625	0	0		ZNF202	0.460397	0	0		PI4K2B	0.692856	0	0		RPL24	0.170218	0	0
SNRPG	0.196363	0	0		PON2	0.460255	0	0		BRD2	0.692493	0	0		TMEM18	0.16973	0	0
PCGF5	0.196284	0	0		JUNB	0.45994	0	1		TM4SF1	0.692445	1	0		HYAL2	0.169729	0	0
NDUFA7	0.196	0	0		DNAJC24	0.459877	0	0		DNAJC25	0.692388	0	0		NUDT4	0.16968	0	0
LANCL2	0.195808	0	0		NCL	0.459626	0	0		ZNF148	0.692369	0	0		AKIRIN2	0.169672	0	0
IMP4	0.195256	0	0		BRF2	0.459542	0	0		RAB1A	0.692289	0	0		NDUFAF1	0.169599	0	0
FAM175B	0.195178	0	0		HMGCS1	0.459515	0	0		PPP1R15B	0.691954	0	0		SCRIB	0.169439	0	0
METAP2	0.194779	0	0		DNAJA1	0.459508	0	0		LCORL	0.691622	0	0		FERMT2	0.169365	0	0
C22orf46	0.194597	0	0		RIT1	0.459367	0	0		TP53INP2	0.691246	0	0		AGK	0.169331	0	0
CALM2	0.194281	0	0		ARMC1	0.459045	0	0		GTPBP4	0.690923	0	0		KAT7	0.168992	0	0
POLR2A	0.194221	0	0		SLK	0.458919	0	0		DCAF13	0.690168	0	0		TLN1	0.168928	0	0
CETN3	0.194213	0	0		DPY19L3	0.458559	0	0		TMEM68	0.688884	0	0		RHBDD2	0.16886	0	0
SAT1	0.194094	1	1		E2F7	0.458119	0	0		MOB1B	0.688831	0	0		DDX23	0.16879	0	0
MYL12B	0.193595	0	0		RNF146	0.457905	0	0		MBD4	0.688237	0	0		CDCA5	0.168691	0	0
COMMD5	0.193468	0	0		FBXW7	0.457802	1	0		CALD1	0.688156	0	0		CDC6	0.168522	0	0
RNF25	0.19344	0	0		ZFAND1	0.457426	0	0		NIPBL	0.687875	0	0		YIF1A	0.168308	0	0
BCYRN1	0.19344	0	0		PPP2R3A	0.45708	0	0		EIF2S1	0.687821	0	0		LOC729218	0.168288	0	0
MRPL32	0.193342	0	0		C12orf4	0.456484	0	0		SLC2A13	0.687467	0	0		MRPS23	0.167955	0	0
POLE3	0.193335	0	0		MMD	0.456206	0	0		SMARCA5	0.687389	0	0		BCL2L1	0.167883	0	0
ZNF140	0.19254	0	0		GSPT2	0.456047	0	0		YTHDC2	0.686836	0	0		NUP188	0.167851	0	0
GDAP1	0.192448	0	0		SP3	0.456025	0	0		CSGALNACT2	0.686253	0	0		PYROXD1	0.167831	0	0
DUSP14	0.192403	0	0		PPID	0.45573	0	0		CEP44	0.685993	0	0		PTPMT1	0.16782	0	0
ZSCAN32	0.192216	0	0		AP3B1	0.455615	0	0		HSDL2	0.685682	0	0		PDCD5	0.167639	0	0
LARP1B	0.192206	0	0		PHTF2	0.455102	0	0		HELLS	0.684809	0	0		OSBPL10	0.167538	0	0
TRMT112	0.192128	0	0		GPN3	0.45506	0	0		PPIL3	0.684713	0	0		CTNNAL1	0.167352	0	0
ABHD14B	0.192032	0	0		CENPK	0.455054	0	0		PRPF38B	0.68468	0	0		POLR1C	0.167286	0	0
APRT	0.191723	0	0		RPF1	0.45491	0	0		MTMR6	0.684067	0	0		HSPB11	0.167123	0	0
RPS23	0.191637	0	0		NIPBL-AS1	0.453985	0	0		API5	0.683903	0	0		YARS	0.167067	0	0
PIAS4	0.191311	0	0		MBLAC2	0.45363	0	0		ZFC3H1	0.683107	0	0		RPP38	0.16679	0	0
INAFM2	0.191085	0	0		UEVLD	0.453169	0	0		MPHOSPH6	0.682788	0	0		EIF6	0.16669	0	0
RABGGTA	0.190957	0	0		SPCS3	0.452777	0	0		DNAJC3	0.681179	0	0		STARD13	0.166525	0	0
MFSD2A	0.190875	0	0		PARPBP	0.452478	0	0		LINC01128	0.680683	0	0		TFB2M	0.166346	0	0
UPF3B	0.19084	0	0		NSA2	0.452005	0	0		TATDN1	0.680121	0	0		UQCRQ	0.166341	0	0
SMARCE1	0.190534	0	0		WDR11	0.451925	0	0		PDS5A	0.679533	0	0		COPS7A	0.166303	0	0
MFSD3	0.190352	0	0		VPS41	0.451512	0	0		PRKAB1	0.678825	1	0		TUBB6	0.16628	0	0
CALD1	0.189997	0	0		ZNF561	0.451051	0	0		MTF1	0.678752	0	0		USB1	0.166244	0	0
RBM12	0.189702	0	0		GNAI1	0.450752	0	0		NAA15	0.678679	0	0		WBP4	0.165469	0	0
RBM38	0.18962	0	0		CDKN2AIP	0.450578	1	0		SNX6	0.678271	0	0		RPL13AP5	0.165433	0	0
ATF1	0.189453	0	0		TAF2	0.450442	0	0		BET1	0.677002	0	0		DBR1	0.165075	0	0
BOLA2	0.189328	0	0		GOLIM4	0.44987	0	0		TMED5	0.676561	0	0		BOLA3	0.164797	0	0
BOLA2B	0.189328	0	0		TREX1	0.449805	0	0		PLEKHA3	0.675834	0	0		NDUFA1	0.164628	0	0
NM_001031827_dup1	0.189328	0	0		CGGBP1	0.4493	0	0		TBCEL	0.675645	0	0		TIMM23	0.164609	0	0
NM_001039182_dup1	0.189328	0	0		HSD17B11	0.448937	0	0		MTMR10	0.675619	0	0		EEF1D	0.16458	0	0
PRDX3	0.189023	0	0		NCKAP1	0.448932	0	0		MAP4K3	0.675361	0	0		HIGD2A	0.164552	0	0
RPL23AP53	0.188823	0	0		CCAR1	0.448802	0	0		STRBP	0.675348	0	0		CENPU	0.164548	0	0
NIFK	0.188789	0	0		ZBTB34	0.448655	0	0		GOLIM4	0.674727	0	0		QPCTL	0.164491	0	0
QTRT1	0.188705	0	0		ZNF271P	0.448431	0	0		PARPBP	0.674664	0	0		ASPM	0.164417	0	0
PTS	0.18868	0	0		STAU2	0.448058	0	0		MTMR9	0.67342	0	0		MRPS33	0.164211	0	0
OSGEP	0.188667	0	0		ELK4	0.447997	0	0		BRCC3	0.673073	0	0		SNHG8	0.164086	0	0
RPS3A	0.188562	0	0		CNOT7	0.447906	0	0		SPDL1	0.672995	0	0		PET100	0.163856	0	0
RPL41	0.188503	0	0		HSPH1	0.447631	0	0		GULP1	0.67297	0	0		ATXN7	0.163805	0	0
MCOLN2	0.188216	0	0		KIZ	0.447311	0	0		ZAK	0.671327	0	0		C14orf80	0.163672	0	0
IMMP2L	0.188152	0	0		FASTKD1	0.44725	0	0		SRP72	0.670984	0	0		FAM107B	0.163665	0	0
EXTL2	0.187875	0	0		CD109	0.447186	0	0		GNA13	0.670625	0	0		GFER	0.163407	0	0
SLC7A6OS	0.187841	0	0		MASTL	0.446938	0	0		DNM1L	0.670157	0	0		TMEM256	0.163251	0	0
PNRC1	0.187611	0	1		PTS	0.446885	0	0		RSRC1	0.669347	0	0		AP2A1	0.163152	0	0
TSTA3	0.187335	0	0		NAA25	0.446554	0	0		ASAH1	0.66855	0	0		SH3BP1	0.1629	0	0
ERCC8	0.187085	0	0		ZC3H12C	0.446442	0	0		SSR1	0.667986	0	0		ANKHD1	0.162514	0	0
OVCA2	0.186906	0	0		SRSF10	0.446259	0	0		MSH2	0.667541	0	0		PTMA	0.162264	0	0
TMA7	0.186839	0	0		HSF2	0.446122	0	0		VPS8	0.667509	0	0		PPP2R1A	0.162164	0	0
SLC35A5	0.186586	0	0		MTM1	0.445714	0	0		FRYL	0.667232	0	0		MRPS18B	0.162073	0	0
MKRN2	0.186312	0	0		RAB1A	0.445604	0	0		ZMYM2	0.66683	0	0		PFKL	0.162044	0	0
ATP5SL	0.185801	0	0		MAGT1	0.445525	0	0		ROCK1	0.6668	0	0		RPL7L1	0.161886	0	0
SUCO	0.185461	0	0		CMTM6	0.445494	0	0		MAN2A1	0.666625	0	0		PRELID1	0.161746	0	0
SCYL2	0.184985	0	0		TAX1BP3	0.445404	1	0		HSP90B1	0.666616	0	0		ANTXR2	0.161488	0	0
FAR1	0.184834	0	0		ARPP19	0.44496	0	0		ZFP1	0.666456	0	0		VRK3	0.161406	0	0
DUSP11	0.184816	0	0		LUC7L3	0.444748	0	0		HBP1	0.666383	0	0		PSPC1	0.161203	0	0
ZNF621	0.184777	0	0		GRPEL2	0.44468	0	0		PGAP1	0.666308	0	0		DDX19B	0.161121	0	0
RPL14	0.184491	0	0		DCTN6	0.444544	0	0		CCDC47	0.666168	0	0		RPL37A	0.161032	0	0
C1orf43	0.184431	0	0		RCHY1	0.444524	1	0		KMT5B	0.665159	0	0		METAP2	0.160967	0	0
SEPSECS	0.184241	0	0		DNAJB1	0.444294	0	0		RTTN	0.66451	0	0		SDF2L1	0.160859	0	0
LENG8	0.184215	0	0		MMS22L	0.444224	0	0		AKAP2	0.6642	0	0		ADPRHL2	0.16079	0	0
FKRP	0.18384	0	0		C6orf203	0.443683	0	0		CHD1	0.663505	0	0		ISG20L2	0.160651	0	0
GLO1	0.183833	0	0		THUMPD3	0.443371	0	0		RPS6KA5	0.661183	0	0		NOSIP	0.160635	0	0
MRPS21	0.183677	0	0		RCN2	0.443262	0	0		CCDC85B	0.660343	0	0		SARS2	0.160468	0	0
BAG1	0.183182	0	0		GTF2H3	0.443197	0	0		NAA50	0.660225	0	0		UBE2C	0.160462	0	0
TRIM39	0.182831	0	0		ZW10	0.443193	0	0		BROX	0.65998	0	0		LBX2-AS1	0.160403	0	0
RNASEH1	0.182804	0	0		C14orf142	0.442813	0	0		METTL15	0.659476	0	0		C1D	0.16027	0	0
MEF2C	0.182504	0	0		DHX40	0.442568	0	0		NCOA4	0.658108	0	0		MRPL38	0.160084	0	0
CCDC58	0.18243	0	0		DNAJC21	0.442401	0	0		MEF2C	0.658018	0	0		LSM2	0.160067	0	0
CBLL1	0.182263	0	0		SNRPB2	0.442161	0	0		UBR3	0.657527	0	0		SNHG3	0.159992	0	0
TM2D2	0.182007	0	0		PAK1IP1	0.441595	0	0		DDAH1	0.656765	0	0		PLPP1	0.159852	0	0
CTNNAL1	0.181821	0	0		YTHDF3	0.441464	0	0		AP1S2	0.65675	0	0		KTI12	0.159654	0	0
BYSL	0.181781	0	0		EFNB1	0.441413	0	0		ZNF655	0.656663	0	0		COX4I1	0.159614	0	0
C17orf75	0.181636	0	0		ATP6AP2	0.441196	0	0		C3orf17	0.656606	0	0		ATF6B	0.159079	0	0
NSUN4	0.181573	0	0		RAB21	0.441016	0	0		RP2	0.656555	0	0		BROX	0.159066	0	0
PYM1	0.181344	0	0		TMEM183A	0.44081	0	0		INSIG1	0.655285	0	0		MRPL18	0.15894	0	0
CRYZ	0.181332	0	0		DHFR	0.440231	0	0		RARS	0.654645	0	0		RPL26	0.15869	0	0
NARS	0.181318	0	0		IQGAP1	0.440092	0	0		DCTN6	0.654642	0	0		MRPL47	0.158658	0	0
PLS3	0.181137	0	0		FBXO45	0.439898	0	0		FEM1B	0.654197	0	0		COQ2	0.158616	0	0
ESD	0.180989	0	0		ENPP1	0.439778	0	0		TAF9	0.654049	0	0		ACO2	0.158484	0	0
PROCR	0.180931	1	0		TRAF6	0.439748	0	0		UCHL3	0.653652	0	0		NDOR1	0.158262	0	0
ADO	0.18063	0	0		ETF1	0.439682	0	0		ODF2L	0.653458	0	0		SMPD2	0.158187	0	0
CITED2	0.180297	0	0		BTG3	0.439537	0	1		CHML	0.65243	0	0		RSL1D1	0.158156	0	0
RBM3	0.17996	0	0		NEMF	0.439241	0	0		ZNF134	0.652158	0	0		NFIL3	0.158054	0	1
MBNL2	0.179895	0	0		GGPS1	0.438978	0	0		TAB3	0.65197	0	0		GLRX5	0.15798	0	0
SERINC1	0.179876	0	0		CHEK1	0.43838	0	0		MICU2	0.65088	0	0		SRA1	0.157804	0	0
HAT1	0.179417	0	0		RHOBTB3	0.437702	0	0		HACE1	0.650434	0	0		ALDOA	0.157775	0	0
FAM96A	0.179371	0	0		GPALPP1	0.437519	0	0		BBS10	0.649171	0	0		TAF11	0.157741	0	0
MAGEA3	0.179273	0	0		PAXBP1	0.437396	0	0		TRAPPC13	0.649155	0	0		CCDC124	0.157732	0	0
ANKRD46	0.179132	0	0		CPSF3	0.437249	0	0		MAP3K7	0.64909	0	0		TMEM136	0.157714	0	0
KIAA0101	0.179123	0	0		RHOQ	0.437165	0	0		ARL1	0.648664	0	0		COX14	0.1577	0	0
ZNF776	0.178621	0	0		YIPF6	0.436847	0	0		KCNQ1OT1	0.648509	0	0		ZNF2	0.157564	0	0
RABAC1	0.178533	0	0		RAB27A	0.436789	0	0		ITGAV	0.648429	0	0		SBDS	0.157516	0	0
ACP6	0.178184	0	0		XPO1	0.436592	0	0		MED23	0.648042	0	0		PA2G4	0.157514	0	0
ARL8A	0.178055	0	0		TCAF1	0.436014	0	0		UBE2Q2	0.647883	0	0		C14orf2	0.157334	0	0
RBX1	0.177889	0	0		ABHD10	0.43586	0	0		GLCE	0.647844	0	0		IDS	0.157153	0	0
LYRM2	0.177209	0	0		LSM5	0.435557	0	0		DEPDC1	0.647082	0	0		PSME2	0.157151	0	0
MED6	0.177183	0	0		FANCD2	0.435529	0	0		ATP6V1G1	0.646858	0	0		SPAG5	0.157034	0	0
HINT3	0.176808	0	0		KIAA1524	0.435013	0	0		STK3	0.646776	0	0		TCTA	0.156389	0	0
VDAC3	0.17678	0	0		DCUN1D1	0.433842	0	0		UBA3	0.645941	0	0		TARS2	0.156254	0	0
VPS11	0.176742	0	0		ESCO1	0.43368	0	0		ATG12	0.645759	0	0		RNMTL1	0.156207	0	0
ZNF629	0.176455	0	0		C2orf74	0.433559	0	0		ADAL	0.645351	0	0		PAPD5	0.156108	0	0
C19orf53	0.176292	0	0		DNAJC9	0.4335	0	0		FAM210A	0.645309	0	0		SKI	0.156101	0	0
TMEM18	0.176153	0	0		SACM1L	0.433443	0	0		SENP6	0.644563	0	0		CHPF	0.15609	0	0
MKNK1	0.175668	0	0		DNAJC13	0.433024	0	0		OGFRL1	0.644373	0	0		STK11IP	0.156032	0	0
DNAJA1	0.175666	0	0		LSM11	0.433006	0	0		PRELID3B	0.644262	0	0		NRSN2	0.155949	0	0
SGK1	0.175602	0	1		SBDSP1	0.432932	0	0		CGGBP1	0.643213	0	0		BNIP1	0.155655	0	0
KIAA1143	0.175601	0	0		AP5M1	0.432678	0	0		KIAA0196	0.643205	0	0		GAD1	0.155605	0	0
ZNF205	0.175559	0	0		RAD51AP1	0.432287	0	0		SSB	0.643183	0	0		RUVBL2	0.155531	0	0
CETN2	0.175502	0	0		LAMP2	0.432202	0	0		AP3M1	0.643145	0	0		ECE1	0.155397	0	0
ARGLU1	0.175423	0	0		BLM	0.431607	0	0		C6orf203	0.642686	0	0		MANBAL	0.155301	0	0
FAU	0.174519	0	0		GCLC	0.431339	0	0		LLPH	0.642599	0	0		PNKD	0.154857	0	0
DERL2	0.174202	0	0		LDAH	0.431315	0	0		SNHG4	0.642577	0	0		IFI27L2	0.154695	0	0
ATP6V0B	0.174003	0	0		BAG2	0.431268	0	0		SLC25A32	0.642348	0	0		HTT	0.154633	0	0
ABCC9	0.17367	0	0		NCBP1	0.431156	0	0		HOMER1	0.642261	0	0		ACADVL	0.154516	0	0
MON1B	0.173587	0	0		MNS1	0.430999	0	0		PPP4R2	0.64209	0	0		MAPKAPK3	0.154493	1	0
ANKRD16	0.173521	0	0		TPR	0.430862	0	0		SACM1L	0.641984	0	0		ATAD2	0.154421	0	0
CCNL1	0.173211	0	1		RSRC2	0.430761	0	0		POLR2B	0.64169	0	0		DENND6A	0.154339	0	0
ZNHIT3	0.173067	0	0		REEP5	0.430725	0	0		FCHO2	0.641574	0	0		MYDGF	0.154309	0	0
BRMS1	0.173053	0	0		WDR81	0.430559	0	0		FAM177A1	0.641409	0	0		COX7B	0.154244	0	0
UBC	0.172839	0	0		C6orf120	0.429967	0	0		CETN2	0.64072	0	0		NDUFB9	0.154228	0	0
ACP1	0.172831	0	0		HSPA1B	0.429943	0	0		NIP7	0.640424	0	0		MYO6	0.154136	0	0
NDUFB8	0.17268	0	0		CETN2	0.429866	0	0		FIGNL1	0.640372	0	0		PRR7	0.154101	0	0
ZHX1	0.172478	0	0		ITGA4	0.42897	0	0		SYF2	0.640277	0	0		NOP58	0.154012	0	0
DDX49	0.172414	0	0		KLHL11	0.42888	0	0		HIST1H2BK	0.639912	0	0		PHF14	0.154008	0	0
LINC00938	0.171741	0	0		BLOC1S2	0.428617	0	0		PHLDB2	0.639884	0	0		CCNYL1	0.153827	0	0
UROD	0.171553	0	0		COMMD10	0.428614	0	0		G2E3	0.639704	0	0		DCAF11	0.153691	0	0
VCPIP1	0.171525	0	0		SLTM	0.428362	0	0		CSNK1G3	0.63956	0	0		NIP7	0.153374	0	0
UQCC2	0.171473	0	0		SAV1	0.428216	0	0		RPS6KA3	0.639318	0	0		MAD2L1	0.153181	0	0
PLEKHJ1	0.171342	0	0		ZFR	0.427776	0	0		ATL2	0.638606	0	0		MAPK8	0.153175	0	0
GFER	0.170829	0	0		ZHX1	0.426995	0	0		ZDHHC2	0.637644	0	0		ATP5H	0.153119	0	0
PNISR	0.170793	0	0		PPP1CB	0.426826	0	0		ZNF200	0.63686	0	0		ATF5	0.153041	0	0
NKIRAS2	0.170687	0	0		RIF1	0.426755	0	0		KBTBD2	0.636744	0	0		CDT1	0.153039	0	0
E2F2	0.170565	0	0		NFE2L3	0.426548	0	0		SNX18	0.63583	0	0		RBM41	0.153026	0	0
RPS19BP1	0.170443	0	0		TXNIP	0.426452	1	0		CNN3	0.634584	0	0		DDT	0.15295	0	0
ADH5	0.170434	0	0		C7orf73	0.426153	0	0		PEX3	0.634443	0	0		NME1	0.152923	0	0
ATP6V1C1	0.170405	0	0		SLC26A2	0.426099	0	0		PGM2L1	0.634167	0	0		PFDN1	0.152907	0	0
PPP1R35	0.170347	0	0		MAPKAPK5-AS1	0.426012	0	0		RAI14	0.634141	0	0		ACOT2	0.15284	0	0
EIF6	0.170347	0	0		GTF2B	0.425556	0	0		FRG1	0.633641	0	0		MRPS2	0.152826	0	0
FBXO3	0.170314	0	0		NUP35	0.425341	0	0		RBMXL1	0.633227	0	0		SIN3A	0.152662	0	0
HELZ2	0.17025	0	0		TBCC	0.425326	0	0		PURB	0.632597	0	0		GPX4	0.152657	0	0
TMEM219	0.170228	0	0		SNRNP48	0.425185	0	0		SBDS	0.632554	0	0		NDUFS6	0.152562	0	0
BRK1	0.17021	0	0		EAPP	0.42496	0	0		SAR1B	0.632263	0	0		DIAPH1	0.15255	0	0
RRP7A	0.170148	0	0		PSMA1	0.42492	0	0		CUL4B	0.632217	0	0		NRM	0.152317	0	0
FAM107B	0.170142	0	0		LOC101927374	0.424653	0	0		RBM41	0.631812	0	0		NDUFV1	0.152288	0	0
THAP6	0.169442	0	0		TAF1	0.42431	0	0		MED6	0.63181	0	0		RNASEH2A	0.152025	0	0
NOC3L	0.169407	0	0		PSIP1	0.424116	0	0		ARL5A	0.631754	0	0		CHCHD10	0.152019	0	0
ZNF101	0.169367	0	0		NFE2L2	0.423447	0	1		XRN1	0.631536	0	0		PLPP5	0.15179	0	0
ASNS	0.168338	0	0		CHUK	0.423446	0	0		PSMD12	0.631454	0	0		MYO9A	0.151768	0	0
ETFDH	0.168048	0	0		MIR22HG	0.423346	0	0		EIF1AX	0.630567	0	0		NOLC1	0.151512	0	0
ETV3	0.16804	0	0		TPMT	0.423325	0	0		SAR1A	0.63052	0	0		ETHE1	0.15145	0	0
PPM1F	0.167951	0	0		RFC1	0.423309	0	0		VPS37B	0.630212	0	0		ASNA1	0.151407	0	0
UBXN1	0.167803	0	0		ADGRG6	0.423257	0	0		MALT1	0.629941	0	0		MIA3	0.151371	0	0
NAGPA	0.167749	0	0		CHAC2	0.422911	0	0		TRMT5	0.628686	0	0		ENG	0.151253	0	0
DEK	0.167748	0	0		NEDD4	0.42289	0	0		DMXL1	0.628411	0	0		KCTD10	0.151106	0	0
BECN1	0.16761	0	0		UPF3B	0.422494	0	0		C2orf69	0.627827	0	0		ANKRD20A12P	0.150997	0	0
ABHD13	0.167334	0	0		ZNF644	0.422328	0	0		ALG13	0.627673	0	0		PSMG4	0.150767	0	0
CLN5	0.167125	0	0		METTL15	0.422276	0	0		RIC1	0.627471	0	0		DNASE1L1	0.15073	0	0
TAF11	0.167116	0	0		OLA1	0.422079	0	0		USP1	0.627322	0	0		CEP120	0.150532	0	0
TMEM14B	0.166913	0	0		SLC39A6	0.422021	0	0		TTPAL	0.626952	0	0		ERAL1	0.150513	0	0
HBS1L	0.166754	0	0		ODC1	0.421868	0	0		PDS5B	0.624368	0	0		RPL21P28	0.150261	0	0
CHCHD1	0.165927	0	0		UBE4A	0.421801	0	0		ABCD3	0.623762	0	0		MKNK2	0.150102	1	0
STX12	0.165774	0	0		SNRPD1	0.421312	0	0		ZNF562	0.623318	0	0		RPS5	0.149951	0	0
MOB4	0.165669	0	0		DUS4L	0.420873	0	0		CHD2	0.623045	0	0		GPATCH1	0.149929	0	0
NDUFB1	0.165654	0	0		YPEL5	0.420816	0	0		CBR4	0.622375	0	0		FKRP	0.149733	0	0
NHP2	0.165635	0	0		LINC00662	0.420776	0	0		RABGGTB	0.62106	0	0		TMA16	0.149519	0	0
C10orf2	0.165595	0	0		SLC12A2	0.420513	0	0		ZBED5	0.620506	0	0		TP53	0.14936	1	0
DBI	0.165423	0	0		WDR53	0.420392	0	0		NUP107	0.619731	0	0		TPI1	0.149204	0	0
SLC25A3	0.165414	0	0		NKRF	0.420179	0	0		NSL1	0.619509	0	0		FKBP9	0.148932	0	0
PPIA	0.165203	0	0		RNFT1	0.420061	0	0		SLC26A2	0.619192	0	0		KRT10	0.148642	0	0
TOMM5	0.165084	0	0		TCAIM	0.420023	0	0		TCF12	0.618178	0	0		BLOC1S3	0.147972	0	0
ANGPT1	0.16477	0	0		ZCCHC3	0.419851	0	0		MAP7D3	0.616909	0	0		LMF2	0.147964	0	0
ACADSB	0.164699	0	0		BPGM	0.419803	0	0		ADD3	0.616513	0	0		RNF167	0.147847	0	0
MAGEA2	0.16446	0	0		MIB1	0.419634	0	0		SBDSP1	0.615566	0	0		ZNFX1	0.147796	0	0
GGCT	0.164233	0	0		ERO1A	0.41955	0	0		MYEF2	0.615023	0	0		LRRC59	0.147789	0	0
TSN	0.164083	0	0		BRCA1	0.419528	0	0		FAM206A	0.614505	0	0		FYCO1	0.147733	0	0
LINS1	0.163895	0	0		VAMP2	0.41942	0	0		MBIP	0.61444	0	0		TWIST1	0.147651	0	0
NANS	0.163872	0	0		SLC16A1	0.418924	0	0		TOM1L1	0.614311	0	0		RPL7	0.147611	0	0
ZNF343	0.163768	0	0		HS2ST1	0.418713	0	0		DPY19L3	0.614126	0	0		TRIM35	0.147499	0	0
ALX1	0.163569	0	0		OXCT1	0.418451	0	0		TPP2	0.613256	0	0		DCTN2	0.147408	0	0
PAK1IP1	0.163437	0	0		PRPF18	0.418432	0	0		VBP1	0.612819	0	0		VARS	0.147389	0	0
PGGT1B	0.163391	0	0		TWSG1	0.418418	0	0		RNF19B	0.612363	1	1		YBX1	0.14738	0	0
CHAMP1	0.163266	0	0		DDX50	0.418365	0	0		ZNF394	0.611842	0	0		AGRN	0.147341	0	0
DAPK3	0.16292	0	0		PHKB	0.418228	0	0		MYO1B	0.611212	0	0		MRPS9	0.147324	0	0
HSPA14	0.162867	0	0		MRPL39	0.418142	0	0		DYNLL2	0.610846	0	0		UQCRH	0.147	0	0
CD55	0.162754	0	0		PGRMC1	0.418112	0	0		TMEM135	0.610099	0	0		GTF2F1	0.146597	0	0
TMEM208	0.162258	0	0		ECT2	0.418027	0	0		MAN1A2	0.609883	0	0		METTL5	0.146361	0	0
TMA16	0.162229	0	0		NUDT21	0.417879	0	0		GGPS1	0.609575	0	0		NDUFC1	0.146346	0	0
MYEF2	0.162179	0	0		RPE	0.417758	0	0		MYCBP2	0.609567	0	0		LAP3	0.146179	0	0
MRPS34	0.162152	0	0		MBTPS2	0.417736	0	0		ARHGAP21	0.609064	0	0		DPYSL3	0.145914	0	0
MRPS9	0.161602	0	0		MYO1B	0.417641	0	0		FBXO32	0.608883	0	0		RRAS	0.145853	0	0
TMEM263	0.161523	0	0		HMGN3	0.417583	0	0		TMEM161B	0.608396	0	0		TSPAN17	0.14576	0	0
RSL1D1	0.161436	0	0		GBE1	0.41729	0	0		CBLL1	0.608115	0	0		SGMS2	0.145639	0	0
C19orf60	0.161347	0	0		ZFC3H1	0.41714	0	0		SEC63	0.607097	0	0		PTS	0.145607	0	0
SDCBP	0.161121	0	0		HMGN2	0.416912	0	0		TRAM1	0.606989	0	0		SMARCE1	0.145506	0	0
PARL	0.161102	0	0		MYOF	0.416534	0	0		SSH1	0.606418	0	0		SMARCC1	0.14546	0	0
OFD1	0.161052	0	0		NSF	0.416314	0	0		POC1B	0.606268	0	0		TADA2A	0.145448	0	0
BPNT1	0.160919	0	0		ICT1	0.416083	0	0		HEATR5A	0.605238	0	0		COMMD4	0.145429	0	0
ZFYVE19	0.160877	0	0		GBAS	0.416058	0	0		CEP57	0.603095	0	0		NDUFB10	0.14518	0	0
COX7A2L	0.160607	0	0		DENND4A	0.415897	0	0		ZNF292	0.602859	0	0		HTATSF1	0.144575	0	0
PHAX	0.160591	0	0		TMEM212	0.415722	0	0		GTDC1	0.602718	0	0		TTC3	0.14453	0	0
TMEM11	0.160495	0	0		MAGOHB	0.415557	0	0		RLIM	0.602006	0	0		ACAD9	0.144443	0	0
PDHB	0.160484	0	0		SMARCA2	0.415494	0	0		TMEM106B	0.601761	0	0		TJP2	0.144321	0	0
COMMD6	0.160372	0	0		ITGB3BP	0.415315	0	0		ARFGEF1	0.600905	0	0		GRINA	0.144259	0	0
SC5D	0.160301	0	0		SAR1B	0.415313	0	0		TMEM123	0.600896	0	0		MDN1	0.143857	0	0
ZNF398	0.159935	0	0		JRKL	0.41502	0	0		ACAP2	0.600882	0	0		RPS17	0.143731	0	0
MIER1	0.159763	0	0		USP12	0.414911	0	0		SDE2	0.600797	0	0		RBMX2	0.143625	0	0
PLRG1	0.159694	0	0		CASP8AP2	0.414847	0	0		KAT2B	0.600731	0	0		NM_001021_dup1	0.143586	0	0
TMEM161A	0.159678	0	0		KLF3	0.414843	0	0		THEM4	0.600307	0	0		PAFAH1B3	0.143329	0	0
NAB2	0.159654	0	0		RECK	0.414753	0	0		IQGAP1	0.59942	0	0		ECH1	0.143281	0	0
ASTN2	0.159652	0	0		CPT2	0.413983	0	0		CCNC	0.59941	0	0		WAC-AS1	0.143266	0	0
CCDC43	0.159228	0	0		NACA	0.413965	0	0		CNTLN	0.599219	0	0		BRMS1	0.143198	0	0
CXorf56	0.15922	0	0		RINT1	0.413954	0	0		FANCI	0.597824	0	0		HECA	0.143105	0	0
TRMT61A	0.158819	0	0		MOB1A	0.413695	0	0		KIAA1143	0.597676	0	0		MRPL46	0.143005	0	0
BTF3	0.15855	0	0		CDC42SE2	0.412856	0	0		GPR89A	0.597054	0	0		KCTD5	0.142973	0	0
PROSC	0.158295	0	0		RBM43	0.412785	0	0		PBRM1	0.596576	0	0		GINS3	0.142955	0	0
CGGBP1	0.15777	0	0		LARP1B	0.412465	0	0		TMED7	0.596341	0	0		CHCHD2	0.142943	0	0
PIH1D1	0.157644	0	0		NUS1	0.412274	0	0		EDEM3	0.595813	0	0		SUGP1	0.14289	0	0
UMPS	0.157526	0	0		NNT-AS1	0.412226	0	0		SLC36A4	0.595621	0	0		WDR5	0.142844	0	0
GSTA4	0.157246	0	0		SAMD8	0.412128	0	0		ING1	0.595349	0	0		SLC4A1AP	0.142755	0	0
FAM3C	0.157209	0	0		ANKRD36	0.41188	0	0		NUP58	0.595124	0	0		WDR34	0.142706	0	0
GNPDA1	0.157181	0	0		SEL1L	0.41184	0	0		UACA	0.595115	0	0		IDH3G	0.142525	0	0
BRI3	0.157107	0	0		ACSL3	0.411796	0	0		CCNYL1	0.594931	0	0		SASH1	0.142376	0	0
HSD17B10	0.156757	0	0		NABP1	0.411705	0	0		TMEM212	0.594772	0	0		ACOT7	0.142318	0	0
CEP70	0.156694	0	0		VTA1	0.41079	0	0		ATE1	0.594149	0	0		MCM5	0.142194	0	0
PIGBOS1	0.156669	0	0		RAB3GAP2	0.410546	0	0		CFAP97	0.594065	0	0		SP110	0.14204	0	0
RPL23	0.156663	0	0		PSMA4	0.41042	0	0		RAB3GAP2	0.594049	0	0		PPP2R3A	0.141845	0	0
EIF3J	0.156557	0	0		PPP4R3B	0.410407	0	0		COX19	0.593879	0	0		CYFIP2	0.141789	1	0
SLC39A4	0.156514	0	0		CUL2	0.409842	0	0		RABL3	0.593871	0	0		SNRPG	0.141751	0	0
RNMT	0.15648	0	0		DDHD1	0.409828	0	0		ARMC8	0.593857	0	0		SZRD1	0.141608	0	0
IRAK4	0.15646	0	0		HSDL1	0.409702	0	0		SCAF11	0.593801	0	0		CWF19L1	0.141588	0	0
SECISBP2	0.156237	0	0		C2orf44	0.409448	0	0		DHX40	0.593652	0	0		RPL14	0.141438	0	0
TTC38	0.15617	0	0		ITGA6	0.409402	0	0		RPS6KB1	0.593477	0	0		YRDC	0.141432	0	1
EMC6	0.155887	0	0		C4orf3	0.409019	0	0		ALG6	0.593381	0	0		RPS24	0.1413	0	0
DSCC1	0.155824	0	0		MYO6	0.408955	0	0		ZNF277	0.59284	0	0		PUM3	0.141299	0	0
UBE2D1	0.155742	0	0		DHX15	0.408911	0	0		EIF2S2	0.59267	0	0		MATR3	0.141206	0	0
SNN	0.155727	0	1		RAB5A	0.408768	0	0		SPG20	0.592402	0	0		STAMBP	0.141107	0	0
ADAMTS1	0.155694	0	0		TOM1L1	0.408709	0	0		CLOCK	0.592392	0	0		MTHFD2	0.141056	0	0
AP1S2	0.155606	0	0		LIN54	0.408626	0	0		CEP57L1	0.591047	0	0		URM1	0.14077	0	0
PIGH	0.155534	0	0		KRIT1	0.408574	0	0		MIR4435-2HG	0.590522	0	0		TUFM	0.14053	0	0
L3HYPDH	0.155176	0	0		CDC6	0.408146	0	0		PBK	0.589923	0	0		TMEM209	0.140455	0	0
CENPN	0.154772	0	0		TRIM68	0.408062	0	0		CNN2	0.58988	0	0		NR2C2AP	0.140214	0	0
BRPF1	0.154734	0	0		ZNF436	0.407856	0	0		ELF1	0.588394	0	0		PFDN5	0.140084	0	0
POLG	0.154718	0	0		TARS	0.407823	0	0		LINC00938	0.588299	0	0		MSANTD3	0.139931	0	0
LINC00506	0.154682	0	0		ATP6V1D	0.407078	0	0		C3orf38	0.588263	0	0		RAB31	0.139903	0	0
PDCD4	0.154532	0	0		THOC7	0.406883	0	0		DTWD1	0.588039	0	0		RPL7A	0.139687	0	0
TSEN34	0.154307	0	0		DYNLL2	0.406614	0	0		LARS	0.587486	0	0		DIABLO	0.139676	0	0
ZDHHC4	0.154184	0	0		ZMYND11	0.406425	0	0		PRMT3	0.587092	0	0		ADH5	0.139596	0	0
SCYL3	0.153888	0	0		SMIM19	0.406096	0	0		CCDC14	0.586872	0	0		NABP2	0.139557	0	0
VPS37C	0.153758	0	0		NUDT9	0.405844	0	0		AASDHPPT	0.586871	0	0		PYCRL	0.13952	0	0
C2orf49	0.153647	0	0		SLC25A16	0.405732	0	0		ATP1B1	0.585566	0	0		PEA15	0.139313	0	0
KATNBL1	0.153429	0	0		LYRM1	0.405491	0	0		ANKRD13A	0.585554	0	0		RPL10A	0.139205	0	0
C11orf98	0.153407	0	0		PM20D2	0.405205	0	0		POLR2M	0.585326	0	0		BCL2L12	0.139132	0	0
FKBP2	0.153308	0	0		ZNF773	0.40483	0	0		C12orf29	0.584956	0	0		RNF181	0.139097	0	0
SMIM11B	0.153302	0	0		CDV3	0.404738	0	0		CWC27	0.584934	0	0		DCUN1D3	0.138937	0	0
RPL23AP7	0.153031	0	0		ERLEC1	0.404206	0	0		FASTKD1	0.584375	0	0		SH3KBP1	0.138857	0	0
NDUFB9	0.152885	0	0		LYPLAL1	0.404098	0	0		MYL12B	0.584036	0	0		TRIM41	0.138808	0	0
ZXDB	0.152884	0	0		ZNF527	0.404021	0	0		CDC40	0.583921	0	0		OVCA2	0.138752	0	0
HMGN1	0.152791	0	0		SMARCA1	0.403968	0	0		FBXO3	0.58346	0	0		CD82	0.138747	1	0
MYNN	0.152688	0	0		C1D	0.403746	0	0		EDRF1	0.583325	0	0		GAPDH	0.138639	0	0
MIS18A	0.15268	0	0		BET1	0.403392	0	0		PIK3C3	0.5819	0	0		CNDP2	0.138522	0	0
PON2	0.152607	0	0		MLH3	0.403359	0	0		CPD	0.581898	0	0		GMDS	0.138517	0	0
CTR9	0.152551	0	0		PIK3C2A	0.403337	0	0		NUP54	0.581825	0	0		PSMC4	0.138473	0	0
PSMD13	0.152274	0	0		DHX36	0.403231	0	0		ZMAT3	0.581397	1	0		COG4	0.138458	0	0
LOC100506990	0.152197	0	0		VMA21	0.403028	0	0		RIT1	0.580837	0	0		AP1B1	0.138228	0	0
MOAP1	0.152169	0	0		ERCC8	0.402956	0	0		MED10	0.58025	0	0		WBP11	0.138137	0	0
GCC2	0.152038	0	0		GINS4	0.402602	0	0		POLA1	0.579857	0	0		SLC25A6	0.138036	0	0
PPIB	0.151906	0	0		GCC2	0.402163	0	0		ASNS	0.579496	0	0		HNRNPA0	0.137867	0	0
CISD2	0.151699	0	0		FAM43A	0.402141	0	0		ZNF510	0.578803	0	0		GRIPAP1	0.137775	0	0
RPS20	0.15163	0	0		SBDS	0.40179	0	0		CPNE3	0.578146	0	0		RNF6	0.137745	0	0
BLOC1S6	0.151586	0	0		GOLGA7	0.401672	0	0		LACTB	0.577874	0	0		KDSR	0.137587	0	0
PSMA5	0.151561	0	0		AHI1	0.401499	0	0		TBC1D31	0.577703	0	0		TIGAR	0.137557	0	0
TMX4	0.151398	0	0		DDX26B	0.401355	0	0		C18orf25	0.57769	0	0		STYXL1	0.136871	0	0
PPP1R8	0.15117	0	0		THG1L	0.401296	0	0		LIMS1	0.577265	0	0		UTP3	0.136551	0	0
RBM15	0.151168	0	0		PPA2	0.401037	0	0		ARMCX5	0.577233	0	0		ZNF772	0.136259	0	0
MRPL57	0.151133	0	0		PIK3C3	0.400663	0	0		ZKSCAN8	0.576717	0	0		SNRPF	0.136179	0	0
CTHRC1	0.150989	0	0		ARGLU1	0.40049	0	0		ACSL3	0.576164	0	0		ATP5S	0.13604	0	0
MMADHC	0.150913	0	0		OMA1	0.400488	0	0		CFAP20	0.575976	0	0		MED16	0.135931	0	0
ZNF805	0.150899	0	0		PIGX	0.400404	0	0		EPS8	0.575702	0	0		RPP40	0.135855	0	0
COQ4	0.150775	0	0		KIF15	0.400011	0	0		WEE1	0.575568	0	0		ADK	0.135591	0	0
COX6A1	0.1505	0	0		DHFRL1	0.399983	0	0		LINC01296	0.575559	0	0		DIEXF	0.135385	0	0
SLC48A1	0.150499	0	0		MALT1	0.39962	0	0		REST	0.575465	0	0		MRPL11	0.135326	0	0
GRHPR	0.150456	0	0		ZNF557	0.399459	0	0		UBE4A	0.575342	0	0		ISCU	0.13522	1	0
ZNF552	0.150366	0	0		POLA1	0.399171	0	0		C1orf131	0.575126	0	0		COX8A	0.135211	0	0
SFXN5	0.150295	0	0		SHTN1	0.399011	0	0		TXNRD1	0.574306	0	0		EIF4EBP1	0.135149	0	0
MICU2	0.150205	0	0		TRA2B	0.398693	0	0		C7orf60	0.573859	0	0		SLC35B1	0.13514	0	0
SFT2D1	0.150181	0	0		CLP1	0.398668	0	0		CCNH	0.573647	0	0		DNMT3B	0.135137	0	0
PEX19	0.150128	0	0		PEG10	0.398587	0	0		OTUD4	0.57196	0	0		NUMBL	0.135023	0	0
GPATCH3	0.149858	0	0		RNF139	0.398575	0	0		STX12	0.571343	0	0		METTL2A	0.134929	0	0
MKNK2	0.149666	1	0		NEK1	0.398287	0	0		ZNF557	0.57115	0	0		SOD1	0.134734	0	0
GPATCH11	0.149317	0	0		BCCIP	0.397935	0	0		TIA1	0.570919	0	0		RAB34	0.134722	0	0
NKRF	0.149291	0	0		AGTPBP1	0.397673	0	0		CREB1	0.570626	0	0		GTF3C3	0.134669	0	0
CNNM3	0.149144	0	0		PCNP	0.397651	0	0		VAMP2	0.569617	0	0		RPSA	0.134628	0	0
GGH	0.148656	0	0		PITHD1	0.397641	0	0		FOPNL	0.569441	0	0		MOCS3	0.134583	0	0
HAUS4	0.148656	0	0		SMAD5	0.397628	0	0		SVIP	0.569357	0	0		SAP18	0.134426	0	0
IVD	0.148548	0	0		DBF4	0.397539	0	0		TUBB2A	0.569194	0	1		PLTP	0.13441	0	0
NOL11	0.148509	0	0		DTWD1	0.397497	0	0		PGM2	0.569085	0	0		ABHD11	0.134348	0	0
SUB1	0.148453	0	0		TPRKB	0.397339	1	0		TTK	0.568584	0	0		PSMD6	0.134346	0	0
APTX	0.148441	0	0		PPIL1	0.397312	0	0		AP5Z1	0.568305	0	0		FLNB	0.134319	0	0
STX8	0.148431	0	0		SPTLC1	0.397019	0	0		CHKA	0.568225	0	0		ZNF18	0.134266	0	0
FIS1	0.148426	0	0		TMEM65	0.396932	0	0		CREB5	0.567819	0	0		TOP2B	0.134111	0	0
U2SURP	0.148415	0	0		PRDX3	0.396752	0	0		HECTD1	0.567361	0	0		RPL11	0.134069	0	0
ING5	0.1484	0	0		RBM45	0.396199	0	0		POLR1C	0.567339	0	0		ARPC4	0.134043	0	0
KIAA0907	0.148388	0	0		PAPD5	0.395408	0	0		PDCD6IP	0.567309	0	0		TRAPPC3	0.134035	0	0
PSMC3IP	0.148044	0	0		RPL21P28	0.395394	0	0		NCEH1	0.567253	0	0		TATDN3	0.133935	0	0
GTPBP3	0.148003	0	0		CISD2	0.395298	0	0		RHOJ	0.567223	0	0		MRPL15	0.133823	0	0
UACA	0.147951	0	0		SECISBP2	0.395275	0	0		EIF1	0.566947	0	1		CCDC51	0.13379	0	0
CLN8	0.147938	0	0		ZNF664	0.394886	0	0		DENND4C	0.566937	0	0		LYST	0.133748	0	0
PGM3	0.147751	0	0		TAF1B	0.394434	0	0		ARL15	0.566525	0	0		RPL17	0.133593	0	0
TRNP1	0.147732	0	0		GNPNAT1	0.394323	0	0		EIF1B	0.565783	0	0		PPP1CA	0.133414	0	0
UNC119B	0.147648	0	0		TMEM38B	0.394317	0	0		CCDC71L	0.565226	0	0		CAPNS1	0.133256	0	0
AJUBA	0.147645	0	0		GALNT7	0.393511	0	0		UBE2W	0.565208	0	0		EEF1B2	0.13325	0	0
GOSR2	0.147386	0	0		ALG5	0.393292	0	0		MKLN1	0.565115	0	0		ERCC5	0.133238	1	0
TMEM5	0.146864	0	0		UQCRC2	0.39328	0	0		AP1G1	0.564677	0	0		RPS27L	0.133158	1	0
FAHD2A	0.146771	0	0		ATP6V1A	0.393262	0	0		ZC3H11A	0.564636	0	0		LOC645166	0.133027	0	0
CMTM6	0.146765	0	0		SNX13	0.393231	0	0		N4BP2	0.56441	0	0		MMP14	0.133014	0	0
NSRP1	0.146598	0	0		PGM3	0.392545	0	0		USF3	0.564112	0	0		FAAP20	0.13274	0	0
PSENEN	0.146468	0	0		SYPL1	0.392186	0	0		RIC8B	0.5639	0	0		MPHOSPH10	0.132632	0	0
RPL18A	0.146426	0	0		TTC21B	0.391729	0	0		TARSL2	0.562827	0	0		HSP90AB1	0.13261	0	0
C11orf31	0.146366	0	0		SLBP	0.391632	0	0		ELOVL6	0.562674	0	0		POLR1D	0.132449	0	0
MCOLN1	0.146256	0	0		XPC	0.391185	1	0		ATP11B	0.562583	0	0		RPL36	0.131905	1	0
DHFRL1	0.146232	0	0		HAT1	0.391155	0	0		SENP5	0.562494	0	0		SEC63	0.131844	0	0
PAIP2	0.146154	0	0		CLN5	0.39113	0	0		INTS6	0.562224	0	0		TMA7	0.131822	0	0
HDAC5	0.146093	0	0		COQ10B	0.391007	0	0		NIN	0.562136	0	0		METRN	0.131785	0	0
SLC30A9	0.145888	0	0		ODF2L	0.390911	0	0		ATP2B1	0.561938	0	1		CD3EAP	0.13173	0	0
MESDC1	0.14576	0	0		UBE2B	0.390883	0	0		CROT	0.561567	0	0		C7orf49	0.131654	0	0
ISCA1	0.145724	0	0		GABPB1-AS1	0.390841	0	0		PGM3	0.561286	0	0		TPM3	0.131579	0	0
ATG4C	0.145709	0	0		RAB23	0.390704	0	0		SNRK	0.561194	0	0		COX17	0.131414	0	0
C20orf24	0.145284	0	0		CUL4B	0.39039	0	0		SEC23A	0.561052	0	0		VIM	0.131312	0	0
C4orf48	0.145036	0	0		CCDC90B	0.390223	0	0		DESI2	0.559326	0	0		GPI	0.131305	0	0
NME2	0.144963	0	0		KCTD5	0.389954	0	0		TMEM126B	0.559315	0	0		MAP1LC3B	0.131233	0	0
P2RY1	0.144949	0	0		ARL5A	0.389687	0	0		SNRNP48	0.558786	0	0		ATP6V1B2	0.13119	0	0
FAM13B	0.144919	0	0		GLCE	0.389423	0	0		AZI2	0.55854	0	0		PLIN3	0.131185	0	0
FEZ2	0.144492	0	0		ZNF805	0.388256	0	0		OSGIN2	0.557871	0	0		MRPL9	0.131115	0	0
NOP10	0.144435	0	0		MTHFD2	0.388253	0	0		HSPA14	0.557021	0	0		BUD13	0.131001	0	0
C17orf89	0.144156	0	0		COPB2	0.388152	0	0		SUPT16H	0.556294	0	0		IPO4	0.130776	0	0
SEC11C	0.143987	0	0		AP1S2	0.387922	0	0		RABGEF1	0.555811	0	0		COQ9	0.130758	0	0
NECAP1	0.143933	0	0		SMIM20	0.387886	0	0		DDX26B	0.555597	0	0		SLC44A2	0.13048	0	0
EXOC8	0.143922	0	0		PTCD3	0.387695	0	0		NPHP3	0.555309	0	0		PTGR1	0.130463	0	0
MANBAL	0.143457	0	0		ZNF286A	0.387657	0	0		ITGA4	0.554709	0	0		ZNF134	0.13031	0	0
MCM10	0.143083	0	0		USP46	0.387554	0	0		POC5	0.554246	0	0		AHCY	0.129919	0	0
OSGIN2	0.142701	0	0		AGPS	0.387458	0	0		SYNCRIP	0.554167	0	0		ASL	0.129896	0	0
PNN	0.142686	0	0		LRP12	0.387433	0	0		CALM1	0.554085	0	0		CLN8	0.129883	0	0
SNRPB2	0.142471	0	0		SMARCE1	0.387172	0	0		MEF2A	0.554005	0	0		EIF4EBP2	0.129842	0	0
TRIP11	0.141994	0	0		TIMM17A	0.387133	0	0		SMC4	0.553848	0	0		GNAI1	0.129805	0	0
STAG3L4	0.141915	0	0		DHX57	0.386966	0	0		FASTKD5	0.553821	0	0		NSMCE3	0.129794	0	0
SCPEP1	0.141829	0	0		PCGF5	0.386868	0	0		ZCCHC10	0.553538	0	0		CSTF3	0.129701	0	0
YIPF6	0.141541	0	0		RAB31	0.386624	0	0		NUDT12	0.553234	0	0		GTPBP6	0.129619	0	0
WDR13	0.141494	0	0		SRSF11	0.386195	0	0		NCKAP1	0.553178	0	0		MAP2K2	0.129497	0	0
NDUFS5	0.141427	0	0		DOCK7	0.386185	0	0		DRAM1	0.553128	1	1		NOTCH2NL	0.129415	0	0
GABPB1	0.141397	0	0		CPSF2	0.385891	0	0		BIRC6	0.552571	0	0		NFKB2	0.129291	0	1
GABARAPL2	0.141384	0	0		SMG1	0.385811	0	0		ACTR2	0.552096	0	0		ASCC2	0.129251	0	0
YME1L1	0.141341	0	0		NFKBIE	0.385464	0	1		OSTM1	0.55121	0	0		G6PC3	0.129061	0	0
UNC50	0.141277	0	0		2021-03-07	0.385371	0	0		CCDC174	0.550682	0	0		PTPN23	0.129049	0	0
PRPF38A	0.141156	0	0		DENR	0.38527	0	0		PVRL3	0.550561	0	0		EIF3G	0.129003	0	0
MPV17	0.141125	0	0		SKP1	0.38474	0	0		SCRN3	0.550093	0	0		GNAI2	0.128971	0	0
TRAPPC4	0.141033	0	0		CRBN	0.384096	0	0		NDUFAF4	0.550049	0	0		ACTN4	0.128894	0	0
UNK	0.140673	0	0		AGPAT5	0.383915	0	0		AP3B1	0.549428	0	0		COA4	0.128785	0	0
MYL6B	0.140648	0	0		B4GALT6	0.383556	0	0		HIGD1A	0.549077	0	0		WDR62	0.128777	0	0
AMD1	0.140567	0	0		PWP1	0.383484	0	0		SNX14	0.548863	0	0		HEBP2	0.128746	0	0
SLC37A4	0.140559	0	0		NAP1L1	0.383198	0	0		MYBL1	0.548741	0	0		ARF1	0.128716	0	0
NABP1	0.140509	0	0		YIPF4	0.383144	0	0		RNF185	0.548724	0	0		TRIM21	0.128642	0	0
MAFG	0.140453	0	0		SNRNP27	0.383014	0	0		XPR1	0.54866	0	0		TTC26	0.128479	0	0
SNRPD1	0.140226	0	0		RRM2	0.382959	0	0		ZNF207	0.548399	0	0		BOP1	0.12826	0	0
DHFR	0.140205	0	0		PDHX	0.382788	0	0		EHD1	0.548232	0	1		PHACTR1	0.128193	0	0
BUD31	0.140148	0	0		PHF6	0.382654	0	0		FMNL2	0.547908	0	0		TBP	0.128184	0	0
CIRBP	0.140011	0	0		C12orf29	0.382208	0	0		NT5E	0.547512	0	0		RAB30-AS1	0.127942	0	0
SPPL2A	0.139958	0	0		SOCS5	0.381913	0	0		SEC23IP	0.546977	0	0		ZC3H4	0.127783	0	0
SQSTM1	0.139939	0	1		PTPN11	0.381907	0	0		MED21	0.546888	0	0		UQCRC1	0.127753	0	0
PRPS1	0.139794	0	0		PIGB	0.381696	0	0		HSPD1	0.546759	0	0		NDUFAF3	0.127652	0	0
AFMID	0.139685	0	0		NDST2	0.381446	0	0		ARF4	0.54656	0	0		PSMB2	0.1276	0	0
DKC1	0.139511	0	0		RBM7	0.379934	0	0		MSH3	0.54655	0	0		ANP32B	0.127595	0	0
TRIQK	0.138761	0	0		RPS6KA3	0.379874	0	0		NAA25	0.546384	0	0		FAM234A	0.127534	0	0
STMN1	0.138613	0	0		KPNA3	0.379756	0	0		MSMO1	0.546322	0	0		GUSB	0.127462	0	0
EIF5B	0.13856	0	0		SRXN1	0.379526	0	0		PPP1R2	0.545828	0	0		EAF1	0.127389	0	0
NDUFS3	0.138534	0	0		WDR19	0.379105	0	0		DEK	0.545822	0	0		HNRNPC	0.127304	0	0
TMEM2	0.138349	0	0		IREB2	0.3788	0	0		FAM111A	0.545727	0	0		CDC42BPB	0.127232	0	0
EIF4E2	0.138028	0	0		UBXN8	0.37854	0	0		SLC30A6	0.54569	0	0		GINS2	0.127212	0	0
RPLP0	0.13802	0	0		PRNP	0.377638	0	0		TMEM128	0.544885	0	0		GPAA1	0.127161	0	0
FLCN	0.137739	0	0		TMEM181	0.377455	0	0		MRPL1	0.544509	0	0		RBM10	0.127156	0	0
UCHL3	0.137663	0	0		ZNF548	0.376624	0	0		LOC101927374	0.544322	0	0		RPL19	0.126967	0	0
NDUFA4	0.137459	0	0		TEKT4P2	0.3766	0	0		SRSF8	0.543767	0	0		MRPL28	0.126878	0	0
NIPAL3	0.137225	0	0		ZBTB44	0.376473	0	0		PSMA3-AS1	0.543698	0	0		FARSB	0.126688	0	0
CXorf40A	0.137174	0	0		GMCL1	0.376305	0	0		EAPP	0.543579	0	0		CEP83	0.126679	0	0
DAD1	0.136865	0	0		MTRNR2L4	0.375804	0	0		ZNF275	0.543551	0	0		RELA	0.126144	0	1
SAR1B	0.136823	0	0		CNTLN	0.37562	0	0		ANP32E	0.54342	0	0		RPL23AP53	0.126128	0	0
PIGK	0.136717	0	0		PPIL4	0.375386	0	0		RBM38	0.543013	0	0		RSRC2	0.125766	0	0
SLC41A1	0.136701	0	0		MRPS9	0.375354	0	0		PHF3	0.542072	0	0		CHFR	0.125643	0	0
EMC4	0.136609	0	0		ATG5	0.375294	0	0		FIG4	0.54144	0	0		DYM	0.125553	0	0
ASF1B	0.13659	0	0		STX12	0.374955	0	0		DDX6	0.540784	0	0		SF3A3	0.125382	0	0
DDX21	0.136463	0	0		ORMDL1	0.374865	0	0		FAM3C	0.539653	0	0		PRKAB1	0.125241	1	0
MINA	0.136431	0	0		VPS13C	0.374761	0	0		ZNF830	0.539173	0	0		PIN1	0.125117	0	0
NDUFC2	0.136398	0	0		SREK1	0.374561	0	0		DOCK4	0.538609	0	0		LOC646214	0.125074	0	0
RNF44	0.136226	0	0		PTGES3	0.374561	0	0		KPNA3	0.538529	0	0		WWTR1	0.125027	0	0
TAX1BP3	0.13549	1	0		HCFC2	0.374372	0	0		ERI2	0.538442	0	0		PLPP6	0.124874	0	0
STRA13	0.135479	0	0		GGNBP2	0.37435	0	0		AKT3	0.538287	0	0		IAH1	0.124828	0	0
MGST3	0.135445	0	0		MOB1B	0.374153	0	0		MFSD14A	0.538113	0	0		VPS51	0.12463	0	0
NUP107	0.135414	0	0		PCGF6	0.37402	0	0		NHLRC2	0.536532	0	0		H6PD	0.124519	0	0
HNRNPA2B1	0.135313	0	0		LINC01128	0.373933	0	0		CERS6	0.536458	0	0		ABCB8	0.124047	0	0
ZNF408	0.135231	0	0		MEPCE	0.373779	0	0		ATP6V1A	0.536262	0	0		NOC2L	0.123936	0	0
DNAL1	0.134901	0	0		USP53	0.373507	0	0		CDK1	0.53619	0	0		TRIB1	0.123919	0	1
LIN7C	0.134894	0	0		OTUD4	0.373493	0	0		CDC42BPA	0.53514	0	0		OAS3	0.123913	0	0
MTHFS	0.134866	0	0		ITPR2	0.373299	0	0		MTHFD2	0.535093	0	0		ASB1	0.12385	0	0
CEP44	0.134863	0	0		THOC2	0.37325	0	0		UBP1	0.534963	0	0		PARK7	0.123813	0	0
CHCHD2	0.134806	0	0		THAP1	0.373059	0	0		RWDD4	0.534664	0	0		CERS5	0.123773	0	0
MARS2	0.134456	0	0		PER2	0.372794	0	0		NRBF2	0.534502	0	0		TSTA3	0.123604	0	0
ICT1	0.134284	0	0		PKN2	0.372735	0	0		HAUS2	0.53363	0	0		UROS	0.123486	0	0
TIMM10B	0.134188	0	0		NIPSNAP3A	0.372588	0	0		TBC1D4	0.533396	0	0		RPL18	0.123326	1	0
TBCC	0.134123	0	0		GULP1	0.372449	0	0		SEC31A	0.533023	0	0		FTH1	0.123104	0	0
RDH10	0.134027	0	0		HAUS6	0.372021	0	0		SELK	0.532724	0	0		RAD54L	0.123084	0	0
ID1	0.133981	0	0		CLIP4	0.371839	0	0		ZBTB5	0.531598	0	0		ZBTB39	0.123032	0	0
THG1L	0.133363	0	0		MNT	0.371476	0	0		USP25	0.531115	0	0		EMC6	0.122941	0	0
R3HDM4	0.133359	0	0		NUDCD1	0.371384	0	0		CLDND1	0.531104	0	0		PPP6R1	0.12284	0	0
ALG10B	0.133358	0	0		TTK	0.371361	0	0		COMMD2	0.530934	0	0		PLGRKT	0.122738	0	0
ZNF271P	0.133334	0	0		SCAF11	0.371178	0	0		MLF1	0.53082	0	0		NCAPH2	0.122736	0	0
MRPS18C	0.133328	0	0		FEZ2	0.371112	0	0		COPS4	0.530757	0	0		PRIM1	0.122557	0	0
C17orf51	0.133218	0	0		HLTF	0.37096	0	0		RNGTT	0.530439	0	0		UQCR10	0.122548	0	0
AUNIP	0.13319	0	0		SHISA9	0.370903	0	0		RNF170	0.530296	0	0		TACO1	0.122521	0	0
RAB32	0.133155	0	0		RPP40	0.370604	0	0		SUB1	0.529994	0	0		RAVER1	0.122517	0	0
ECHS1	0.132889	0	0		ZMYM5	0.370546	0	0		RPL22L1	0.529822	0	0		SLIRP	0.122497	0	0
GBAS	0.132842	0	0		NR_034006_dup1	0.370475	0	0		GDAP1	0.52931	0	0		MRPL12	0.122439	0	0
MORC3	0.132348	0	0		HSPA14	0.370377	0	0		CBWD1	0.529247	0	0		SLC25A15	0.122358	0	0
RNASEH2B	0.132245	0	0		RLIM	0.370321	0	0		RHOBTB3	0.529123	0	0		CCDC22	0.122333	0	0
PIN1	0.131989	0	0		FAIM	0.370285	0	0		RCHY1	0.529014	1	0		ALYREF	0.122137	0	0
MAP1LC3B	0.131921	0	0		DCAF10	0.369741	0	0		VEPH1	0.528651	0	0		PUF60	0.122108	0	0
GLS	0.131829	0	0		SLC10A3	0.369528	0	0		PAIP2	0.528347	0	0		CHERP	0.122032	0	0
GLYR1	0.131765	0	0		POLR2K	0.369223	0	0		SLC16A1	0.52692	0	0		TAOK3	0.121916	0	0
ISCU	0.131721	1	0		GTF2H5	0.36905	0	0		NDEL1	0.526693	0	0		C17orf62	0.121895	0	0
SAR1A	0.131709	0	0		RBL1	0.368898	0	0		ADAMTS1	0.526436	0	0		ZBTB9	0.121867	0	0
MTCH1	0.131609	0	0		KLHL2	0.368872	0	0		C11orf58	0.526284	0	0		ALG2	0.121768	0	0
GTF3C6	0.13153	0	0		PSMA3	0.368588	0	0		NARS	0.525757	0	0		EIF4A3	0.121737	0	0
TUSC2	0.131354	0	0		NUBPL	0.368562	0	0		VPS41	0.525718	0	0		GPKOW	0.121553	0	0
ALDH9A1	0.131337	0	0		BDP1	0.368385	0	0		CLCN3	0.525414	0	0		UQCRFS1	0.121438	0	0
PSMD4	0.1312	0	0		KIAA0232	0.368088	0	0		DNAJC21	0.525261	0	0		MFSD3	0.121396	0	0
SNRPA1	0.130847	0	0		C22orf29	0.36802	0	0		KIF23	0.524796	0	0		NOP10	0.121313	0	0
TAP1	0.13078	1	1		PGM2L1	0.367581	0	0		SHISA9	0.524722	0	0		AAR2	0.121197	0	0
CLDND1	0.13075	0	0		VPS13B	0.367482	0	0		ARHGEF12	0.52431	0	0		PEMT	0.121101	0	0
ACAD8	0.130463	0	0		FAM35A	0.367479	0	0		VPS35	0.524277	0	0		UQCRB	0.120937	0	0
MPV17L2	0.130453	0	0		GOLGA5	0.367192	0	0		FANCL	0.523783	0	0		CDC5L	0.120933	0	0
PCNP	0.130452	0	0		GLS	0.367066	0	0		CLIP4	0.523474	0	0		SHISA5	0.120714	0	0
CCT4	0.130362	0	0		RFK	0.366911	0	0		CYB561D1	0.523165	0	0		TMEM219	0.120597	0	0
SPCS1	0.130053	0	0		MORC4	0.366866	0	0		BAG1	0.522032	0	0		FBXO33	0.120454	0	0
CDC5L	0.130034	0	0		PLEKHA1	0.366547	0	0		SECISBP2	0.520795	0	0		EFTUD2	0.120276	0	0
TEKT4P2	0.129902	0	0		CASC5	0.366525	0	0		H1F0	0.520431	0	0		RPL36A	0.120268	0	0
C15orf39	0.129429	0	0		DCLRE1B	0.366346	0	0		LYRM2	0.520351	0	0		NIPSNAP1	0.120209	0	0
AMMECR1L	0.129329	0	0		STRBP	0.366329	0	0		PNO1	0.519852	0	0		BCAT2	0.120034	0	0
ARRDC2	0.129237	0	0		PRKAB2	0.366321	0	0		FASTKD3	0.519408	0	0		SLMAP	0.119987	0	0
AP2S1	0.129063	0	0		OSER1	0.366221	0	0		RAPGEF2	0.518672	0	0		RSL24D1	0.119943	0	0
SMIM15	0.12858	0	0		DYNC1I2	0.365966	0	0		CYTH2	0.516732	0	0		TMEM9	0.119904	0	0
NUDT2	0.128543	0	0		ZNF7	0.365669	0	0		AP4E1	0.516157	0	0		RECK	0.119893	0	0
MED28	0.128492	0	0		RAD50	0.365599	0	0		PACRGL	0.515953	0	0		EIF3I	0.119856	0	0
SPAG7	0.128244	0	0		XPA	0.36504	0	0		KDM6A	0.515804	0	0		TIMELESS	0.119803	0	0
ECI2	0.128191	0	0		PSMD14	0.364721	0	0		SREK1IP1	0.5158	0	0		C9orf69	0.11979	0	0
MIA3	0.127877	0	0		OAT	0.364674	0	0		TM2D2	0.515658	0	0		VDR	0.119726	1	0
NSFL1C	0.127848	0	0		PIGP	0.364393	0	0		DNAJC1	0.515167	0	0		PSMD13	0.119652	0	0
EED	0.127744	0	0		HAUS1	0.364171	0	0		CRIPT	0.514308	0	0		SERF2	0.119577	0	0
SDAD1	0.127715	0	0		IFRD1	0.363969	0	0		PRKCI	0.513971	0	0		GTF2H2	0.119513	0	0
MAGEA12	0.127391	0	0		YWHAZ	0.363787	0	0		GFM2	0.513825	0	0		MED29	0.119511	0	0
POLB	0.127385	0	0		RAD1	0.363677	0	0		CLASP2	0.513154	0	0		CRNDE	0.119484	0	0
LSM11	0.127369	0	0		NHLRC2	0.363375	0	0		LRP12	0.512983	0	0		DRG1	0.119448	0	0
PJA2	0.127088	0	0		ITGA1	0.36326	0	0		PAXBP1	0.51278	0	0		UHRF1BP1L	0.119354	0	0
LOC90784	0.127077	0	0		ACAT1	0.362524	0	0		RC3H2	0.512556	0	0		NDUFS5	0.119134	0	0
MPC1	0.127064	0	0		ARL1	0.362482	0	0		DDX10	0.512176	0	0		WDR60	0.118915	0	0
ANAPC4	0.126991	0	0		KCNQ1OT1	0.362049	0	0		SGCD	0.512088	0	0		MVP	0.118897	0	0
MED10	0.126957	0	0		SLC35D1	0.361998	1	0		ZFYVE27	0.511918	0	0		OAZ1	0.118825	0	0
IL6ST	0.126904	0	1		MTF1	0.361922	0	0		DCUN1D4	0.511224	0	0		PSMD2	0.118756	0	0
MRPL48	0.126838	0	0		SNX5	0.361854	0	0		SLC25A30	0.511205	0	0		RNPEP	0.118708	0	0
ZNF286A	0.126696	0	0		NUP58	0.36167	0	0		ATG4A	0.511083	0	0		MCM8	0.118587	0	0
ETFA	0.126378	0	0		DNAJC3	0.361612	0	0		HIPK3	0.510999	0	0		DHFR	0.118575	0	0
OSTM1	0.126203	0	0		SRFBP1	0.361537	0	0		EPS15	0.510869	0	0		ETS1	0.1184	0	0
NPM1	0.126176	0	0		FARSB	0.361486	0	0		IL1RAP	0.510607	0	0		CHMP2A	0.118368	0	0
TEP1	0.12617	0	0		CEP152	0.361195	0	0		PITPNB	0.510414	0	0		UBE2A	0.1183	0	0
MTRF1L	0.125764	0	0		MDFIC	0.361027	0	0		TRAK2	0.510258	0	0		BABAM1	0.118239	0	0
TRIM21	0.125567	0	0		B3GALNT2	0.36051	0	0		INTS7	0.509999	0	0		WBSCR22	0.118144	0	0
FAM58A	0.125558	0	0		NUDT11	0.359603	0	0		RSPRY1	0.50982	0	0		TRNAU1AP	0.118081	0	0
RNASEH2C	0.125368	0	0		TAB3	0.359553	0	0		RNFT1	0.509571	0	0		RCL1	0.118059	0	0
DLEU1	0.125017	0	0		LIMA1	0.3589	0	0		UBR1	0.509483	0	0		C20orf27	0.118021	0	0
CLTB	0.124706	0	0		CD2AP	0.358899	0	0		KIF14	0.509372	0	0		COX10	0.117894	0	0
EIF2S2	0.124324	0	0		RBPJ	0.35871	0	0		ANKRD20A12P	0.509175	0	0		SLC39A4	0.117761	0	0
RPL30	0.124248	0	0		CDKN3	0.358588	0	0		POLI	0.509083	0	0		COX7A2	0.117752	0	0
SLC35A3	0.124241	0	0		RICTOR	0.358464	0	0		COMMD8	0.509022	0	0		RANBP1	0.117587	0	0
MRPL30	0.123745	0	0		GLIDR	0.358288	0	0		ELK4	0.508761	0	0		POLR2G	0.11751	0	0
RPL37	0.123731	0	0		NAPG	0.357839	0	0		YPEL5	0.508689	0	0		RPL26L1	0.117427	0	0
BCL2L2	0.123431	0	0		LMBRD1	0.357497	0	0		MAPK8	0.50845	0	0		PRKAG1	0.117339	0	0
SRP14	0.123396	0	0		OCIAD1	0.35745	0	0		MRPL50	0.507838	0	0		SPNS1	0.117191	0	0
DCAKD	0.123158	0	0		CLTC	0.356327	0	0		PTPN12	0.507828	0	0		LENG8	0.117175	0	0
PPID	0.123051	0	0		PSMD10	0.356264	0	0		UMAD1	0.507248	0	0		XBP1	0.117052	0	0
GTF3C3	0.122916	0	0		ERAP1	0.356209	0	0		FKBP14	0.507219	0	0		MAGOHB	0.117046	0	0
SPATA13	0.122888	0	0		UACA	0.355806	0	0		AFF4	0.506726	0	0		SYVN1	0.11704	0	0
ZKSCAN5	0.122731	0	0		NGLY1	0.35577	0	0		INTS12	0.506631	0	0		ZFAND1	0.116958	0	0
PNP	0.12271	0	0		VAMP3	0.355769	0	0		UBE2J1	0.506585	0	0		RPL12	0.116672	0	0
C18orf21	0.122518	0	0		MTRNR2L1	0.355586	0	0		FZD4	0.506194	0	0		BRAF	0.116664	0	0
SNRPB	0.122507	0	0		MMADHC	0.355458	0	0		SSFA2	0.506056	0	0		AZIN1	0.116628	0	0
ALG5	0.122407	0	0		C2orf49	0.35521	0	0		ZNF16	0.506054	0	0		TMEM126A	0.116436	0	0
SLC38A6	0.122331	0	0		ZKSCAN8	0.35482	0	0		RBM4B	0.505435	0	0		NFIB	0.116395	0	0
C19orf48	0.12223	0	0		CACYBP	0.35482	0	0		LOC102723769	0.505308	0	0		DPY30	0.116337	0	0
FKBP11	0.122094	0	0		JAK2	0.354672	0	0		C1D	0.50484	0	0		MED25	0.116252	0	0
KIAA1033	0.121762	0	0		ARFIP1	0.354592	0	0		RPE	0.504663	0	0		LMNA	0.116235	0	0
MCCC1	0.121751	0	0		IKBIP	0.354409	0	0		SPAG9	0.504375	0	0		FBXO46	0.116161	0	0
FDX1	0.12158	0	0		CANX	0.354361	0	0		HSDL1	0.503677	0	0		GPS2	0.116108	0	0
MRPL42	0.121498	0	0		NAA30	0.353915	0	0		HSPA9	0.503631	0	0		DNLZ	0.11604	0	0
FBXO4	0.121443	0	0		CWC15	0.353821	0	0		XBP1	0.503423	0	0		KLHDC2	0.115955	0	0
RPL17	0.121324	0	0		CKAP2L	0.353795	0	0		MRPS31	0.503268	0	0		DDX27	0.115955	0	0
ARMT1	0.121245	0	0		SMARCAD1	0.353765	0	0		MEX3C	0.503034	0	0		RPS20	0.115814	0	0
SLC2A3	0.121203	0	1		WWP1	0.353448	1	0		CCDC25	0.502692	0	0		GMPPA	0.115795	0	0
WDR61	0.121183	0	0		DMXL2	0.353156	0	0		GNG12	0.502543	0	0		ITGA2	0.115729	0	0
RPL8	0.121142	0	0		MTRNR2L8	0.353025	0	0		HAT1	0.502486	0	0		PSMC3IP	0.115655	0	0
THOC1	0.120786	0	0		SYF2	0.353018	0	0		INTS2	0.502247	0	0		SPIN4	0.115537	0	0
RAB1A	0.120508	0	0		LINC01184	0.35299	0	0		ANAPC13	0.501898	0	0		GNPTG	0.115423	0	0
PTER	0.120339	0	0		SLC35C1	0.352154	0	0		RNF20	0.501438	0	0		SSBP4	0.115159	0	0
AKAP8	0.120273	0	0		IARS	0.352073	0	0		GPBP1	0.500979	0	0		SKIV2L	0.115136	0	0
RPL19	0.120263	0	0		PALB2	0.351649	0	0		POGLUT1	0.500784	0	0		CLPP	0.115131	0	0
ABCD4	0.120183	0	0		PPHLN1	0.351523	0	0		EIF4G2	0.500334	0	0		CYBA	0.11488	0	0
UBFD1	0.120116	0	0		TTC3	0.351362	0	0		TBP	0.500092	0	0		RPS11	0.114848	0	0
NME1	0.119883	0	0		ZNF638	0.351142	0	0		SEL1L	0.499803	0	0		FRS2	0.114738	0	0
AGO3	0.119552	0	0		ARMC8	0.351115	0	0		BMP2K	0.498716	0	0		ARRB2	0.114452	0	0
SDCCAG3	0.11948	0	0		KDM1B	0.350674	0	0		CKS2	0.4977	0	0		CAMKK2	0.11445	0	0
SNRNP25	0.119465	0	0		CCDC58	0.350481	0	0		KLHL2	0.497551	0	0		EID2	0.114385	0	0
HCFC1R1	0.119383	0	0		BIVM	0.350341	0	0		YIPF4	0.497404	0	0		PLD3	0.114181	0	0
MIS12	0.119334	0	0		MBNL1	0.350036	0	0		KIAA1524	0.497006	0	0		TFAP2A	0.114149	0	0
CFAP36	0.119299	0	0		INTS8	0.349731	0	0		SAV1	0.496066	0	0		NELFB	0.11411	0	0
ARPC5	0.119255	0	0		PEX3	0.349502	0	0		ZFAND6	0.49598	0	0		DNASE2	0.114052	0	0
PSMD6	0.119199	0	0		CCDC34	0.349101	0	0		MMADHC	0.495906	0	0		VPS33B	0.114013	0	0
GNG10	0.1183	0	0		OSBPL1A	0.349094	0	0		DDI2	0.49547	0	0		UBE2E3	0.113956	0	0
WDR60	0.117823	0	0		C3orf38	0.348792	0	0		PCGF5	0.495036	0	0		PRPF6	0.11393	0	0
GSTP1	0.117389	0	0		UBIAD1	0.348675	0	0		TOP1	0.494373	0	0		JOSD2	0.113894	0	0
COA1	0.117118	0	0		OSBPL11	0.348657	0	0		FAM114A2	0.492821	0	0		DHPS	0.113871	0	0
SIRT1	0.11711	0	0		EMP1	0.348651	0	0		QTRTD1	0.492391	0	0		YWHAH	0.113836	0	0
RNF7	0.11702	0	0		PLCB1	0.348448	0	0		KATNA1	0.492263	0	0		GPN3	0.113802	0	0
FNTA	0.116623	0	0		C12orf66	0.348394	0	0		ZFR	0.492246	0	0		SYAP1	0.113577	0	0
POLE4	0.116239	0	0		ADCK3	0.347971	0	0		PDCD4	0.492098	0	0		LAMTOR5	0.113541	0	0
TIA1	0.116137	0	0		TRIB1	0.347871	0	1		GGNBP2	0.491996	0	0		SAC3D1	0.113456	0	0
TMED9	0.116072	0	0		GAR1	0.347718	0	0		PTPDC1	0.49133	0	0		MPG	0.113439	0	0
ATP5S	0.116057	0	0		TXNL4B	0.347676	0	0		YIPF6	0.491134	0	0		CDKN2AIPNL	0.113435	0	0
TMTC3	0.115923	0	0		GTPBP4	0.347565	0	0		AKIRIN1	0.49083	0	0		VPS72	0.113171	0	0
RPSA	0.115863	0	0		OXSM	0.347429	0	0		CNOT2	0.490819	0	0		TIPIN	0.11314	0	0
PLA2G4A	0.115743	0	0		ZNF552	0.347152	0	0		TMEM30A	0.490632	0	0		HMCES	0.113067	0	0
FAM98B	0.115618	0	0		BTBD1	0.345909	0	0		LYST	0.49025	0	0		CPSF4	0.113057	0	0
MRPS7	0.115507	0	0		STMN1	0.345636	0	0		ATAD2B	0.489717	0	0		TNS2	0.113054	0	0
SAC3D1	0.115444	0	0		FERMT2	0.345472	0	0		TMEM41B	0.489685	0	0		XRCC1	0.112978	0	0
SLC35C2	0.115347	0	0		TTC27	0.345425	0	0		CAPN7	0.489638	0	0		SRXN1	0.112906	0	0
MECR	0.115186	0	0		BUB1	0.345094	0	0		ZNF281	0.489014	0	0		SNURF	0.112813	0	0
ZNF37A	0.11515	0	0		SET	0.345058	0	0		NAA30	0.488916	0	0		YEATS4	0.112788	0	0
DTL	0.114619	0	0		METAP1	0.344989	0	0		PSME4	0.488706	0	0		MRPL40	0.112786	0	0
GNAI3	0.114472	0	0		PIGN	0.34496	0	0		HNRNPH2	0.488289	0	0		SRI	0.112755	0	0
TMEM50B	0.114448	0	0		SYNE2	0.3436	0	0		GPALPP1	0.488098	0	0		ABHD17B	0.112735	0	0
PSMA2	0.114401	0	0		MRPL19	0.343479	0	0		CEP55	0.488042	0	0		CLTA	0.112732	0	0
NUDT1	0.114306	0	0		GAS2L3	0.343344	0	0		SRSF2	0.48804	0	0		NADSYN1	0.112718	0	0
LRRC57	0.114213	0	0		KIAA1109	0.343199	0	0		ARPP19	0.487964	0	0		MRPS18A	0.112385	0	0
RCCD1	0.114168	0	0		RPA3	0.343121	0	0		TMEM199	0.487563	0	0		PDAP1	0.112185	0	0
C18orf32	0.114165	0	0		NEMP1	0.343038	0	0		MMS22L	0.487493	0	0		DHX38	0.112156	0	0
JMJD8	0.114054	0	0		GTF3C6	0.342922	0	0		SSX2IP	0.486798	0	0		MRPL21	0.111771	0	0
GTPBP4	0.113932	0	0		PPWD1	0.342817	0	0		IL13RA2	0.486749	0	0		PDS5B	0.111706	0	0
BMS1	0.113908	0	0		PRKAA1	0.342649	0	0		EIF4E	0.4863	0	0		FRG1	0.111632	0	0
TXNL4B	0.113513	0	0		MED4	0.342511	0	0		SASH1	0.486188	0	0		COL6A1	0.111424	0	0
FGFR1OP2	0.113492	0	0		PCMTD2	0.342159	0	0		ETFDH	0.486015	0	0		RPL27	0.111159	0	0
H3F3AP4	0.113448	0	0		IFT57	0.341944	0	0		TAF1	0.486014	0	0		CSRP1	0.110991	0	0
VAMP4	0.113292	0	0		USP33	0.341704	0	0		BAZ2B	0.485459	0	0		MIF	0.110989	0	0
TIMM8A	0.113292	0	0		MSL3P1	0.341694	0	0		ASPH	0.484941	0	0		KIF3B	0.11093	0	0
PSMD8	0.113281	0	0		DDX20	0.341684	0	0		KIF15	0.484633	0	0		UBXN8	0.110823	0	0
CSE1L	0.113188	0	0		PRKRA	0.341665	0	0		ECD	0.484486	0	0		SH3GL1	0.110822	0	0
C14orf166	0.113053	0	0		TMEM50B	0.341208	0	0		CASD1	0.482655	0	0		DGAT1	0.110809	0	0
DDX59	0.113011	0	0		NUFIP1	0.341208	0	0		HMGCR	0.482322	0	0		COX15	0.110785	0	0
FAM91A1	0.112983	0	0		CEBPZOS	0.341198	0	0		NAA35	0.481206	0	0		H2AFJ	0.110777	0	0
MRPL51	0.112951	0	0		UBA2	0.341001	0	0		ITCH	0.480856	0	0		NOTCH2	0.110651	0	0
RBM14	0.112538	0	0		RMDN1	0.340959	0	0		PTPN11	0.480648	0	0		MASTL	0.11065	0	0
LINC01128	0.112382	0	0		GPX8	0.340524	0	0		PARP8	0.480543	0	0		LINC00339	0.110351	0	0
SCCPDH	0.111837	0	0		CKAP2	0.34047	0	0		ITGB3BP	0.480371	0	0		RPL4	0.110329	0	0
KLHL11	0.111727	0	0		ZNF326	0.339819	0	0		DARS	0.48027	0	0		SDHA	0.110288	0	0
H1FX	0.111491	0	0		POMP	0.33971	0	0		STAT1	0.480226	0	0		SURF1	0.110197	0	0
C12orf29	0.111406	0	0		SKAP2	0.339601	0	0		WDR41	0.48007	0	0		AAMP	0.110181	0	0
MRPL53	0.111367	0	0		TEFM	0.33924	0	0		AIDA	0.479211	0	0		ETV1	0.110151	0	0
NSA2	0.111366	0	0		RPS3A	0.339032	0	0		WDR89	0.479185	0	0		PRKAB2	0.110093	0	0
ZNF559	0.111251	0	0		E2F3	0.338547	0	0		UFSP2	0.478361	0	0		PSMA6	0.110003	0	0
GCLC	0.111248	0	0		THOC1	0.338536	0	0		IKBIP	0.478096	0	0		NLE1	0.109979	0	0
COX11	0.111135	0	0		WDFY1	0.338321	0	0		BMS1	0.477489	0	0		CUTA	0.109926	0	0
TRAF6	0.110299	0	0		LOC101929147	0.338158	0	0		MRPS36	0.477202	0	0		CHD1	0.109842	0	0
TMEM14C	0.110229	0	0		MRPS18C	0.338127	0	0		RFK	0.476757	0	0		MGLL	0.109829	0	0
SLC25A38	0.110154	0	0		PRKACB	0.337869	0	0		2021-09-02	0.476464	0	0		COA3	0.109689	0	0
SLC35B2	0.109954	0	0		AHCTF1	0.337826	0	0		SPAST	0.476431	0	0		HOMER3	0.109609	0	0
PRKACB	0.109719	0	0		PAPD4	0.33766	0	0		PDLIM5	0.47594	0	1		IFT57	0.109522	0	0
MRPL52	0.109685	0	0		DPH3	0.337611	0	0		DBR1	0.475359	0	0		AKR7A2	0.109475	0	0
LRRC59	0.109612	0	0		WARS2	0.337588	0	0		MAFK	0.475208	0	0		MRPL37	0.109393	0	0
ANXA5	0.10937	0	0		CLCN3	0.337552	0	0		USP32	0.475206	0	0		SMARCA4	0.109321	0	0
TXN	0.109366	0	0		DMXL1	0.337542	0	0		CEP152	0.475048	0	0		ARF5	0.108799	0	0
NASP	0.109182	0	0		RAD21	0.337237	0	0		PMS1	0.474569	0	0		TFIP11	0.108782	0	0
TBP	0.10905	0	0		KCTD18	0.337132	0	0		ANKIB1	0.474542	0	0		C9orf114	0.108689	0	0
DDX20	0.109015	0	0		RAP2A	0.336993	0	0		LOC643406	0.474259	0	0		MRPL57	0.108634	0	0
GAR1	0.108919	0	0		GPATCH4	0.336922	0	0		SHTN1	0.474188	0	0		LANCL2	0.108577	0	0
RBM34	0.108748	0	0		HACD2	0.336829	0	0		AGPS	0.473905	0	0		PTGES2	0.108533	0	0
C4orf27	0.10872	0	0		C11orf57	0.336777	0	0		SRP9	0.473478	0	0		MRPL49	0.108351	0	0
THBS1	0.108669	0	0		NDC80	0.336368	0	0		CHMP5	0.473419	0	0		RPS25	0.108165	0	0
RPA2	0.108397	0	0		OSGEPL1	0.336179	0	0		PHKB	0.473241	0	0		CALM3	0.108164	0	0
CD2BP2	0.108074	0	0		ZBTB39	0.33615	0	0		WDR3	0.473239	0	0		ZNF268	0.107907	0	0
ATPAF2	0.107949	0	0		KIF3A	0.33603	0	0		NUDT11	0.472719	0	0		SNRPB	0.107882	0	0
CHCHD4	0.107809	0	0		IPO5	0.335663	0	0		ACER3	0.472568	0	0		USF3	0.107707	0	0
PDDC1	0.107617	0	0		UBE3A	0.335645	0	0		UHRF2	0.472532	0	0		BUD31	0.107669	0	0
FAM134C	0.107413	0	0		ATP5F1	0.335593	0	0		UTP14A	0.472303	0	0		HINT1	0.107589	1	0
PGRMC1	0.107137	0	0		EIF3M	0.335001	0	0		ASTE1	0.472044	0	0		PYGL	0.107513	0	0
PACRGL	0.107081	0	0		RAP1A	0.33484	0	0		AMN1	0.471318	0	0		PCDH7	0.107445	0	0
CDC34	0.107014	0	0		FAM117B	0.334634	0	0		TCEA1	0.470559	0	0		MORN2	0.107195	0	0
ANKS3	0.106737	0	0		SPTSSA	0.334601	0	0		NLGN1	0.470014	0	0		RPL10	0.10718	0	0
TIMM13	0.106459	0	0		HSPA9	0.334366	0	0		ZMYM6	0.469765	0	0		RTFDC1	0.106891	0	0
NOP16	0.106181	0	0		SCARB2	0.334353	0	0		PIGF	0.469349	0	0		DIRC2	0.106733	0	0
EMG1	0.106068	0	0		MSC-AS1	0.334293	0	0		C16orf72	0.469282	0	0		GPR137	0.106665	0	0
SEC13	0.106061	0	0		RAB22A	0.333876	0	0		SLC35D1	0.469105	1	0		RNF125	0.106651	0	0
PPCS	0.105999	0	0		LRRFIP1	0.333683	0	0		PAK1IP1	0.468787	0	0		NTMT1	0.106431	0	0
ASB7	0.105972	0	0		TBX3	0.333676	0	0		C2orf74	0.468433	0	0		NDUFS2	0.106313	0	0
CWC22	0.105843	0	0		UBE2Q2	0.333441	0	0		ARMC1	0.468426	0	0		AARSD1	0.106261	0	0
COPRS	0.105816	0	0		KIAA1429	0.333057	0	0		TCAIM	0.467736	0	0		MAP4K2	0.106167	0	0
CRNDE	0.105686	0	0		ANKRD13C	0.332993	0	0		DENND1B	0.467164	0	0		GTPBP10	0.106155	0	0
PRKAB2	0.105652	0	0		DIMT1	0.332886	0	0		TAF1B	0.467132	0	0		NAA10	0.106111	0	0
PSMD10	0.105576	0	0		SFT2D3	0.332739	0	0		SCAF8	0.467129	0	0		F8A1	0.105883	0	0
ZBTB9	0.105035	0	0		BRIP1	0.332645	0	0		ASPM	0.467046	0	0		SRFBP1	0.105496	0	0
GGPS1	0.104851	0	0		STX17	0.332558	0	0		TRIP4	0.467006	0	0		RPS15A	0.105421	0	0
MRPS24	0.104797	0	0		RAD54B	0.33249	0	0		LINC00641	0.466638	0	0		DNAJC9	0.105261	0	0
HNRNPH2	0.104719	0	0		LIMS1	0.332438	0	0		USP9X	0.465943	0	0		TP53I3	0.105189	0	0
NDUFA12	0.104696	0	0		ZCCHC9	0.332415	0	0		ZNF714	0.465268	0	0		DPM2	0.105135	0	0
MRPL15	0.104654	0	0		SNRK	0.332369	0	0		FER	0.464979	0	0		DFFA	0.105122	0	0
ATP5C1	0.104653	0	0		TMEM261	0.332249	0	0		FAM118A	0.464717	0	0		TEX30	0.105039	0	0
LOC100129434	0.104428	0	0		MRPL47	0.33217	0	0		ARL13B	0.463946	0	0		WWC2	0.105002	0	0
RIF1	0.104278	0	0		CHAMP1	0.332111	0	0		CPSF2	0.462621	0	0		CANT1	0.104956	0	0
CCDC107	0.104161	0	0		GPD2	0.331973	0	0		EBLN3	0.462346	0	0		GTPBP3	0.104936	0	0
NUP54	0.104114	0	0		RIPK2	0.331785	0	1		FAM126B	0.46159	0	0		REXO1	0.104839	0	0
TOMM22	0.104106	0	0		KLF9	0.33159	0	1		TMEM167B	0.460441	0	0		PQLC3	0.104839	0	0
NUDT21	0.104072	0	0		ZCCHC6	0.331551	0	0		ACTR3	0.460052	0	0		GTF2H3	0.104511	0	0
AP5M1	0.103787	0	0		FMN2	0.33122	0	0		SNHG1	0.460045	0	0		MANF	0.104435	0	0
C8orf82	0.103769	0	0		ERI1	0.331127	0	0		KNTC1	0.459405	0	0		TPD52L2	0.104069	0	0
BCAT2	0.103751	0	0		CETN3	0.330966	0	0		NOL10	0.458305	0	0		RIC8A	0.104026	0	0
ELK4	0.103602	0	0		UCHL3	0.330909	0	0		PON2	0.45812	0	0		DCAF7	0.103708	0	0
VTI1B	0.103549	0	0		TBCEL	0.330795	0	0		PPP6R3	0.457865	0	0		FH	0.103627	0	0
PQBP1	0.103537	0	0		MAPK1IP1L	0.330706	0	0		SLC25A24	0.457579	0	0		TMED9	0.103601	0	0
DNAJB1	0.103468	0	0		CNIH1	0.330637	0	0		MBLAC2	0.457265	0	0		EHD1	0.103574	0	1
LRR1	0.103401	0	0		IARS2	0.330044	0	0		WDR19	0.456981	0	0		CORO1C	0.103566	0	0
BTG3	0.10318	0	1		TMEM41A	0.329792	0	0		RBPJ	0.456511	0	0		PPM1K	0.103554	0	0
OGFRL1	0.103166	0	0		FAM204A	0.329723	0	0		NLK	0.456099	0	0		TXNDC17	0.103396	0	0
SURF2	0.102598	0	0		MTRNR2L6	0.329305	0	0		SNAP23	0.455955	0	0		RTN4IP1	0.103285	0	0
TRAPPC6B	0.102578	0	0		ZNF16	0.329177	0	0		KIFAP3	0.45569	0	0		VGLL4	0.103205	0	0
TXNRD2	0.102564	0	0		MITD1	0.32909	0	0		EPB41L4A-AS1	0.455548	0	0		ANXA6	0.103184	0	0
ALDH16A1	0.102268	0	0		RALGPS2	0.328789	0	0		MYO5A	0.455507	0	0		KHDRBS1	0.103093	0	0
TSPO	0.102147	0	0		RAP2C	0.328738	0	0		NUDT21	0.455172	0	0		NAP1L1	0.102933	0	0
SRFBP1	0.102126	0	0		RB1	0.328511	1	0		PTBP3	0.454734	0	0		SLC48A1	0.102756	0	0
RILPL2	0.102099	0	0		DESI2	0.328501	0	0		COG5	0.454664	0	0		WDR83OS	0.102643	0	0
FBXO22	0.102017	0	0		YWHAQ	0.328428	0	0		PLRG1	0.454471	0	0		MTCH1	0.102527	0	0
AK1	0.10195	1	0		GRPEL1	0.328245	0	0		SGK1	0.454427	0	1		ERH	0.102524	0	0
ANXA4	0.101921	0	0		FAM63B	0.32795	0	0		C6orf120	0.45427	0	0		TUBG1	0.102366	0	0
COX7B	0.101831	0	0		APIP	0.327763	0	0		CCT6A	0.454097	0	0		PABPC1	0.102232	0	0
GMPPB	0.101799	0	0		SRF	0.327754	0	0		PRKAB2	0.453917	0	0		MRPS31	0.102187	0	0
MED19	0.101764	0	0		SCAMP1-AS1	0.32722	0	0		SECISBP2L	0.453689	0	0		CFAP20	0.102144	0	0
VPS45	0.101753	0	0		AK3	0.32718	0	0		POLQ	0.453446	0	0		ING4	0.102105	0	0
BCCIP	0.101515	0	0		CAPZA2	0.32706	0	0		PPRC1	0.453369	0	0		FXN	0.101911	0	0
TIPIN	0.101404	0	0		PNO1	0.326967	0	0		NUF2	0.452857	0	0		PMF1	0.101752	0	0
PSMD14	0.101349	0	0		TTPAL	0.326883	0	0		CLINT1	0.452668	0	0		RHNO1	0.10154	0	0
NMT2	0.100923	0	0		ENY2	0.326801	0	0		CNIH1	0.452535	0	0		DNER	0.101536	0	0
TPRKB	0.100673	1	0		RPS27L	0.326791	1	0		CAND1	0.451727	0	0		ANAPC11	0.101468	0	0
CACYBP	0.100472	0	0		CCDC85B	0.326466	0	0		CCDC90B	0.451696	0	0		EEF2	0.101413	0	0
SBDS	0.100357	0	0		MPP6	0.326289	0	0		BBS7	0.450327	0	0		MRPL43	0.101387	0	0
MRPS31	0.100311	0	0		HMGB2	0.326239	0	0		CAV1	0.450072	0	0		CCT5	0.101326	0	0
NOP56	0.100288	0	0		MRPS22	0.326235	0	0		APOOL	0.449766	0	0		ERP29	0.101315	0	0
STK11IP	0.10025	0	0		MRPS10	0.326232	0	0		VPS54	0.449414	0	0		HDAC3	0.100859	1	0
FANCL	0.10022	0	0		DPY19L1	0.326229	0	0		THAP5	0.449121	0	0		PRR12	0.100818	0	0
AKAP9	0.10016	0	0		GTDC1	0.325699	0	0		ALMS1	0.449022	0	0		C18orf21	0.100792	0	0
ZMYM6NB	0.0999627	0	0		XIAP	0.325428	0	0		NAPG	0.44892	0	0		VHL	0.100688	0	0
ENC1	0.09989	0	0		DNAJC25	0.324746	0	0		MNS1	0.448554	0	0		AIMP1	0.100664	0	0
TPR	0.0997436	0	0		AZI2	0.32471	0	0		SARNP	0.448064	0	0		SUN2	0.100656	0	0
RPS15A	0.0997234	0	0		RBM39	0.324671	0	0		VPS37A	0.447477	0	0		VDAC2	0.100604	0	0
RABEPK	0.0996679	0	0		METTL4	0.324504	0	0		PLEKHF2	0.447468	0	0		ERCC1	0.100602	0	0
SLC25A15	0.0994913	0	0		UBE2A	0.324489	0	0		MON2	0.4465	0	0		ALDH7A1	0.100577	0	0
LAMTOR2	0.0994637	0	0		UCHL5	0.324473	0	0		MTMR2	0.446002	0	0		SRGAP2B	0.10053	0	0
RFXANK	0.0994538	0	0		CD83	0.324231	0	1		ERCC8	0.445879	0	0		SUPT5H	0.100518	0	0
HNRNPH1	0.0993233	0	0		CENPW	0.324129	0	0		RNF103	0.445755	0	0		ETV4	0.100491	0	0
MRPL41	0.0993011	0	0		ZNF451	0.323577	0	0		AMMECR1L	0.445365	0	0		TNRC6C	0.100365	0	0
CDCA5	0.0991322	0	0		DDB2	0.323247	1	0		STXBP5	0.445134	0	0		IGBP1	0.100354	0	0
ACAT1	0.0989271	0	0		PRIM1	0.32323	0	0		SLC39A6	0.444483	0	0		KIAA0586	0.100336	0	0
LAPTM4A	0.0988112	0	0		ZBTB24	0.323043	0	0		PAPD5	0.443715	0	0		ECI1	0.100335	0	0
MRPL28	0.0986956	0	0		ZNF101	0.32288	0	0		TMEM38B	0.443395	0	0		SLC35D1	0.100312	1	0
PIGN	0.0986132	0	0		C11orf54	0.322257	0	0		UBA2	0.443312	0	0		GSTK1	0.100273	0	0
ZNF202	0.0985918	0	0		SDC4	0.322145	0	1		ZNF189	0.44321	0	0		PLEKHJ1	0.100257	0	0
RPS11	0.0984779	0	0		TSEN15	0.322048	0	0		PEA15	0.44267	0	0		SSBP3	0.100236	0	0
ALDH7A1	0.0984149	0	0		CHML	0.321435	0	0		SPRTN	0.442459	0	0		ENO1	0.100219	0	0
CLK1	0.0980311	0	0		CMC4	0.321196	0	0		C14orf119	0.442256	0	0		ZNF101	0.100184	0	0
HNRNPA1P10	0.0978945	0	0		ZNF2	0.321154	0	0		LINS1	0.441882	0	0		SLC12A4	0.0999732	0	0
OXCT1	0.0978437	0	0		ZNF830	0.321125	0	0		ORMDL1	0.441856	0	0		PITPNM1	0.0999473	0	0
RAB18	0.0977386	0	0		AQR	0.321113	0	0		CDV3	0.441446	0	0		UGDH-AS1	0.0998014	0	0
POLR3F	0.0977114	0	0		HNRNPA2B1	0.320999	0	0		DYRK2	0.441242	0	0		CIB1	0.0997776	0	0
ELP6	0.0976929	0	0		ADAT2	0.320876	0	0		FNBP1L	0.441087	0	0		FGFR1	0.0997296	0	0
SLC35B1	0.0976347	0	0		CBR4	0.320861	0	0		BPGM	0.441041	0	0		TBCA	0.0994669	0	0
NDUFA9	0.0975207	0	0		TPM1	0.320276	0	0		MNT	0.441023	0	0		KATNA1	0.0993328	0	0
CSTF2T	0.0975167	0	0		HNRNPA1	0.320021	0	0		TOLLIP	0.441023	0	0		LLPH	0.0993047	0	0
PSMG3	0.097419	0	0		SNRPD3	0.319646	0	0		SNX11	0.440798	0	0		ARL6IP4	0.0993008	0	0
ZNF131	0.097409	0	0		GPD1L	0.319488	0	0		WDR11	0.440449	0	0		TAF9	0.0992881	0	0
USP1	0.0971449	0	0		MTMR6	0.319353	0	0		LAMP2	0.439242	0	0		ANKRD11	0.0992013	0	0
ZNF644	0.0971215	0	0		PPM1A	0.318677	0	0		COA7	0.439067	0	0		IMPDH2	0.0991721	0	0
TAOK2	0.0970036	0	0		C17orf75	0.318665	0	0		ZMYND11	0.438763	0	0		APOA1BP	0.0991455	0	0
ZUFSP	0.0969289	0	0		ACTL6A	0.318555	0	0		NR3C1	0.438598	0	0		ZNF292	0.0989782	0	0
ENTPD1	0.0967615	0	0		ARV1	0.318117	0	0		YTHDC1	0.43825	0	0		NLRX1	0.0989494	0	0
NEDD1	0.096732	0	0		RABGAP1L	0.317686	0	0		PLEKHA1	0.437931	0	0		TGM2	0.0987639	0	0
LRRC75A-AS1	0.0967237	0	0		SGOL2	0.317422	0	0		RINT1	0.437447	0	0		SHTN1	0.0985038	0	0
SUMO1	0.0967071	0	0		STIL	0.317419	0	0		CREM	0.436816	0	0		RABGEF1	0.0984998	0	0
NR_122112_dup1	0.0967042	0	0		INSIG2	0.316859	0	0		SNW1	0.43666	0	0		HNRNPD	0.098388	0	0
SPTLC1	0.0963002	0	0		FRG1BP	0.31651	0	0		FLCN	0.436207	0	0		POLR2I	0.0983824	0	0
SDHAF3	0.0962836	0	0		MBD4	0.31645	0	0		HIBCH	0.436196	0	0		AP3D1	0.0982618	0	0
NANP	0.0962818	0	0		DONSON	0.31631	0	0		CBX4	0.436146	0	0		RFC5	0.0982503	0	0
SACS	0.0962758	0	0		MRPL13	0.316002	0	0		SP100	0.436019	0	0		POLR3K	0.0980816	0	0
DHX29	0.096133	0	0		ZAK	0.315808	0	0		FAM217B	0.435967	0	0		ELP5	0.0979458	0	0
MTO1	0.0958091	0	0		NEK7	0.315617	0	0		GTF3C3	0.435789	0	0		STK17A	0.0978776	0	0
DNAJC7	0.0954889	0	0		SH3GLB1	0.315485	0	0		CCDC93	0.435765	0	0		RFC3	0.0977515	0	0
ATP6V1B2	0.0954162	0	0		SHCBP1	0.315019	0	0		HSD17B11	0.435386	0	0		RBM4B	0.0976693	0	0
NSMF	0.095288	0	0		DLC1	0.315001	0	0		USP33	0.434892	0	0		NDUFA2	0.097583	0	0
HAUS2	0.094864	0	0		C17orf49	0.31485	0	0		OSBPL11	0.43399	0	0		DOHH	0.0975822	0	0
YIPF3	0.0948332	0	0		TRAPPC11	0.314586	0	0		DYNC1I2	0.433669	0	0		PREX1	0.0975424	0	0
PSKH1	0.0948007	0	0		TCP1	0.314499	0	0		DUXAP8	0.433578	0	0		COX7A2L	0.0974289	0	0
RELL1	0.094757	0	0		LYRM2	0.314432	0	0		CMPK1	0.430732	0	0		ECHS1	0.0972152	0	0
TMX2	0.0947358	0	0		ARHGAP18	0.314237	0	0		DAB2	0.430699	0	0		BOLA2	0.0970704	0	0
FIGNL1	0.0946847	0	0		VPS29	0.314045	0	0		CHAC2	0.430161	0	0		BOLA2B	0.0970704	0	0
CLN6	0.0946586	0	0		KDSR	0.313883	0	0		RC3H1	0.430149	0	0		NM_001031827_dup1	0.0970704	0	0
ZSCAN25	0.0944684	0	0		ERCC6L2	0.313716	0	0		TLE3	0.430093	0	0		NM_001039182_dup1	0.0970704	0	0
MPI	0.0943051	0	0		C7orf55-LUC7L2	0.31295	0	0		SIKE1	0.429904	0	0		SPCS1	0.0969895	0	0
TCEB1	0.094172	0	0		ZNF574	0.312692	0	0		MID1	0.429302	0	0		MAPK1IP1L	0.0969581	0	0
VDAC2	0.0941301	0	0		WDR48	0.312587	0	0		AGGF1	0.429152	0	0		BCKDK	0.0967092	0	0
TXNDC12	0.0940614	0	0		XPOT	0.31251	0	0		DHX9	0.428834	0	0		PFDN4	0.0966899	0	0
USP49	0.0939231	0	0		DDHD2	0.312238	0	0		DDX20	0.428568	0	0		LTV1	0.0964924	0	0
RPL29	0.0938782	0	0		HTATSF1	0.312166	0	0		NSA2	0.428396	0	0		DIAPH3	0.0964064	0	0
MEA1	0.0937068	0	0		TOMM70A	0.311759	0	0		MED28	0.428309	0	0		ZCCHC3	0.0964007	0	0
SUCLA2	0.0935413	0	0		CAV2	0.311644	0	0		ZMAT2	0.428288	0	0		CORO1B	0.0960596	0	0
FAM149B1	0.0934925	0	0		CLASP2	0.311525	0	0		LOC646214	0.428152	0	0		DTYMK	0.0960483	0	0
KIZ	0.0934322	0	0		PPCS	0.311322	0	0		RBM12	0.427822	0	0		HPS6	0.0960413	0	0
LSM4	0.0933762	0	0		IKZF5	0.311288	0	0		ZNF814	0.427327	0	0		HCCS	0.0959343	0	0
FAM204A	0.0933364	0	0		CLN8	0.310939	0	0		CHMP2B	0.427183	0	0		SMNDC1	0.0959167	0	0
C2orf44	0.0933003	0	0		PPP1CC	0.310827	0	0		PHF14	0.426644	0	0		TSPAN4	0.0958318	0	0
DNTTIP1	0.0932093	0	0		GNG12	0.310672	0	0		TMOD3	0.425664	0	0		DDOST	0.0956709	0	0
ZNF445	0.0930158	0	0		YWHAB	0.310281	0	0		KIAA1468	0.425569	0	0		EIF4G2	0.0956516	0	0
DNAJC10	0.092817	0	0		B2M	0.310087	0	0		BARD1	0.425348	0	0		CAP1	0.0955412	0	0
SNF8	0.0926973	0	0		PCF11	0.309944	0	0		NIPBL-AS1	0.425307	0	0		SEC61B	0.0955349	0	0
SYS1	0.092567	0	0		SERBP1	0.309942	0	0		RPS27L	0.425207	1	0		SUCLG1	0.0955169	0	0
RPL12	0.0925392	0	0		TMEM87A	0.309826	0	0		JAK2	0.425153	0	0		RPLP0	0.0953698	0	0
NAE1	0.0917981	0	0		G3BP2	0.309741	0	0		CLSPN	0.424492	0	0		NDEL1	0.0953322	0	0
TCP1	0.0917908	0	0		LEMD3	0.309298	0	0		CYBRD1	0.42323	0	0		ADSL	0.0953001	0	0
NKAP	0.0916898	0	0		GGH	0.309286	0	0		DR1	0.422977	0	0		RARS2	0.0952334	0	0
NCAPH2	0.0915166	0	0		ETS2	0.30922	0	1		MOCS3	0.422964	0	0		DHRS7	0.0952233	0	0
TRUB1	0.0914473	0	0		TARSL2	0.30915	0	0		MAGEA2B	0.422826	0	0		ALDH3A2	0.0950699	0	0
UFSP2	0.0914255	0	0		ACADSB	0.308749	0	0		DLGAP5	0.422704	0	0		RPS9	0.0950566	0	0
DHRS4-AS1	0.0913719	0	0		NPM1	0.308335	0	0		PEX1	0.4226	0	0		NDFIP1	0.0949104	0	0
FASTKD5	0.0913347	0	0		LSM3	0.307666	0	0		NOM1	0.422156	0	0		MRPL39	0.0948974	0	0
CMSS1	0.0912346	0	0		TXNDC17	0.307639	0	0		ENTPD4	0.422008	0	0		CST3	0.0948304	0	0
KIFAP3	0.0911833	0	0		CRY1	0.307417	0	0		IQCB1	0.421673	0	0		EMC3	0.0947996	0	0
METTL14	0.0911245	0	0		PHYH	0.307409	0	0		MASTL	0.420937	0	0		CTPS2	0.094791	0	0
FTL	0.09106	0	0		HNRNPH3	0.307354	0	0		COPS3	0.420143	0	0		RNH1	0.0947018	0	0
BCAP29	0.0907964	0	0		EIF4E	0.307203	0	0		AK6	0.419924	0	0		GUK1	0.0945213	0	0
IFI16	0.0907808	0	0		MAP2K4	0.30716	0	0		AGPAT5	0.419371	0	0		C19orf25	0.0944434	0	0
PTRH2	0.0907715	0	0		KIAA0101	0.307002	0	0		RNF138	0.419319	0	0		PITRM1	0.0944067	0	0
TPT1	0.0906667	0	0		MSANTD4	0.306751	0	0		CNST	0.41897	0	0		LINC01128	0.0943241	0	0
CHTOP	0.0905481	0	0		ANXA4	0.306512	0	0		MTRF1L	0.418369	0	0		SLC25A11	0.0942768	0	0
AFG3L1P	0.0901135	0	0		ZNF45	0.306476	0	0		AHR	0.418102	0	0		BTF3L4	0.0941236	0	0
VARS2	0.0900188	0	0		SAR1A	0.306286	0	0		CNNM4	0.418015	0	0		SMYD5	0.0940622	0	0
POLR2J3	0.0897314	0	0		ACBD5	0.306155	0	0		TACC1	0.417368	0	0		DNAAF5	0.0940368	0	0
DLST	0.0896907	0	0		CCDC53	0.305713	0	0		ARG2	0.416903	0	0		SMDT1	0.0940154	0	0
MRPL50	0.0893861	0	0		ZNF641	0.30542	0	0		HSBP1	0.416888	0	0		SAE1	0.0939506	0	0
UTP14C	0.0891807	0	0		SLC35F5	0.305172	0	0		CHAMP1	0.41667	0	0		POLH	0.0939377	1	0
RND3	0.0891626	0	0		ITGA2	0.304945	0	0		ARMCX3	0.4162	0	0		HMGN3	0.093776	0	0
C1orf159	0.0891586	0	0		BTF3	0.304729	0	0		POLR2K	0.41611	0	0		UPF3A	0.0937714	0	0
NR1H2	0.088779	0	0		TRIP4	0.304715	0	0		CD55	0.41607	0	0		RPS27A	0.0935936	0	0
HLA-A	0.088457	0	0		NSRP1	0.304451	0	0		GNAI1	0.416056	0	0		SRPX	0.0935814	0	0
HSPBP1	0.0882916	0	0		FBXL12	0.30434	0	0		VPS45	0.416021	0	0		CAMK2D	0.0935209	0	0
MRPL17	0.0882715	0	0		NCAPG2	0.304194	0	0		B4GALT6	0.415648	0	0		INIP	0.0934778	0	0
NAA50	0.0882337	0	0		FDXR	0.304111	1	0		SMAD5	0.414886	0	0		SMARCD1	0.093446	0	0
RPL15	0.0881548	0	0		ZNF562	0.303868	0	0		FGFR1OP	0.414441	0	0		AGTRAP	0.0933811	0	0
ACTL6A	0.0880685	0	0		MTRNR2L2	0.303758	0	0		RAB9A	0.413867	0	0		CHRNA5	0.0932643	0	0
MRPS22	0.0880417	0	0		ETFDH	0.303746	0	0		CUL3	0.413819	0	0		PPIC	0.0932453	0	0
IQCB1	0.087713	0	0		SLF2	0.303529	0	0		NFXL1	0.4137	0	0		TOMM40	0.0931154	0	0
SIRT5	0.08703	0	0		DCPS	0.30352	0	0		OAT	0.413529	0	0		FAM120AOS	0.0930596	0	0
ITPA	0.0868845	0	0		LACTB	0.303382	0	0		MRPL47	0.413486	0	0		IFT22	0.0928533	0	0
NRAS	0.0868065	0	0		MCOLN2	0.303378	0	0		SLF1	0.412378	0	0		NDUFA9	0.0927778	0	0
SERTAD2	0.0867892	0	0		RAB12	0.303212	0	0		TOPBP1	0.412183	0	0		HMGA1	0.0926988	0	0
CHUK	0.08646	0	0		CCT4	0.303146	0	0		GCLM	0.411722	0	0		G6PD	0.0926547	0	0
PNPT1	0.0864488	0	0		ATM	0.303101	0	0		JRKL	0.411689	0	0		LOC101926898	0.0926158	0	0
TBC1D15	0.0863756	0	0		XRCC5	0.303052	0	0		FBXL5	0.411333	0	0		COX6C	0.0925834	0	0
WDR73	0.0863568	0	0		FBXO28	0.302895	0	0		ZNF106	0.411217	0	0		FLII	0.0925437	0	0
ZBTB5	0.0862971	0	0		RALGAPA1	0.302842	0	0		KLF12	0.411189	0	0		MPC2	0.0923267	0	0
IKBIP	0.0859981	0	0		FAM92A1	0.302833	0	0		PLAGL2	0.411185	0	0		RPS13	0.0923015	0	0
ORC1	0.0859643	0	0		CCND1	0.302654	0	1		GCNT2	0.410666	0	0		TSPO	0.0920891	0	0
RPS3	0.0859572	0	0		EAF1	0.302597	0	0		SFT2D3	0.410387	0	0		MIDN	0.0918468	0	0
NBN	0.0858334	0	0		EIF2AK2	0.302292	0	0		C15orf57	0.40994	0	0		USP5	0.0917724	0	0
METTL1	0.0858149	0	0		FRG1JP	0.302289	0	0		SELT	0.409709	0	0		PHLDA2	0.0917657	0	1
EIF4A3	0.0858109	0	0		HMGN1	0.302253	0	0		UCHL5	0.409205	0	0		ARPC3	0.0917397	0	0
PRPF40A	0.0857965	0	0		MYL12B	0.302193	0	0		NFKBIA	0.409184	0	1		TECR	0.0916498	0	0
TRMT6	0.0857612	0	0		TRIM14	0.302122	0	0		GPN3	0.40901	0	0		HSF1	0.0916268	0	0
SMIM10L1	0.0856959	0	0		CDC23	0.302118	0	0		SPCS3	0.409	0	0		RNF126	0.0915763	0	0
CCDC34	0.0855929	0	0		RAP1GDS1	0.302112	0	0		GALNT7	0.408863	0	0		CAD	0.0915617	0	0
SPNS1	0.0853148	0	0		CEP97	0.302018	0	0		GLRX2	0.408603	0	0		STOML2	0.0915201	0	0
ANGEL2	0.0849122	0	0		SF3B6	0.301963	0	0		HEATR1	0.408144	0	0		TMEM183B	0.0914486	0	0
NDUFB5	0.0845558	0	0		LDHB	0.301914	1	0		LMBRD1	0.407153	0	0		LAGE3	0.0914417	0	0
DNAJC21	0.0840025	0	0		PPIL3	0.301455	0	0		PIGN	0.40698	0	0		ZNF121	0.0913618	0	0
NDUFS7	0.0840021	0	0		PDCD10	0.300681	0	0		RAB21	0.405677	0	0		ANAPC16	0.0912539	0	0
SARNP	0.0838973	0	0		NUP160	0.299965	0	0		PSMD14	0.405649	0	0		HSPE1	0.0912063	0	0
SCAND2P	0.0838939	0	0		SENP6	0.299902	0	0		SMG1	0.405513	0	0		TMEM222	0.0911822	0	0
MMGT1	0.0838868	0	0		CALM1	0.299867	0	0		MINA	0.404951	0	0		MCAT	0.0911586	0	0
C1orf52	0.0834503	0	0		POLR2M	0.299774	0	0		GUF1	0.404506	0	0		MARS	0.0911146	0	0
YARS2	0.0833816	0	0		TIMM21	0.299718	0	0		DCUN1D3	0.403096	0	0		FOXO3	0.0911041	1	0
GRIPAP1	0.0832017	0	0		CCT2	0.299574	0	0		GSPT2	0.402992	0	0		RMDN1	0.0910858	0	0
MRFAP1	0.0831322	0	0		RPL36AL	0.299515	0	0		CCT2	0.402207	0	0		RPL27A	0.0910527	0	0
CALM1	0.0831232	0	0		LAP3	0.299481	0	0		CHEK1	0.401432	0	0		VPS28	0.0910103	0	0
C9orf85	0.083109	0	0		KATNBL1	0.299415	0	0		CTBS	0.401349	0	0		GNL1	0.0908848	0	0
BOLA3	0.0830535	0	0		TTC39C	0.299272	0	0		IARS	0.4012	0	0		EDC4	0.0908318	0	0
FAM114A2	0.0829081	0	0		PARP8	0.298667	0	0		P4HA1	0.400787	0	0		MUS81	0.09081	0	0
TPI1	0.0827504	0	0		LCORL	0.298611	0	0		HECTD2	0.399438	0	0		C17orf89	0.0908066	0	0
CCDC53	0.0826659	0	0		BOLA3	0.298193	0	0		ANTXR2	0.39922	0	0		HGS	0.0906443	0	0
TFB2M	0.0826155	0	0		HMGXB4	0.298132	0	0		GATAD1	0.398558	0	0		NOD1	0.0905415	0	0
RABL3	0.0823019	0	0		DTL	0.298042	0	0		MTRR	0.398453	0	0		ATXN1L	0.0905358	0	0
SLC52A2	0.0822726	0	0		CLIP1	0.298041	0	0		DNAJC24	0.398425	0	0		ZC3HC1	0.0904667	0	0
ERCC4	0.0822449	0	0		DDX47	0.298	0	0		FAM204A	0.398128	0	0		CWC25	0.0903486	0	0
SNX6	0.0821469	0	0		ICE1	0.297759	0	0		TTC17	0.396303	0	0		TMEM128	0.0903096	0	0
DNAJC24	0.0820319	0	0		HNRNPH1	0.297699	0	0		FAM172A	0.3963	0	0		BSG	0.0901905	0	0
RPS19	0.0819677	0	0		SMIM10L1	0.297577	0	0		ALG10B	0.395746	0	0		INTS1	0.090152	0	0
TTC39C	0.081654	0	0		NDC1	0.297539	0	0		HAUS3	0.395349	0	0		RPL31	0.0901329	0	0
RMDN3	0.0816275	0	0		GGCT	0.297208	0	0		SLC1A5	0.395142	0	0		DNAJC30	0.090071	0	0
SLC25A46	0.0812893	0	0		HNRNPR	0.297138	0	0		TMA16	0.395035	0	0		SAMD4B	0.0899441	0	0
COPS4	0.0812854	0	0		UBE2J1	0.297124	0	0		CASC5	0.394661	0	0		CCDC97	0.0897936	0	0
DUSP1	0.0808498	0	1		TAF12	0.297102	0	0		C2orf49	0.394519	0	0		RPL9	0.0897866	0	0
NFKBIB	0.0808412	0	0		NR_002473_dup1	0.297101	0	0		GORAB	0.39416	0	0		ATP13A2	0.089661	0	0
NEDD8	0.0807493	0	0		GTF3C4	0.297093	0	0		CD109	0.394035	0	0		ILF2	0.0896547	0	0
DSN1	0.0806812	0	0		COQ7	0.297082	0	0		MIS18BP1	0.393774	0	0		SDHB	0.0895533	0	0
TPRG1L	0.0806596	0	0		CEP57L1	0.296954	0	0		C12orf45	0.393299	0	0		LONP1	0.0894934	0	0
RPL13A	0.0804449	0	0		RGMB	0.296906	0	0		TRAPPC11	0.392646	0	0		TNKS1BP1	0.0893693	0	0
OGFOD3	0.0801381	0	0		RWDD2B	0.296896	0	0		RPS3A	0.392583	0	0		GABPA	0.0891287	0	0
POLR3K	0.0799548	0	0		EDRF1	0.296722	0	0		WASL	0.392504	0	0		COX5B	0.0889949	0	0
WDR3	0.0799405	0	0		UNC50	0.296629	0	0		ANAPC4	0.392189	0	0		IFT122	0.0889684	0	0
STRAP	0.0799287	0	0		PDCL	0.296574	0	0		BRPF1	0.391369	0	0		UBASH3B	0.0888686	0	0
GUSBP1	0.0796603	0	0		B4GALT4	0.296398	0	0		TIMM17A	0.39044	0	0		CXorf56	0.0888675	0	0
MTX2	0.079409	0	0		MPPE1	0.296249	0	0		DBF4	0.390346	0	0		CYTH2	0.0886679	0	0
LAGE3	0.0791253	0	0		VPS45	0.296109	0	0		HINT3	0.3903	0	0		NBEAL2	0.0886613	0	0
FAM73B	0.0790214	0	0		C21orf59	0.296071	0	0		MAGOH	0.389259	0	0		COPS3	0.0885397	0	0
AP3M2	0.0789257	0	0		TYW5	0.295956	0	0		MBTPS2	0.389199	0	0		TOMM34	0.0885064	0	0
RPS8	0.0786486	0	0		GLRX2	0.295818	0	0		ZNF317	0.388793	0	0		ISYNA1	0.088482	0	0
DARS	0.0785852	0	0		COA5	0.295413	0	0		FRG1JP	0.38856	0	0		NUB1	0.0884716	0	0
NUDCD1	0.0785494	0	0		MTRNR2L10	0.295399	0	0		FBXO45	0.387765	0	0		MRPL51	0.0883194	0	0
UBE2W	0.0784066	0	0		ITFG1	0.295325	0	0		RSL1D1	0.387744	0	0		DAD1	0.088055	0	0
PER2	0.0782862	0	0		TUBB6	0.295223	0	0		POLH	0.387317	1	0		CHMP4A	0.0880198	0	0
GXYLT1	0.0782019	0	0		KIF14	0.294921	0	0		PRDX3	0.38721	0	0		KANSL2	0.087945	0	0
ATP6V1E1	0.0781709	0	0		SP100	0.294655	0	0		SESTD1	0.387004	0	0		PREP	0.0879315	0	0
TMEM14A	0.0781393	0	0		PAICS	0.29456	0	0		RFC3	0.387003	0	0		DNAJB11	0.0878661	0	0
C1QBP	0.0779218	0	0		FIG4	0.294527	0	0		TOMM70A	0.386665	0	0		LTBP4	0.0878601	0	0
CWC27	0.0778446	0	0		ING1	0.294217	0	0		DCTN4	0.386661	0	0		MCM6	0.0877763	0	0
RANBP1	0.0777579	0	0		RSL1D1	0.29415	0	0		AAR2	0.386571	0	0		CCDC58	0.0877518	0	0
TMEM9B	0.0777452	0	0		CDT1	0.293866	0	0		LPIN1	0.386505	0	0		THOP1	0.087695	0	0
FPGS	0.0776442	0	0		HMGB3	0.293688	0	0		VMP1	0.386382	0	0		FPGS	0.087671	0	0
RAB11FIP2	0.0776231	0	0		TMEM18	0.293676	0	0		CCDC117	0.386077	0	0		PMS2P1	0.0876528	0	0
PHB	0.0775911	0	0		RPL7	0.293469	0	0		TNFRSF10B	0.386009	0	0		TRAF3IP1	0.0876248	0	0
ACSL4	0.0774363	0	0		XPR1	0.293406	0	0		SPRED1	0.385908	0	0		ZKSCAN1	0.0875877	0	0
[truncated: 6,493 more rows]

## Sheet: Fig_1E
	LOX-IMVI			SK-MEL-5			UACC62			UACC257
Conditions	log2 (Treated/nontreated)
	p21	MDM2		p21	MDM2		p21	MDM2		p21	MDM2
Untreated-1	0.0651167	-0.0571268		-0.451894	0.489404		0.429854	0.610324		-0.568757	0.0432769
Untreated-2	-0.0651167	0.0571268		0.451894	-0.489404		-0.429854	-0.610324		0.568757	-0.0432769
UV-1	1.07613	0.263148		1.25061	-0.1457		0.62685	-0.106734		2.37954	-0.728737
UV-2	2.34133	-0.0163789		2.12143	-0.478317		0.417259	-0.0702591		2.31178	-1.64404
Nutlin-1	2.54108	1.629		1.96154	1.46394		2.77268	2.07449		1.60301	1.35973
Nutlin-2	2.09137	1.7722		2.08007	1.45431		0.913343	2.22809		1.50624	1.33967
Etoposide-1	2.84575	1.28289		1.72275	0.549892		0.759955	0.966191		2.70599	1.59799
Etoposide-2	3.06012	0.945756		2.93691	0.304465		1.12315	2.02525		2.03126	0.350067
1 and 2 denotes for biological repetative samples.

## Sheet: Fig_1F
Gene	Log2FC	KS-score	p53_hallmark_geneset
EDA2R	-2.7485	-25.991	0
CDKN1A	-1.88003	-21.7001	1
MDM2	-0.893718	-21.5489	1
DDB2	-1.10327	-19.9702	1
FDXR	-1.38086	-18.7435	1
C6orf138	-1.9512	-18.3111	0
PHLDA3	-1.47024	-15.4409	1
AEN	-0.713342	-13.0133	1
TP53	-0.831879	-11.9681	1
BAX	-0.652973	-10.975	1
BBC3	-0.986033	-10.737	0
SESN1	-0.844382	-10.7074	1
POLH	-0.359064	-8.44685	1
ZMAT3	-0.885719	-8.30581	1
DCP1B	-0.420733	-7.93424	0
SPATA18	-1.98987	-7.8832	0
SAT2	-0.551424	-7.78633	0
STAT6	-0.46156	-7.60058	0
C17orf103	-0.584368	-7.52408	0
NUDT17	-0.595664	-7.14565	0
PELP1	-0.408027	-7.11378	0
LRDD	-0.546306	-7.11075	0
RRM2B	-0.603068	-6.94946	0
RPS27L	-0.550264	-6.80774	1
INPP5K	-0.431196	-6.76624	0
PPM1D	-0.44394	-6.63953	1
CYGB	-0.56775	-6.58829	0
ULK2	-0.526457	-6.57806	0
MBD6	-0.355928	-6.3292	0
MED11	-0.398807	-6.3292	0
IER5	-0.577978	-6.3163	1
CYB5D2	-0.543163	-6.29913	0
PLXNB2	-0.60935	-6.25629	1
SPAG7	-0.353776	-6.12437	0
NCRNA00086	-1.57347	-6.05962	0
XPC	-0.365335	-6.03016	1
ZNF79	-0.385071	-6.03016	0
NINJ1	-0.672231	-5.97146	1
TP53TG1	-0.574814	-5.88808	0
SRRM3	-1.14499	-5.86179	0
RNF135	-0.327359	-5.83556	0
GDF15	-1.28576	-5.8328	0
OBSL1	-0.572554	-5.80113	0
TNFSF9	-0.609945	-5.78189	1
NKD1	-0.134456	-5.77503	0
ACVR1B	-0.352476	-5.76543	1
MAP6	-1.63236	-5.73119	0
CHD3	-0.511953	-5.68071	0
CCNG1	-0.502125	-5.67118	1
SMG6	-0.347481	-5.66438	0
C15orf59	-0.786513	-5.65215	0
RANGRF	-0.337718	-5.6047	0
MPDU1	-0.399849	-5.58847	0
LMBR1L	-0.370723	-5.51977	0
KDM6B	-0.323465	-5.51037	0
MYO18A	-0.512094	-5.45814	0
ABR	-0.538287	-5.40216	0
ASTN2	-0.97777	-5.39552	0
DPH1	-0.344456	-5.35572	0
PRCD	-0.748758	-5.35572	0
HOXC11	-0.690148	-5.35308	0
VPS53	-0.223116	-5.27261	0
ADCY9	-0.561342	-5.26998	0
ACADS	-0.62997	-5.26735	0
ACTA2	-0.65302	-5.26735	0
RGS12	-0.593279	-5.23063	0
OVCA2	-0.303352	-5.19664	0
TENC1	-0.515744	-5.07978	0
GABARAP	-0.382043	-5.06429	0
TMEM121	-0.469012	-4.98336	0
HOXC9	-0.653682	-4.9744	0
MFSD5	-0.385804	-4.96035	0
CX3CL1	-0.725431	-4.92719	0
MAP3K12	-0.433414	-4.90431	0
C5orf25	-0.526349	-4.9005	0
PEMT	-0.56191	-4.88907	0
SREBF1	-0.612399	-4.84478	0
STRADA	-0.275221	-4.84225	0
STAT5B	-0.258901	-4.82459	0
G6PC3	-0.558826	-4.77179	0
GPR124	-0.816448	-4.76928	0
DKKL1	-1.46856	-4.74299	0
MNT	-0.260816	-4.73424	0
C17orf63	-0.397784	-4.72799	0
ATP5G2	-0.456598	-4.68191	0
TNFRSF10B	-0.749002	-4.67321	0
PLXND1	-0.395369	-4.66452	0
TMCO6	-0.359434	-4.66204	0
EXOC7	-0.176914	-4.64965	0
ANKRA2	-0.291712	-4.63356	1
ZNF18	-0.270581	-4.62985	0
SPATA20	-0.706052	-4.61873	0
USP22	-0.357525	-4.58421	0
DYRK1B	-0.482136	-4.567	0
NEURL4	-0.280627	-4.5584	0
HOXC8	-0.639333	-4.54982	0
PRELP	-1.30661	-4.53022	0
BTG2	-0.487755	-4.5241	1
ALDH5A1	-0.706968	-4.49601	0
MYBBP1A	-0.261563	-4.48748	0
SLC46A1	-0.500936	-4.47896	0
LENG9	-0.48875	-4.46193	0
ZNF746	-0.223242	-4.451	0
BLMH	-0.326008	-4.44494	0
FLCN	-0.268151	-4.44494	0
C17orf108	-0.514992	-4.43403	0
MYO1C	-0.38183	-4.42313	0
TP53I13	-0.538531	-4.4195	0
ACOT1	-0.455773	-4.4062	0
SNRNP35	-0.381595	-4.40258	0
C1QBP	-0.220461	-4.39172	0
SOX15	-1.29878	-4.38087	0
CYFIP2	-0.820788	-4.37244	1
SLC25A11	-0.329932	-4.36402	0
CMBL	-1.0328	-4.36162	0
PCSK1N	-0.928758	-4.35561	0
INCA1	-0.296484	-4.3472	0
ELAC2	-0.247274	-4.33041	0
PLK2	-0.525843	-4.32203	1
TMEM11	-0.325384	-4.31605	0
KCTD1	-0.37336	-4.31126	0
CIRBP	-0.34728	-4.30528	0
ISCU	-0.29984	-4.30051	1
DRG2	-0.334239	-4.28023	0
TBC1D16	-0.342261	-4.26951	0
C12orf5	-0.409414	-4.24217	0
ADAP1	-0.899757	-4.2398	0
CES2	-0.285765	-4.22794	0
SMCR7	-0.367168	-4.22794	0
CBX4	-0.383351	-4.22202	0
TUB	-0.864599	-4.21729	0
C17orf89	-0.49803	-4.21137	0
CS	-0.305335	-4.2031	0
RNASEK	-0.518266	-4.19247	0
REPIN1	-0.251454	-4.18421	0
FAM69B	-0.619848	-4.17832	0
ACOT2	-0.37793	-4.17361	0
MPRIP	-0.335757	-4.17007	0
SALL4	-1.0376	-4.17007	0
FLG	-1.48598	-4.13248	0
AGPAT6	-0.413089	-4.11609	0
HOXC6	-0.327505	-4.10206	0
C12orf57	-0.341807	-4.09972	0
TLCD1	-0.679787	-4.08338	0
TRAPPC9	-0.473634	-4.0729	0
ATP1B2	-1.25967	-4.06708	0
CASKIN1	-1.12788	-4.06708	0
LRFN1	-0.803012	-4.06708	0
MRM1	-0.427749	-4.04268	0
MED9	-0.29129	-4.03456	0
GRASP	-0.475768	-4.01025	0
UNK	-0.148224	-4.01025	0
GYS1	-0.335458	-4.00216	0
LGI3	-1.41542	-3.99985	0
TMEM229B	-0.510508	-3.99177	0
SMARCC2	-0.245174	-3.9837	0
MAP2K4	-0.276522	-3.97334	0
RNF167	-0.282885	-3.97334	0
FAM149A	-0.707573	-3.95953	0
COPZ1	-0.158375	-3.95149	0
NLRX1	-0.54608	-3.95149	0
CAMKK1	-0.327131	-3.9492	0
C17orf39	-0.268873	-3.92513	0
SGSM2	-0.491099	-3.92513	0
ILVBL	-0.621146	-3.91712	0
TRPM6	-1.25162	-3.89885	0
C11orf35	-0.6734	-3.89314	0
FAM125B	-0.373646	-3.88289	0
SLC22A1	-1.99096	-3.88289	0
PITPNA	-0.191235	-3.8772	0
TIAF1	-0.657196	-3.86696	0
YPEL2	-0.414945	-3.86696	0
HPGD	-1.56488	-3.85901	0
NT5M	-0.774677	-3.85106	0
ATPAF2	-0.340667	-3.83293	0
COX6A1	-0.301224	-3.82727	0
SUOX	-0.404523	-3.80581	0
RIMS4	-1.28446	-3.80355	0
ZBTB4	-0.329768	-3.8013	0
EIF4EBP3	-0.569812	-3.79904	0
GAA	-0.339276	-3.79566	0
SETD1B	-0.244884	-3.79115	0
HIGD2A	-0.468099	-3.78553	0
TRIAP1	-0.313265	-3.78327	1
DHDPSL	-0.406214	-3.7799	0
ZZEF1	-0.232417	-3.77765	0
HGSNAT	-0.311981	-3.77203	0
RAMP2	-0.664287	-3.76529	0
IGSF5	-1.18864	-3.75183	0
MINK1	-0.310802	-3.74623	0
ARF3	-0.209217	-3.7328	0
WNT3	-0.745631	-3.71716	0
EXT2	-0.246399	-3.7127	0
SLC25A45	-0.474001	-3.71047	0
SCN4B	-0.900696	-3.70712	0
ACADVL	-0.261015	-3.69932	0
2021-03-09	-0.558782	-3.6971	0
STAT5A	-0.410259	-3.6971	0
NAT15	-0.242396	-3.69153	0
SHANK3	-0.561829	-3.67931	0
LMX1B	-0.290153	-3.67375	0
KIAA0556	-0.541676	-3.67153	0
ANKFY1	-0.27017	-3.65601	0
VMAC	-0.37065	-3.64827	0
ZNF319	-0.277878	-3.64827	0
SLC22A5	-0.462115	-3.64274	0
RGS11	-1.48563	-3.64052	0
HOXA13	-0.602362	-3.61955	0
ZDHHC1	-0.549256	-3.61184	0
C9orf50	-0.973667	-3.60964	0
TOM1L2	-0.401364	-3.60964	0
KIAA0664	-0.334178	-3.59204	0
AG2	-0.603348	-3.58655	0
ZNF114	-0.59196	-3.58655	0
NHLH2	-1.57116	-3.56682	1
ABHD14A	-0.495748	-3.56134	0
RIN3	-0.406005	-3.54822	0
SPRYD4	-0.303463	-3.54822	0
SYNGR1	-0.662185	-3.52859	0
TMBIM4	-0.262547	-3.52859	0
HOXB8	-0.894894	-3.52314	0
RNMTL1	-0.233544	-3.52314	0
ABHD15	-0.371025	-3.51553	0
DLX3	-1.53621	-3.50574	0
IL11RA	-0.827949	-3.49814	0
ABCA17P	-0.627731	-3.49489	0
CAMTA2	-0.261224	-3.49272	0
SESN2	-0.391374	-3.49272	0
SHPK	-0.394281	-3.48838	0
ST6GALNAC2	-0.732079	-3.48297	0
SGSH	-0.353175	-3.47755	0
VAX2	-0.327167	-3.47755	0
ABTB2	-0.50912	-3.47539	0
C17orf61	-0.453901	-3.47539	0
TMEM102	-0.529426	-3.47323	0
MXRA7	-0.428897	-3.47214	0
OPRL1	-0.518226	-3.46998	0
KCNK15	-1.21476	-3.46782	0
TRIB1	-0.510654	-3.46782	0
SUPT4H1	-0.184678	-3.46458	0
SLC47A1	-0.825237	-3.46242	0
PLSCR3	-0.380466	-3.46026	0
NCOR1	-0.196473	-3.4581	0
NME5	-0.551914	-3.45486	0
TBKBP1	-0.512646	-3.45486	0
LSMD1	-0.461886	-3.4527	0
DCAF7	-0.246934	-3.42256	0
LRP3	-0.803959	-3.42256	0
LINGO1	-0.675095	-3.41719	0
DYRK4	-0.313995	-3.41504	0
C1orf57	-0.351138	-3.4129	0
HARS2	-0.152322	-3.4129	0
HOXC5	-0.635541	-3.40218	0
PVT1	-0.524372	-3.39789	1
APBA2	-0.413036	-3.39254	0
CUL9	-0.232004	-3.39254	0
TRIM17	-0.130731	-3.39254	0
RPL22L1	-0.832496	-3.38292	0
UNC119	-0.353002	-3.38292	0
HRNR	-1.29332	-3.37758	0
SLC27A3	-0.249368	-3.37758	0
GHDC	-0.390028	-3.37331	0
DCTN2	-0.192081	-3.36797	0
FLII	-0.291729	-3.36797	0
CARD14	-0.792073	-3.36584	0
PEX11B	-0.261706	-3.36371	0
SDF2	-0.250951	-3.36264	0
SOCS6	-0.51786	-3.34349	0
ANKRD52	-0.409463	-3.3403	0
COPZ2	-0.647695	-3.32862	0
C17orf68	-0.258423	-3.3212	0
TUBB4	-1.09741	-3.3212	0
MYL10	-1.6372	-3.31379	0
TBC1D9B	-0.252018	-3.3085	0
FBRSL1	-0.198646	-3.30638	0
DHRS4	-0.315622	-3.3011	0
ZNF853	-0.674659	-3.3011	0
EIF5AL1	-0.262932	-3.29159	0
HAUS4	-0.348793	-3.29159	0
ITFG3	-0.334596	-3.28948	0
LETMD1	-0.293144	-3.2821	0
TNK1	-0.785724	-3.2821	0
TRAF4	-0.327972	-3.2821	1
APOBEC3C	-0.377676	-3.27894	0
NYNRIN	-0.569986	-3.27683	0
SH3GLB2	-0.257755	-3.27473	0
MAGEL2	-0.848844	-3.26947	0
C6orf108	-0.465938	-3.26211	0
NF1	-0.273675	-3.26211	0
C1orf56	-0.342628	-3.25685	0
GATA4	-0.701038	-3.23065	0
C16orf5	-0.473557	-3.22542	0
HSD17B14	-0.740319	-3.22124	0
SYMPK	-0.223029	-3.21184	0
SLC26A11	-0.290513	-3.20871	0
SLC38A10	-0.308484	-3.20871	0
TRPV2	-0.560641	-3.20871	0
ALOX12B	-2.10893	-3.20662	0
AIF1L	-0.539714	-3.19933	0
HHAT	-0.165302	-3.19412	0
TOB1	-0.252486	-3.18892	1
SIL1	-0.432335	-3.18684	0
PLEKHH1	-0.433574	-3.17749	0
SPPL3	-0.169063	-3.17438	0
SUPT6H	-0.247693	-3.17438	0
CCDC114	-0.561067	-3.17023	0
SKP1	-0.163802	-3.17023	0
ETFB	-0.420041	-3.16815	0
NEK8	-0.453465	-3.16711	0
VILL	-0.495895	-3.16504	0
ISYNA1	-0.551538	-3.16297	0
TRIM16L	-0.388241	-3.16297	0
POLDIP2	-0.312278	-3.15779	0
CRYL1	-0.503697	-3.15054	0
ZSWIM7	-0.30825	-3.15054	0
TP53INP1	-0.486484	-3.14848	0
C12orf10	-0.394796	-3.14641	0
SLC5A10	-0.581031	-3.14331	0
PRPF40B	-0.371716	-3.14124	0
WNT11	-1.63162	-3.13918	0
DNAJC14	-0.121291	-3.13608	0
CHADL	-2.25794	-3.13195	0
CALCOCO1	-0.190138	-3.1268	0
FAM160B2	-0.326609	-3.1268	0
ADCK1	-0.426427	-3.12267	0
RBPMS2	-0.246637	-3.11444	0
IGSF8	-0.280222	-3.10724	0
NAGLU	-0.451973	-3.10518	0
C20orf132	-0.454011	-3.09594	0
FUK	-0.339402	-3.08876	0
MAPK7	-0.311081	-3.08876	0
TSPAN13	-0.228734	-3.08876	0
TSKU	-0.753928	-3.08364	0
CORO2B	-0.835199	-3.08159	0
XDH	-0.0175904	-3.08159	0
PGCP	-0.477779	-3.07954	0
GDPD5	-0.734104	-3.07647	0
RIMKLB	-0.381261	-3.07647	0
CLEC16A	-0.130675	-3.06932	0
TAF15	-0.22179	-3.06932	0
CNDP2	-0.358965	-3.06727	0
SCUBE2	-0.550965	-3.06727	0
METTL1	-0.325239	-3.06523	0
NFE2L1	-0.212669	-3.06523	0
HOXB3	-0.32101	-3.06217	0
GEFT	-0.485763	-3.06012	0
ZNF467	-0.836811	-3.05094	0
ARL6IP4	-0.212437	-3.04585	0
KIAA0141	-0.26376	-3.04585	0
TBCD	-0.239115	-3.04585	0
TMCO7	-0.28092	-3.04381	0
PHF23	-0.222318	-3.04076	0
JMJD8	-0.406463	-3.0316	0
SEC14L1	-0.280009	-3.0316	0
MSX2	-0.846273	-3.02957	0
2021-09-08	-0.364963	-3.02957	0
CASKIN2	-0.266446	-3.02246	0
GALT	-0.485261	-3.02246	0
HOXA10	-0.650073	-3.01536	0
SDC1	-1.15906	-3.00118	1
ZC3H10	-0.201337	-2.99411	0
BCAN	-2.14256	-2.99208	0
GPLD1	-0.978475	-2.99208	0
PLTP	-0.545981	-2.98199	0
APPL2	-0.222951	-2.97997	0
MOBKL2B	-0.683498	-2.97796	0
C9orf9	-0.496956	-2.95883	0
GRAMD1A	-0.334414	-2.95883	0
PSCA	-1.83472	-2.95883	0
KLHDC9	-1.08959	-2.95682	0
SPTB	-0.825038	-2.95682	0
DAK	-0.331628	-2.94979	0
EGFL7	-0.798404	-2.94277	0
MMP17	-0.723416	-2.94076	0
LRPAP1	-0.425916	-2.93074	0
MAN2B1	-0.296992	-2.93074	0
SCRIB	-0.363104	-2.92874	0
PHPT1	-0.515509	-2.92174	0
LUZP4	-0.546488	-2.92174	0
NKX2-8	-1.33476	-2.91974	0
TMEM175	-0.287089	-2.91974	0
TSPAN31	-0.454381	-2.91675	0
GPS1	-0.262429	-2.90777	0
MYCBPAP	-0.586115	-2.90777	0
PCDHB4	-0.308062	-2.90777	0
SARM1	-0.512826	-2.90577	0
TRAPPC1	-0.426402	-2.90079	0
GDPD2	-0.827044	-2.89382	0
FMN2	-1.34961	-2.89183	0
2021-09-05	-0.540266	-2.88884	0
DECR1	-0.313811	-2.88686	0
GPR27	-0.560768	-2.88686	0
PALM	-1.00933	-2.88288	0
OGFOD2	-0.210759	-2.88189	0
LOC342346	-1.23608	-2.87792	0
SSPO	-1.2941	-2.87792	0
ADAMTS13	-0.528302	-2.87593	0
DSTYK	-0.429535	-2.87494	0
CABYR	-0.690602	-2.86403	0
C9orf125	-1.16363	-2.86205	0
C12orf34	-0.411192	-2.85908	0
GSTZ1	-0.578466	-2.85908	0
HOXD9	-0.481815	-2.85216	0
MGRN1	-0.320088	-2.85216	0
ATP5B	-0.324797	-2.85018	0
DTX3	-0.493483	-2.85018	0
GPR44	-0.559524	-2.85018	0
R3HDM2	-0.236992	-2.83636	0
GPAA1	-0.437088	-2.83439	0
GAMT	-0.813168	-2.83242	0
FPR2	-0.25473	-2.82749	0
LYNX1	-1.3413	-2.82552	0
TSFM	-0.365584	-2.8206	0
RNASEL	-0.219692	-2.81864	0
FFAR2	-1.21644	-2.81569	0
PRAME	-0.438934	-2.81569	0
NDFIP1	-0.125096	-2.81372	0
HOXB7	-0.270623	-2.80881	0
TCTN1	-0.432449	-2.80881	0
C8orf55	-0.455844	-2.80488	0
HOXA9	-0.518546	-2.80194	0
TMEM199	-0.137402	-2.79704	0
TMEM93	-0.24513	-2.79704	0
IFT140	-0.319879	-2.79312	0
RABEP1	-0.212557	-2.79312	0
SHBG	-0.895637	-2.79312	0
FBF1	-0.290845	-2.79018	0
DNAJC15	-0.155074	-2.78823	0
DCST2	-0.811296	-2.78431	0
SLC27A5	-0.460858	-2.78431	0
NT5C	-0.364991	-2.78138	0
PLXDC1	-0.953098	-2.78138	0
SMUG1	-0.283066	-2.77943	0
FLJ35220	-0.275335	-2.76771	0
EPB49	-0.675008	-2.75894	0
PRPF8	-0.173669	-2.75894	0
DKFZP434L187	-0.597316	-2.74532	0
SIRPA	-0.304968	-2.74046	0
C4orf48	-0.586702	-2.73852	0
THTPA	-0.280237	-2.73852	0
KIAA1908	-0.500182	-2.73658	0
LMF1	-0.642326	-2.73658	0
C6orf47	-0.175743	-2.73173	0
ALX1	-0.338351	-2.72979	0
C17orf81	-0.201698	-2.72979	0
KIAA1549	-0.358648	-2.72495	0
SENP3	-0.19419	-2.72301	0
SLC37A1	-0.536562	-2.71817	0
TXNDC15	-0.275042	-2.71624	0
COX10	-0.202991	-2.70947	0
TARBP2	-0.290508	-2.70947	0
HAS2	-0.78196	-2.69789	0
ADARB2	-1.65648	-2.69404	0
NLK	-0.328712	-2.69404	0
B3GNT1	-0.267501	-2.6873	0
C21orf33	-0.27791	-2.6873	0
CD99L2	-0.37399	-2.6873	0
STAT2	-0.262975	-2.68249	0
SEMA4G	-0.450482	-2.67768	0
SPR	-0.35871	-2.67576	0
MGC16275	-0.387022	-2.67384	0
PEX5	-0.186542	-2.67096	0
B9D1	-0.338438	-2.66712	0
PLD2	-0.239098	-2.66712	0
PLXNA2	-0.360133	-2.66424	0
DYNLL2	-0.219728	-2.66233	0
C1QTNF4	-1.06435	-2.66041	0
FAM109A	-0.080065	-2.66041	0
LMAN2	-0.236947	-2.66041	0
ATOH8	-0.252234	-2.65562	0
FBXO31	-0.138904	-2.65371	0
BCAM	-0.570832	-2.65179	0
MYO15A	-0.181951	-2.65084	0
DHRS7B	-0.318134	-2.64892	0
DULLARD	-0.178383	-2.64701	0
ALDH16A1	-0.270611	-2.64223	0
HNF1A	-0.258752	-2.64223	0
TPTE2P1	-0.346211	-2.64223	0
NADSYN1	-0.319977	-2.63841	0
RILP	-0.421847	-2.63555	0
PNMAL1	-0.547563	-2.63174	0
KIAA0100	-0.225093	-2.62888	0
ERMN	-0.181631	-2.62507	0
CDC42EP4	-0.644848	-2.62316	0
SMO	-0.547335	-2.62221	0
EPS8L2	-1.26616	-2.6089	1
PTPRM	-0.359079	-2.607	0
TMEM98	-0.485711	-2.607	0
BLOC1S1	-0.426154	-2.6051	0
ADAM15	-0.466007	-2.60225	0
MLEC	-0.242871	-2.60225	0
PGAP3	-0.270434	-2.59846	0
ADAM33	-1.15509	-2.59657	0
TACO1	-0.163923	-2.59562	0
RAPGEF2	-0.254172	-2.59183	0
CHSY3	-0.660951	-2.58994	0
DDX54	-0.217856	-2.5852	0
PHLPP1	-0.457802	-2.58331	0
KIAA0195	-0.262441	-2.58237	0
ANKHD1-EIF4EBP3	-0.226555	-2.58048	0
PRR13	-0.231068	-2.57859	0
TSNARE1	-0.450217	-2.5767	0
METT10D	-0.220311	-2.57387	0
ZNF618	-0.320816	-2.57387	0
ACTG1	-0.232729	-2.56538	0
BAI1	-0.739044	-2.56538	0
MXD4	-0.331206	-2.56538	1
GAS6	-0.598237	-2.56349	0
HOXC4	-0.27575	-2.56066	0
ICA1L	-0.556114	-2.5569	0
KDM3B	-0.267544	-2.55219	0
USP43	-0.978253	-2.55031	0
GALK1	-0.465379	-2.54749	0
PSMB6	-0.164506	-2.54749	0
TMEM5	-0.280994	-2.54749	0
C3orf21	-0.180697	-2.54562	0
SMARCD2	-0.320632	-2.54562	0
UBB	-0.312672	-2.53904	0
PCOTH	-0.342413	-2.53248	0
EMILIN1	-0.927747	-2.53061	0
C18orf56	-0.61742	-2.52873	0
LOC388588	-0.380972	-2.5278	0
MFRP	-0.510436	-2.5278	0
GLTSCR2	-0.321306	-2.52592	0
ABL1	-0.338576	-2.52405	0
ACAD10	-0.228124	-2.52405	0
C2orf70	-0.689632	-2.52405	0
PIGS	-0.286006	-2.52405	0
RUNDC3A	-0.729779	-2.52218	0
HOTAIR	-0.473776	-2.51938	0
SOX8	-0.991214	-2.51938	0
WDR81	-0.357715	-2.51751	0
CXCL3	-0.941104	-2.51564	0
C17orf49	-0.300994	-2.51283	0
LOC400043	-0.522594	-2.51097	0
RTN2	-0.410524	-2.5091	0
AMZ2	-0.136634	-2.50817	0
METTL9	-0.379061	-2.50257	0
ABCC11	-1.11845	-2.49791	0
RYR1	-0.912978	-2.49791	0
DACT3	-0.685108	-2.49605	0
SLC39A4	-0.595689	-2.49605	0
MCRS1	-0.0935801	-2.4914	0
SUV420H2	-0.359144	-2.48675	0
ZNF804A	-0.0140489	-2.48303	0
GDF11	-0.689925	-2.47467	0
KIF1C	-0.279289	-2.47189	0
PAMR1	-1.49588	-2.46819	0
FBXW7	-0.220477	-2.45708	1
LUC7L	-0.25218	-2.45708	0
NCRNA00219	-0.432259	-2.45708	0
VPS25	-0.154759	-2.45431	0
ATP9B	-0.211174	-2.45246	0
JMJD4	-0.226033	-2.45246	0
ATN1	-0.251178	-2.44876	0
FKBP10	-0.327312	-2.44876	0
TNFSF12	-0.488937	-2.44415	0
ZNF706	-0.24116	-2.4423	0
AGPAT3	-0.242305	-2.44138	0
MRPL24	-0.344507	-2.43954	0
RPS19	-0.4072	-2.43954	0
SERPINB6	-0.232881	-2.43954	0
HSPA2	-0.792007	-2.4377	0
TRIM26	-0.149959	-2.4377	0
ENPP2	-0.695899	-2.43585	0
SELENBP1	-0.743962	-2.43309	0
MYOZ2	-0.971074	-2.43125	0
BBS1	-0.301381	-2.43125	0
IL17D	-0.717148	-2.43125	0
YWHAE	-0.0119204	-2.43125	0
GIT1	-0.329431	-2.42941	0
ZNF630	-0.440106	-2.42757	0
ATP2B4	-0.348467	-2.42297	0
BAI2	-0.589655	-2.42022	0
ADRA2C	-1.04977	-2.41838	0
GEMIN4	-0.219911	-2.41838	0
PER1	-0.424874	-2.41655	0
TEX264	-0.304252	-2.41471	0
CLTB	-0.349912	-2.41196	0
ACBD6	-0.174476	-2.40738	0
CTSL1	-0.461298	-2.40738	0
PA2G4	-0.168221	-2.40738	0
C16orf74	-0.655956	-2.40371	0
FAM57A	-0.352563	-2.40188	0
CHMP6	-0.339738	-2.40097	0
LDHB	-0.199725	-2.39914	1
ZFP92	-0.878798	-2.39914	0
DVL2	-0.133726	-2.39456	0
HIP1R	-0.587404	-2.38452	0
GRINA	-0.317493	-2.38178	0
C19orf25	-0.198215	-2.37996	0
RMND5B	-0.239039	-2.37631	0
LOC100128675	-0.652284	-2.3754	0
RIMBP3	-0.802268	-2.37358	0
WDR55	-0.141491	-2.37358	0
XYLT1	-0.735114	-2.37176	0
CLEC3B	-0.959763	-2.36994	0
SPPL2B	-0.326455	-2.36994	0
CERCAM	-0.313908	-2.36903	0
GREB1	-0.603227	-2.36903	0
KRT222	-0.300848	-2.36721	0
FAM78A	-0.331584	-2.36539	0
RAET1G	-0.152677	-2.36539	0
SUCNR1	-0.121157	-2.35903	0
C12orf62	-0.216879	-2.35903	0
COPS7A	-0.157369	-2.35903	0
KIAA1614	-0.506567	-2.35903	0
KIF3A	-0.259001	-2.35722	0
CCL20	-1.37696	-2.3554	0
FAM63A	-0.403027	-2.35449	0
DHRS13	-0.53413	-2.35087	0
EXOSC4	-0.343465	-2.35087	0
SIRT3	-0.25591	-2.35087	0
KSR1	-0.298672	-2.34634	0
WIPF3	-0.812333	-2.34634	0
SAMD14	-0.399879	-2.34452	0
TCEA2	-0.454611	-2.34452	0
BEGAIN	-0.859948	-2.34	0
PCDHGC3	-0.256625	-2.34	0
NENF	-0.536703	-2.33548	0
CALM3	-0.186758	-2.33367	0
GRID1	-0.313374	-2.33367	0
LOC441204	-0.424351	-2.33367	0
C17orf70	-0.224851	-2.33186	0
TRIM13	-0.122027	-2.33186	0
P2RX7	-0.449375	-2.33006	0
NFATC4	-0.43101	-2.31923	0
EXD3	-0.366741	-2.31112	0
MTTP	-0.422046	-2.30843	0
RAP1GAP	-0.57786	-2.30843	0
SOAT2	-2.1743	-2.30843	0
ZNF541	-0.612785	-2.30843	0
C17orf82	-0.769681	-2.30663	0
C21orf2	-0.390079	-2.30663	0
S100A1	-0.567613	-2.30663	0
TYSND1	-0.29696	-2.30663	0
CBR4	-0.267551	-2.30483	0
HSPB8	-0.789792	-2.30483	0
C6orf154	-0.495899	-2.30213	0
STX8	-0.178005	-2.30213	0
USP30	-0.209539	-2.30034	0
TTC15	-0.252284	-2.29765	0
FAM100A	-0.30726	-2.29585	0
RARG	-0.386985	-2.29585	0
TAX1BP3	-0.384326	-2.29406	1
FAM83H	-0.41806	-2.29226	0
LRRC32	-0.524378	-2.29226	0
TRIM3	-0.304695	-2.29226	0
WHAMML2	-0.845538	-2.29226	0
LEMD2	-0.0312153	-2.29137	0
GLOD4	-0.152366	-2.28957	0
ATP13A1	-0.233334	-2.28778	0
SPEG	-0.400883	-2.28778	0
FLJ33630	-0.214269	-2.28599	0
GLI4	-0.585157	-2.28599	0
PLD6	-0.502191	-2.28599	0
RAD51L3	-0.118076	-2.28599	0
TPRN	-0.461883	-2.28599	0
LOC92973	-0.728104	-2.2842	0
EIF5A	-0.282052	-2.28331	0
VARS2	-0.288751	-2.28331	0
TOR2A	-0.316199	-2.27973	0
ZFYVE21	-0.24956	-2.27973	0
LOC100128788	-0.479462	-2.27794	0
SLC35B2	-0.193699	-2.27347	0
STK32A	-0.542391	-2.27347	0
PIGN	-0.209547	-2.27168	0
FXR2	-0.201122	-2.269	0
REEP5	-0.165321	-2.269	0
LOC100130522	-0.466149	-2.26544	0
FLOT2	-0.24877	-2.26098	0
KCNIP3	-0.433751	-2.26098	0
RASSF10	-0.781028	-2.26098	0
HIST1H2AK	-0.00863171	-2.25296	0
SMAD9	-0.814828	-2.25296	0
ABCB8	-0.316345	-2.24852	0
RAI1	-0.356041	-2.24852	0
TUBBP5	-1.18486	-2.24852	0
BAHCC1	-0.266164	-2.24585	0
MTERFD3	-0.199435	-2.23875	0
DHRS4L2	-0.324818	-2.23786	0
METRNL	-0.288256	-2.23786	0
C1QTNF1	-0.563526	-2.23609	0
HOXB4	-0.335593	-2.23609	0
C22orf36	-0.750797	-2.23431	0
LOC100130776	-0.628176	-2.23431	0
CDC42EP5	-0.725186	-2.22988	0
COMTD1	-0.550239	-2.22988	0
SMTNL2	-1.17848	-2.22811	0
ATP9A	-0.617771	-2.22723	0
NACA	-0.252843	-2.22369	0
AMFR	-0.184653	-2.22192	0
NUDT10	-0.813813	-2.22192	0
ARNT2	-0.469809	-2.22015	0
SRGAP1	-0.419855	-2.21485	0
IRF2BP1	-0.303178	-2.21397	0
FAS	-0.62311	-2.21132	1
PTP4A3	-0.689295	-2.20955	0
SIGIRR	-0.43451	-2.20514	0
C17orf96	-0.387819	-2.20338	0
SHANK1	-0.636384	-2.20162	0
PCBP2	-0.15621	-2.20074	0
CLCN7	-0.385814	-2.19722	0
LDB3	-0.0826537	-2.19722	0
RAB38	-0.542523	-2.19458	0
LRP5	-0.361933	-2.19282	0
SCRN2	-0.284645	-2.19282	0
COX7C	-0.272954	-2.18491	0
KCNJ13	-1.12787	-2.18316	0
LLGL1	-0.2343	-2.18053	0
HCG4	-0.754621	-2.17877	0
PHF2	-0.224711	-2.17702	0
HSD17B8	-0.492471	-2.17439	0
TG	-2.53106	-2.17439	0
C1orf127	-0.083201	-2.17264	0
IGSF11	-0.490237	-2.17264	0
ZNF672	-0.265678	-2.17264	0
ABCD4	-0.151041	-2.17089	0
ZNF282	-0.248515	-2.17089	0
RAB36	-0.252514	-2.17001	0
BAIAP2	-0.406055	-2.16651	1
ZNF747	-0.138764	-2.16651	0
ROBLD3	-0.434246	-2.16302	0
UQCRQ	-0.271918	-2.16214	0
BCL7A	-0.275245	-2.1604	0
PLEKHG3	-0.450876	-2.1604	0
RGMA	-0.710091	-2.1604	0
C17orf79	-0.179485	-2.15778	0
ACACB	-0.326646	-2.15603	0
GPSM3	-0.317602	-2.15603	0
TBX2	-0.239947	-2.15429	0
ZNF784	-0.209069	-2.14993	0
LAMA5	-0.210276	-2.14818	0
NFATC1	-0.27582	-2.14818	0
ULK3	-0.148888	-2.14818	0
MSI1	-0.210889	-2.14383	0
NIPAL2	-0.465169	-2.14209	0
ELP2P	-0.29831	-2.14035	0
COX4I2	-0.617922	-2.13861	0
AARS2	-0.231439	-2.13426	0
C8orf30A	-0.403312	-2.13426	0
NHLRC4	-0.44169	-2.13426	0
SLC35A4	-0.232566	-2.13426	0
FKBP11	-0.386805	-2.12992	0
KCNN2	-0.833558	-2.12818	0
VPS37D	-0.683978	-2.12818	0
SLC11A2	-0.38946	-2.12645	0
SLC9A3	-1.50835	-2.12385	0
YIPF3	-0.17211	-2.12385	0
DTX4	-0.552582	-2.12211	0
STOM	-0.26064	-2.12211	1
CYP26B1	-0.647246	-2.12038	0
TEAD2	-0.283918	-2.11951	0
TRAP1	-0.203044	-2.11778	0
AKAP10	-0.0906067	-2.11432	0
AP1G2	-0.377821	-2.10827	0
A2LD1	-0.26999	-2.1074	0
CLDN6	-0.682759	-2.10395	0
CRTAC1	-1.41809	-2.10222	0
RNF10	-0.134919	-2.09791	0
LASS1	-0.47651	-2.09618	0
MAP3K3	-0.214036	-2.09618	0
SCN4A	-0.803094	-2.09618	0
ZNF862	-0.328115	-2.09446	0
DNM1P35	-0.478444	-2.0936	0
KIF26B	-0.706319	-2.09188	0
NLE1	-0.313118	-2.09188	0
FAM189A2	-0.461526	-2.09015	0
KIAA0427	-0.266659	-2.09015	0
HMOX2	-0.251724	-2.08843	0
LGALS3BP	-0.338998	-2.08757	0
UBE2Z	-0.0763952	-2.08757	0
C17orf59	-0.301321	-2.08585	0
COL11A2	-0.782096	-2.08585	0
EP400	-0.172694	-2.08585	0
DUSP15	-0.573323	-2.08413	0
GLT25D2	-0.450123	-2.07983	0
LAMC3	-1.20744	-2.07983	0
LASS4	-0.541456	-2.07983	0
ODF3L1	-0.673031	-2.07983	0
SSH2	-0.320889	-2.07812	0
C17orf37	-0.205491	-2.07554	0
WNT10B	-1.20491	-2.07211	0
D4S234E	-0.39435	-2.06954	0
PCSK6	-0.660472	-2.06782	0
RABGGTA	-0.257341	-2.06782	0
DGAT1	-0.318497	-2.06611	0
LIG1	-0.254882	-2.0644	0
TMEM107	-0.236094	-2.06183	0
C4orf19	-0.62782	-2.06012	0
FAM101A	-1.11528	-2.06012	0
HOXC13	-0.605017	-2.05841	0
USP5	-0.170396	-2.05755	0
ENC1	-0.195519	-2.05584	0
ZBTB47	-0.375518	-2.05584	0
FARP2	-0.346615	-2.05413	0
B4GALT7	-0.285066	-2.05242	0
C1orf173	-0.120131	-2.04986	0
CYP27A1	-0.526808	-2.04986	0
COX6C	-0.377029	-2.04816	0
MLL2	-0.160879	-2.04816	0
RRS1	-0.269919	-2.04816	0
KCTD11	-0.354372	-2.04645	0
NHSL2	-0.378034	-2.04645	0
XYLT2	-0.209225	-2.03793	0
ID1	-0.573864	-2.03622	0
PLXNB1	-0.454451	-2.02602	0
LMOD1	-0.542088	-2.02093	0
C17orf93	-1.04025	-2.01838	0
FAM69C	-1.09933	-2.01669	0
MIPEP	-0.298827	-2.01669	0
MSRA	-0.348376	-2.01669	0
ANKRD54	-0.197186	-2.01499	0
ATXN7L3B	-0.108391	-2.01415	0
EIF4A1	-0.173744	-2.01415	0
FITM2	-0.208587	-2.01415	0
MAPK4	-0.148632	-2.01415	0
TELO2	-0.188965	-2.01245	0
VAMP2	-0.276523	-2.01245	0
TRPM4	-0.462944	-2.01076	0
CXCL5	-0.890939	-2.00907	0
ABCG1	-0.665169	-2.00907	0
IL8	-0.486242	-2.00737	0
FAM155B	-0.970453	-2.00484	0
FN3K	-0.400582	-2.00484	0
RFX7	-0.176153	-2.00484	0
EHMT1	-0.0887086	-2.00315	0
RPTOR	-0.190817	-2.0023	0
APOO	-0.20959	-2.00061	0
FZD9	-0.841294	-2.00061	0
BAALC	-0.886089	-1.99892	0
ST20	-0.359684	-1.99724	0
RPL8	-0.369528	-1.99555	0
SGCD	-0.519017	-1.99302	0
AIFM3	-0.961903	-1.99133	0
NDUFB10	-0.247757	-1.9888	0
CREB3L4	-0.203527	-1.98712	0
EDNRB	-0.70057	-1.98712	0
KLHL22	-0.347998	-1.98712	0
	-0.551928	-1.98375	0
SDCBP2	-0.0326019	-1.98291	0
SERP2	-0.490749	-1.97955	0
ZC3H3	-0.34987	-1.97955	0
TPRXL	-0.63506	-1.97702	0
AKR1B10	-0.681865	-1.97534	0
TRADD	-0.285472	-1.97366	0
VPS28	-0.423972	-1.97115	0
IGDCC3	-1.00579	-1.96947	0
NCKAP5L	-0.251073	-1.96947	0
RAPGEF3	-0.383853	-1.96947	0
SLC26A10	-0.317588	-1.96947	0
SMYD4	-0.126796	-1.96947	0
C1QTNF6	-0.292096	-1.96779	0
EML2	-0.298662	-1.96779	0
BCORL1	-0.269049	-1.96611	0
HDAC11	-0.283312	-1.96611	0
TMEM129	-0.202032	-1.96527	0
RELL1	-0.425292	-1.9636	0
RRAS	-0.19106	-1.96192	0
CDK9	-0.199008	-1.96025	0
BAT5	-0.203068	-1.95606	0
HOXC12	-0.565882	-1.95606	0
OTX1	-0.124469	-1.95606	0
ZBTB39	-0.316047	-1.95021	0
PLEKHB1	-0.792926	-1.94854	0
2021-09-09	-0.20771	-1.94771	0
RPAIN	-0.169213	-1.94604	0
SAMD4A	-0.21744	-1.94604	0
STK24	-0.279132	-1.94604	0
MYH14	-0.617359	-1.94103	0
GPS2	-0.274822	-1.9402	0
RFPL2	-0.128308	-1.9402	0
TMEM117	-0.307195	-1.9402	0
C6orf1	-0.304561	-1.93853	0
ZNF517	-0.406655	-1.93853	0
H2AFY	-0.128122	-1.93437	0
MGAT1	-0.298767	-1.93271	0
RPH3AL	-0.627463	-1.93104	0
TXNDC17	-0.163631	-1.92855	0
FXN	-0.192118	-1.92688	0
NOMO1	-0.165333	-1.92439	0
LOC100130015	-0.344341	-1.92273	0
GFPT2	-0.449635	-1.92107	0
TRIM41	-0.172217	-1.92107	0
ZNF398	-0.124146	-1.92107	0
ZNF777	-0.236731	-1.92107	0
C20orf46	-0.52889	-1.91941	0
C17orf65	-0.188558	-1.91692	0
HOXA11AS	-0.769548	-1.91527	0
PFAS	-0.218251	-1.91361	0
CD70	-0.0802186	-1.91195	0
GPR143	-0.474764	-1.91112	0
ZBTB7B	-0.290547	-1.90781	0
FSTL1	-0.532753	-1.90616	0
UBE3B	-0.116619	-1.90533	0
RPL36AL	-0.224572	-1.90368	0
EPN2	-0.235666	-1.90202	0
LRRN2	-0.648645	-1.90037	0
VARS	-0.306399	-1.90037	0
FAH	-0.256552	-1.89955	0
HAS2AS	-0.620446	-1.89955	0
FES	-0.316305	-1.89789	0
ZFP41	-0.261411	-1.89624	0
FLJ11235	-0.565494	-1.89459	0
RTTN	-0.653472	-1.89459	0
PCTP	-0.170681	-1.89212	0
SLC27A1	-0.348248	-1.89212	0
HOXB13	-1.15864	-1.89047	0
ORAI3	-0.250178	-1.888	0
RECQL5	-0.164517	-1.888	0
SCARB1	-0.488418	-1.88635	0
MYH10	-0.351841	-1.8847	0
SNCB	-0.333569	-1.8847	0
CHCHD10	-0.548068	-1.88224	0
FLG2	-1.46396	-1.88059	0
NAPRT1	-0.405934	-1.88059	0
MSRB2	-0.428703	-1.8773	0
PSEN2	-0.094465	-1.87648	0
MGP	-1.23865	-1.87484	0
CD81	-0.379901	-1.8732	1
HERC2P4	-0.803712	-1.8732	0
TLE2	-0.292612	-1.8732	0
RNPEP	-0.254608	-1.87156	0
AMBRA1	-0.218662	-1.86909	0
NHP2	-0.17815	-1.86909	0
SPTBN4	-0.334241	-1.86745	0
ANGEL1	-0.228363	-1.86581	0
CACNA1H	-0.35426	-1.86581	0
LOC729234	-0.543418	-1.86581	0
NLGN2	-0.259517	-1.865	0
ELFN1	-0.951381	-1.86172	0
HK3	-0.0935478	-1.86008	0
C20orf4	-0.189916	-1.86008	0
CSNK1D	-0.14211	-1.85763	0
OLAH	-3.84201	-1.85763	0
C8G	-1.46003	-1.85599	0
PSENEN	-0.286332	-1.85599	0
SMCR8	-0.171977	-1.85436	0
C17orf55	-0.679732	-1.85191	0
F7	-1.818	-1.85191	0
HARS	-0.220939	-1.85191	0
PPP1R13B	-0.278347	-1.84782	0
CARKD	-0.114082	-1.84619	0
RBPMS	-0.44897	-1.84619	0
SP1	-0.13221	-1.84619	1
CRTAP	-0.17063	-1.84456	0
JAG2	-0.40492	-1.84456	1
IP6K3	-0.62556	-1.84293	0
LIPE	-0.523023	-1.84293	0
TNFAIP3	-0.0743587	-1.84293	0
PURG	-0.0636925	-1.8413	0
HIGD1B	-0.410265	-1.83885	0
RNF141	-0.0905054	-1.83885	0
TMEM143	-0.214382	-1.83723	0
GPR146	-0.470173	-1.8356	0
PCGF2	-0.32901	-1.8356	0
CCDC46	-0.432796	-1.83478	0
DUSP3	-0.220587	-1.83478	0
ZNF833	-0.537663	-1.83397	0
EIF4B	-0.274434	-1.83316	0
HOXB6	-0.40994	-1.83316	0
NBR1	-0.130659	-1.83316	0
ACCSL	-0.582486	-1.83153	0
ANKS1B	-0.694667	-1.82991	0
DGKQ	-0.273733	-1.82747	0
KLHDC1	-0.239885	-1.82584	0
TSKS	-0.489279	-1.82584	0
MRPL10	-0.126856	-1.82341	0
CHRNB4	-1.38765	-1.82016	0
MRPL12	-0.296969	-1.82016	0
HELZ	-0.149956	-1.81854	0
FAM173A	-0.424877	-1.81611	0
PTGFRN	-0.468424	-1.81611	0
HLX	-0.0671907	-1.81449	0
SOX9	-0.49934	-1.81449	0
SURF1	-0.271508	-1.81449	0
BCL8	-1.68594	-1.81287	0
CCDC8	-0.736585	-1.81287	0
GIPC1	-0.210344	-1.81287	0
GRPR	-0.597532	-1.81125	0
BCKDK	-0.24464	-1.81044	0
FAM98C	-0.228155	-1.81044	0
FZD2	-0.506647	-1.80883	0
GSTA4	-0.48844	-1.80883	0
NAT8L	-0.499608	-1.80883	0
TTC23L	-0.479162	-1.80883	0
PTH1R	-0.836548	-1.80721	0
LASS5	-0.0647949	-1.8064	0
C17orf62	-0.184394	-1.80479	0
PCDHB6	-0.288878	-1.80479	0
SCG5	-0.0677947	-1.80479	0
FAM7A3	-0.779035	-1.80317	0
RND2	-1.05391	-1.80317	0
ABCA2	-0.408531	-1.80156	0
C16orf45	-0.782335	-1.80156	0
TNRC6C	-0.187984	-1.80075	0
LRP4	-0.127198	-1.79349	0
PPARGC1B	-0.347138	-1.79188	0
KDM2B	-0.137471	-1.78866	0
DDX42	-0.130403	-1.78785	0
FAM171A2	-0.616095	-1.78785	0
SCARF2	-0.202174	-1.78785	0
PAQR8	-0.39256	-1.78624	0
RFX1	-0.159633	-1.78624	0
SHMT1	-0.183389	-1.78624	0
CYP3A5	-0.57639	-1.78464	0
SLC16A11	-0.483195	-1.78303	0
MECP2	-0.0872246	-1.78223	0
PRX	-0.429795	-1.78223	0
ZDHHC8P1	-1.49471	-1.78223	0
CPNE5	-0.566022	-1.77901	0
DUSP22	-0.192192	-1.77901	0
MLYCD	-0.123117	-1.77901	0
MADD	-0.128109	-1.775	0
NBL1	-0.514115	-1.7734	0
CNTD1	-0.233774	-1.77179	0
RNF208	-0.673735	-1.77179	0
AEBP1	-0.619241	-1.77099	0
KIR3DL1	-0.337067	-1.76779	0
ADRBK1	-0.0450532	-1.76618	0
MTMR4	-0.0525738	-1.76538	0
DAB2IP	-0.381501	-1.76218	0
GPNMB	-0.239534	-1.76218	0
ZFYVE28	-0.380127	-1.76218	0
DNAH8	-0.671963	-1.76059	0
LOC100129387	-0.103736	-1.76059	0
LOC651250	-0.156022	-1.75979	0
CDHR1	-2.04358	-1.75899	0
DBP	-0.263401	-1.75819	0
EMID2	-2.00893	-1.75659	0
SULT1A2	-0.736546	-1.75659	0
UQCRB	-0.278537	-1.75659	0
S1PR5	-0.896215	-1.75499	0
F2RL2	-0.29073	-1.7542	0
TCP11	-0.675954	-1.7534	0
EPB41L4A	-0.52407	-1.751	0
SLC22A20	-0.935969	-1.751	0
ZNF843	-0.388179	-1.751	0
COG1	-0.279777	-1.74941	0
HMCN1	-0.587156	-1.74941	0
MSH3	-0.0645603	-1.74941	0
TUBB4Q	-1.09476	-1.74941	0
ZFAND2A	-0.0629091	-1.74941	0
ERAL1	-0.27482	-1.74781	0
ATP5A1	-0.1799	-1.74702	0
C20orf112	-0.265582	-1.74702	0
NCOR2	-0.295971	-1.74702	0
CDK4	-0.308571	-1.74542	0
PNPLA7	-0.485166	-1.74542	0
CHRFAM7A	-0.272496	-1.74383	0
NDRG1	-0.624121	-1.74383	1
CAPG	-0.292393	-1.74224	0
QPCT	-0.0541076	-1.74144	0
UNG	-0.157238	-1.74144	0
IRX6	-0.776437	-1.73985	0
ORMDL2	-0.277187	-1.73985	0
PIWIL1	-4.03275	-1.73667	0
TNXB	-1.01137	-1.73667	0
LOC100130581	-0.183188	-1.73588	0
LOC729678	-0.329274	-1.73429	0
NDST1	-0.171987	-1.73429	0
NPR1	-0.426749	-1.73429	0
FGFBP2	-1.32465	-1.7327	0
UNKL	-0.19595	-1.7327	0
C17orf97	-0.493171	-1.72873	0
HOXA7	-0.601146	-1.72873	0
MANEAL	-0.409295	-1.72873	0
RNF14	-0.192779	-1.72715	0
SGK223	-0.465916	-1.72715	0
KCNA7	-1.25614	-1.72556	0
NOXA1	-0.775313	-1.72556	0
SCO1	-0.0973681	-1.72477	0
NARF	-0.116359	-1.72319	0
RTN4RL1	-0.822954	-1.72319	0
NR1I3	-0.333935	-1.7216	0
CYHR1	-0.27127	-1.72002	0
CCDC154	-0.680139	-1.71606	0
FSTL4	-1.29413	-1.71606	0
LOC150568	-0.275281	-1.71606	0
TTC19	-0.104816	-1.71606	0
C2orf88	-0.52062	-1.71448	0
ENDOG	-0.322192	-1.71448	0
HSPB1	-0.547372	-1.71448	0
NPY6R	-0.398624	-1.71448	0
RPL23A	-0.288636	-1.71448	0
PFKM	-0.151088	-1.71369	0
DHRSX	-0.24839	-1.71211	0
MLANA	-0.566178	-1.71211	0
ULK1	-0.183808	-1.71211	0
TSLP	-0.859642	-1.71053	0
FCRL1	-0.183015	-1.70895	0
DHX33	-0.213768	-1.70895	0
C20orf134	-0.434533	-1.70501	0
NDUFA4L2	-0.822843	-1.70501	0
NEK9	-0.1426	-1.70501	0
PNMA3	-1.34909	-1.70501	0
FOXF2	-0.894807	-1.70343	0
LOC100132288	-0.388147	-1.70343	0
MGC70857	-0.334836	-1.69949	0
PBXIP1	-0.318094	-1.69792	0
DUOX1	-1.04153	-1.69713	0
WBP2	-0.247353	-1.69713	0
SLC24A5	-0.0924357	-1.69556	0
CA14	-0.478411	-1.69398	0
SC65	-0.264323	-1.69241	0
THG1L	-0.239614	-1.69241	0
C11orf9	-0.759063	-1.69005	0
LOC202181	-0.397379	-1.69005	0
NEO1	-0.288674	-1.69005	0
NME4	-0.338815	-1.69005	0
ALDH1A1	-0.594865	-1.68848	0
DBN1	-0.179277	-1.68848	0
TBX3	-0.774365	-1.68848	0
CD248	-0.511959	-1.68691	0
FAM167B	-0.448827	-1.68691	0
SDK2	-0.968529	-1.68534	0
IMP3	-0.149289	-1.68456	0
SLC25A3	-0.119516	-1.68456	0
TNFAIP1	-0.217116	-1.68299	0
NTS	-1.00961	-1.68142	0
CHRM1	-0.817873	-1.68142	0
PXN	-0.255852	-1.68142	0
APOBEC3H	-0.661882	-1.67985	0
BLVRA	-0.23983	-1.6775	0
PCDHB7	-0.327674	-1.6775	0
FBLN2	-0.643101	-1.67594	0
SHARPIN	-0.380458	-1.67437	0
TRIM47	-0.401092	-1.67437	0
HTRA3	-0.320037	-1.67359	0
PA2G4P4	-0.164912	-1.67359	0
CHMP2A	-0.213228	-1.67203	0
TPCN1	-0.169204	-1.67203	0
APBA1	-0.207751	-1.67046	0
RAB5B	-0.266598	-1.66968	0
RIMBP3C	-0.746868	-1.6689	0
ZNF524	-0.293139	-1.66812	0
AATF	-0.134763	-1.66656	0
LRRC43	-0.585453	-1.66656	0
LY6E	-0.484547	-1.66499	0
PFN1	-0.196812	-1.66499	0
SEMA5A	-0.618659	-1.66499	0
TP53I3	-0.238113	-1.66499	0
RXRA	-0.32379	-1.66343	1
TNIP1	-0.0517539	-1.66265	0
NUFIP2	-0.115612	-1.66109	0
PDZD4	-0.631806	-1.66109	0
NPEPPS	-0.173048	-1.65953	0
ORAI1	-0.228106	-1.65953	0
PRIMA1	-0.818934	-1.65953	0
SSH3	-0.341031	-1.65953	0
SETD4	-0.14724	-1.65797	0
DERL2	-0.171641	-1.6572	0
C12orf66	-0.227682	-1.65564	0
PPAP2A	-0.0546494	-1.65564	0
RNF187	-0.160553	-1.65564	0
DIS3L2	-0.128021	-1.65408	0
C9orf66	-0.645813	-1.65097	0
CDKN1C	-0.801552	-1.65019	0
PRDM11	-0.231236	-1.65019	0
COQ6	-0.163539	-1.64864	0
PUF60	-0.277541	-1.64864	0
ASPA	-0.68125	-1.64708	0
GPSM1	-0.300126	-1.64708	0
SLCO1C1	-1.50871	-1.64708	0
DLST	-0.129067	-1.64475	0
MRP63	-0.224988	-1.64475	0
TREX2	-1.25444	-1.6432	0
PRKX	-0.264021	-1.64165	0
RAB3IL1	-0.333205	-1.64165	0
CCDC96	-0.234767	-1.64087	0
FAM174B	-0.448085	-1.64087	0
RUNDC1	-0.10177	-1.64087	0
ADSSL1	-0.600299	-1.64009	0
HIF3A	-2.60757	-1.63932	0
SOX13	-0.197292	-1.63932	0
MCM5	-0.0106795	-1.63777	0
ERP29	-0.204446	-1.63777	0
ITPK1	-0.266736	-1.63777	0
KIF26A	-0.429902	-1.63622	0
MAMDC4	-0.61113	-1.63622	0
SLC48A1	-0.309878	-1.63544	0
HLA-F	-0.00829442	-1.63467	0
AAAS	-0.18204	-1.63389	0
ENTPD2	-3.20363	-1.63389	0
KCNH3	-0.580919	-1.63389	0
TBC1D1	-0.169595	-1.63389	0
CGB7	-0.770979	-1.63234	0
ERC1	-0.158364	-1.63234	0
CHKA	-0.026041	-1.62925	0
TTLL6	-1.54383	-1.62925	0
RPS9	-0.270909	-1.62848	0
SIK1	-0.213747	-1.62848	0
ANO2	-0.396085	-1.62693	0
EMP3	-0.469392	-1.62693	0
GPIHBP1	-0.966085	-1.62693	0
NRSN2	-0.28649	-1.62693	0
SNAPIN	-0.0721037	-1.62307	0
GNB2L1	-0.287658	-1.62152	0
NDUFB9	-0.258604	-1.62152	0
SIRPB1	-0.214587	-1.62152	0
ADRA2B	-1.11931	-1.61998	0
C20orf201	-1.03831	-1.61998	0
CSAD	-0.46927	-1.61998	0
ZNRD1	-0.271554	-1.61998	0
ACY1	-0.262682	-1.61766	0
C16orf62	-0.131772	-1.61458	0
C1orf53	-0.338511	-1.61458	0
ITGB4	-0.273164	-1.61458	1
NDUFA3	-0.375363	-1.61458	0
NME1	-0.240411	-1.61227	0
PCDHB2	-0.212801	-1.61227	0
HIBADH	-0.155585	-1.60919	0
HOXA11	-0.663361	-1.60919	0
LOC90110	-0.101413	-1.60919	0
RDH12	-1.62916	-1.60919	0
XKR5	-0.916061	-1.60919	0
THRA	-0.309574	-1.60765	0
ZNF497	-0.340441	-1.60765	0
MLF2	-0.22675	-1.60688	0
NDEL1	-0.138645	-1.60688	0
PRKAG1	-0.0457371	-1.60535	0
ISOC2	-0.209829	-1.6015	0
DRD2	-0.465516	-1.59997	0
MYST2	-0.157426	-1.59843	0
SCFD2	-0.164285	-1.59843	0
LRRC3	-0.259658	-1.59613	0
HOXA3	-0.149156	-1.5946	0
FIZ1	-0.224222	-1.59307	0
MLXIP	-0.209184	-1.59307	0
PFDN5	-0.211425	-1.59307	0
FRG2B	-1.94583	-1.58924	0
LOC100286844	-0.186134	-1.58924	0
PIP4K2B	-0.183475	-1.58924	0
PRSS35	-0.558618	-1.58924	0
SYNPO	-0.520303	-1.58924	0
COG4	-0.0577315	-1.58771	0
INTS9	-0.163053	-1.58771	0
ABCA9	-1.4272	-1.58618	0
SHC2	-0.444483	-1.58618	0
CISD3	-0.267864	-1.58388	0
GAS8	-0.229276	-1.58388	0
LIG3	-0.183733	-1.58388	0
CPLX1	-0.187876	-1.58235	0
SLC25A6	-0.339566	-1.58235	0
ZNF193	-0.100155	-1.58235	0
EIF4A3	-0.113862	-1.58083	0
C11orf93	-0.716044	-1.57854	0
DNLZ	-0.390677	-1.57854	0
PAN2	-0.213298	-1.57701	0
TSPAN4	-0.369543	-1.57701	0
ALDH1L1	-0.179931	-1.57548	0
MCC	-0.423031	-1.57548	0
MTL5	-0.73842	-1.57548	0
WNT4	-0.668979	-1.57548	0
DPP7	-0.484529	-1.5732	0
C3orf47	-0.305737	-1.57167	0
TPSD1	-0.83171	-1.57167	0
ARL10	-0.458803	-1.57015	0
MAX	-0.131375	-1.57015	0
PRDM7	-0.605224	-1.57015	0
RPL19	-0.228363	-1.56939	0
TAF5L	-5.40627e-05	-1.56863	0
TUBB8	-0.67457	-1.56787	0
C17orf56	-0.23611	-1.56634	0
CAPS	-1.04707	-1.56634	0
RGAG4	-0.744558	-1.56482	0
BIRC7	-0.394174	-1.56254	0
NACA2	-0.219063	-1.56254	0
METRN	-0.429608	-1.56102	0
MRPL27	-0.214029	-1.56102	0
YIF1B	-0.206973	-1.56102	0
FHIT	-0.370793	-1.5595	0
KCNH2	-0.764476	-1.55798	0
PTDSS2	-0.206457	-1.55798	0
NDN	-0.446798	-1.55723	0
SFRS13B	-0.354413	-1.55723	0
EFHD1	-1.26384	-1.55571	0
PMP22	-0.38039	-1.55571	0
SLC24A1	-0.225018	-1.55571	0
FAM70A	-0.347908	-1.55419	0
NARFL	-0.231022	-1.55419	0
RASA4P	-0.37858	-1.55419	0
LCE1C	-2.0767	-1.55267	0
PHLDA1	-0.34242	-1.55267	0
NRL	-0.282657	-1.55192	0
BEX4	-0.400252	-1.5504	0
ABCG4	-1.02596	-1.54889	0
ST8SIA5	-0.618358	-1.54889	0
TTLL4	-0.183237	-1.54889	0
ABCA10	-1.27431	-1.54737	0
ATP5D	-0.437206	-1.54737	0
C1orf204	-0.240877	-1.54737	0
FOXL2	-0.0520674	-1.54662	0
B4GALNT4	-0.406593	-1.5451	0
PCDHB10	-0.474251	-1.5451	0
MAPRE3	-0.332541	-1.54359	0
P2RX4	-0.359136	-1.54359	0
C14orf93	-0.128163	-1.54208	0
FLJ36777	-0.481191	-1.54208	0
PPOX	-0.23543	-1.54208	0
C19orf56	-0.188661	-1.53981	0
RAB5C	-0.138074	-1.53981	0
ADCK5	-0.35071	-1.5383	0
CHGA	-1.75223	-1.53679	0
GSTK1	-0.255469	-1.53679	0
GPR161	-0.307376	-1.53604	0
SPRYD3	-0.256108	-1.53604	0
TYR	-0.260716	-1.53604	0
TP63	-0.339009	-1.53453	1
C14orf176	-0.464375	-1.53302	0
LPHN1	-0.368143	-1.53302	0
HOXB5	-0.421165	-1.53076	0
PFKL	-0.307913	-1.53076	0
C17orf101	-0.195582	-1.52925	0
ZSCAN22	-0.112085	-1.52925	0
BET1L	-0.161496	-1.52774	0
ABHD2	-0.0309277	-1.52624	0
PRSS33	-0.674576	-1.52549	0
SLC2A14	-0.0256097	-1.52473	0
BDKRB2	-0.894002	-1.52473	0
CUX1	-0.276579	-1.52473	0
C6orf192	-0.329408	-1.52398	0
GGNBP2	-0.0307121	-1.52398	0
APCDD1	-0.505687	-1.52248	0
COMMD10	-0.1675	-1.52248	0
SEMA6A	-0.572332	-1.52248	0
ADAMTS7	-0.608198	-1.52098	0
FLJ39653	-0.316837	-1.52098	0
PRDM5	-0.442264	-1.51947	0
VSTM2L	-1.0708	-1.51947	0
ZFP3	-0.200743	-1.51947	0
MAPT	-0.397978	-1.51872	0
TBC1D3C	-0.309643	-1.51872	0
CMTM8	-0.103897	-1.51722	0
EXOC3L2	-0.380875	-1.51572	0
JMJD5	-0.188478	-1.51572	0
FAM134C	-0.177051	-1.51347	0
EPHX1	-0.198247	-1.51197	1
VAX1	-0.223942	-1.51197	0
DCAKD	-0.167083	-1.51047	0
ENPEP	-0.545693	-1.51047	0
TIMM22	-0.180785	-1.51047	0
ZFYVE1	-0.13831	-1.51047	0
BACE2	-0.237489	-1.50672	0
RAB34	-0.186098	-1.50672	0
COQ4	-0.36908	-1.50523	0
PPP1R14A	-0.93102	-1.50523	0
KIAA0232	-0.106393	-1.50373	0
DNAJC30	-0.216757	-1.50149	0
CYB5D1	-0.160001	-1.49999	0
TRAPPC6A	-0.381086	-1.49999	0
TNIP3	-0.223389	-1.49999	0
ABHD14B	-0.401699	-1.4985	0
CCDC155	-1.06383	-1.4985	0
RSAD1	-0.127221	-1.4985	0
ZNF446	-0.21763	-1.4985	0
LPPR1	-1.45805	-1.49328	0
TMEM45A	-0.0358934	-1.49328	0
MST1	-0.396021	-1.49253	0
PCDHB5	-0.37997	-1.49253	0
ALDH3A1	-0.610024	-1.49104	0
DND1	-0.185862	-1.49104	0
HDDC3	-0.106266	-1.49104	0
KIAA1609	-0.137262	-1.48955	0
CTLA4	-0.147587	-1.48806	0
RNF39	-0.376322	-1.48806	0
CTSO	-0.257779	-1.48806	0
NCOA4	-0.0731716	-1.48806	0
NIT1	-0.243802	-1.48806	0
SLC25A35	-0.203529	-1.48806	0
BMF	-0.0597356	-1.48732	0
RAB6B	-0.0475163	-1.48732	0
CCDC56	-0.231431	-1.48583	0
IRF4	-0.243353	-1.48583	0
RPS28	-0.445308	-1.48583	0
HADHB	-0.112103	-1.48434	0
PDE3B	-0.357434	-1.48434	0
REG3G	-2.98348	-1.48434	0
SOLH	-0.188235	-1.48434	0
VAT1	-0.359468	-1.48434	0
TOP3A	-0.219317	-1.48211	0
MICALL1	-0.278045	-1.48062	0
MMS19	-0.214811	-1.48062	0
OC90	-1.08868	-1.48062	0
PRSS36	-0.283881	-1.47913	0
WNK4	-0.441522	-1.47913	0
FAM163A	-1.42148	-1.47765	0
OR2L13	-0.928666	-1.47542	0
EDA	-0.715084	-1.47246	0
FLJ23867	-0.521808	-1.47246	0
OLFM1	-0.581268	-1.47246	0
PLCD1	-0.393767	-1.47246	0
POLM	-0.246555	-1.47246	0
TBC1D7	-0.111545	-1.47246	0
PTPN3	-0.142556	-1.47171	0
LOC284023	-0.151564	-1.47023	0
TMEM205	-0.205477	-1.47023	0
TTYH2	-0.306655	-1.47023	0
ACCN2	-0.443242	-1.46875	0
C17orf51	-0.236078	-1.46875	0
WTIP	-0.437835	-1.46875	0
FAHD2B	-0.308076	-1.46727	0
RTKN	-0.233519	-1.46727	0
CBX8	-0.234368	-1.46653	0
FRZB	-1.06984	-1.46579	0
PLCD3	-0.345387	-1.46505	0
WDR24	-0.19271	-1.46505	0
EBF4	-0.968676	-1.46357	0
LOC284440	-0.176456	-1.46357	0
MIF4GD	-0.179243	-1.46209	0
LIPA	-0.0262002	-1.46209	0
N4BP3	-0.325484	-1.46061	0
MRPL54	-0.155073	-1.45987	0
NDUFV3	-0.252934	-1.4584	0
NKX2-5	-0.56617	-1.4584	0
NSD1	-0.147507	-1.4584	0
KLC4	-0.0915275	-1.45692	0
ABCB6	-0.336532	-1.45544	0
EFNA2	-1.15673	-1.45544	0
ASPSCR1	-0.251934	-1.45471	0
NT5C3L	-0.171682	-1.45471	0
TSPAN10	-0.622939	-1.45471	0
UBE2G1	-0.113564	-1.45471	0
VCY	-1.83744	-1.45471	0
ACOX3	-0.187968	-1.45323	0
SLC22A17	-0.708186	-1.45323	0
SMPD1	-0.278422	-1.45323	0
TYRO3	-0.348059	-1.45323	0
IFFO1	-0.147206	-1.45176	0
SEMA6B	-0.00414872	-1.45176	0
SLC23A2	-0.176123	-1.45176	0
C10orf57	-0.214083	-1.44955	0
PIGB	-0.180747	-1.44955	0
PRMT7	-0.274957	-1.44955	0
SMARCD3	-0.314477	-1.44955	0
CDH1	-0.524002	-1.44807	0
PCDHB3	-0.347063	-1.44807	0
FAM18B	-0.160858	-1.4466	0
GAK	-0.10771	-1.4466	0
C5orf4	-0.466546	-1.44513	0
CLN6	-0.283269	-1.44513	0
ATP6V0E1	-0.235118	-1.44439	0
PTTG1IP	-0.307694	-1.44439	0
DDX24	-0.132111	-1.44292	0
MFAP5	-0.917354	-1.44292	0
FAM193B	-0.291138	-1.43998	0
FOXO4	-0.223147	-1.43925	0
SCAF1	-0.20064	-1.43631	0
TBC1D3	-0.15746	-1.43631	0
HOXC10	-0.373119	-1.43558	0
RPL41	-0.177397	-1.43558	0
CHCHD5	-0.272324	-1.43485	0
DENND1A	-0.227334	-1.43485	0
NACAP1	-0.254028	-1.43485	0
WDR25	-0.174957	-1.43485	0
DPY19L2P2	-0.321318	-1.43411	0
MFGE8	-0.242322	-1.43411	0
TP53I11	-0.504976	-1.43338	0
CPN2	-3.63722	-1.43118	0
CD63	-0.293602	-1.42971	0
UBE2O	-0.252568	-1.42971	0
C11orf45	-0.401102	-1.42898	0
EFR3B	-0.349555	-1.42898	0
NAT10	-0.183753	-1.42825	0
NDUFS7	-0.345569	-1.42825	0
SOX18	-0.468992	-1.42752	0
BLVRB	-0.313578	-1.42605	0
CCDC85A	-0.0281839	-1.42605	0
FXYD5	-0.389067	-1.42459	0
LRRTM1	-1.51758	-1.42459	0
BDH1	-0.0445809	-1.42386	0
MRPL44	-0.261262	-1.42313	0
WDR60	-0.183429	-1.42313	0
LGTN	-0.211833	-1.4224	0
PEX11G	-0.4204	-1.42094	0
PYGM	-0.00271847	-1.42094	0
ARRDC4	-0.743919	-1.41948	0
CDH8	-1.12007	-1.41948	0
SLC12A5	-0.962402	-1.41948	0
TDRD10	-0.797095	-1.41948	0
TRIM5	-0.16758	-1.41948	0
APRT	-0.283593	-1.41875	0
C15orf38	-0.224157	-1.41875	0
NDUFS2	-0.191278	-1.41875	0
LOC84740	-0.0815335	-1.41729	0
AXIN2	-0.470448	-1.41729	0
DAPL1	-1.56161	-1.41583	0
FAR2	-0.506524	-1.41583	0
STXBP6	-0.306289	-1.41583	0
AIM1L	-1.38927	-1.41437	0
AGPAT2	-0.431711	-1.41437	0
LOC349196	-0.82003	-1.41437	0
PRR12	-0.202761	-1.41218	0
ADA	-0.400351	-1.41072	1
FNBP1	-0.218087	-1.41072	0
GAPDH	-0.304124	-1.41072	0
PRICKLE1	-0.0895498	-1.41072	0
WNT7B	-0.0467527	-1.41072	0
RPS20	-0.300797	-1.40927	0
XG	-0.628531	-1.40927	0
MAF1	-0.258167	-1.40854	0
TADA2B	-0.0923338	-1.40854	0
C14orf102	-0.0713835	-1.40563	0
C15orf34	-0.113107	-1.40563	0
NT5DC3	-0.143333	-1.40563	0
AHSA1	-0.195658	-1.40417	0
ASB2	-0.196663	-1.40417	0
PDE11A	-0.451539	-1.40417	0
TGM5	-1.01664	-1.40417	0
TEKT3	-0.457769	-1.40199	0
ABLIM2	-0.252863	-1.40054	0
RAD50	-0.120323	-1.39909	0
SCAP	-0.240474	-1.39909	0
AK1	-0.368755	-1.39836	1
BTNL9	-0.729799	-1.39764	0
CYP7A1	-0.664228	-1.39764	0
GFI1B	-2.03183	-1.39764	0
GANC	-0.206994	-1.39691	0
ARHGAP39	-0.575851	-1.39546	0
ERBB2	-0.26775	-1.39546	0
GLB1L3	-0.473777	-1.39401	0
IGDCC4	-0.300937	-1.39401	0
SLC24A3	-1.08626	-1.39401	0
CD96	-0.209846	-1.39401	0
JPH3	-0.66492	-1.39401	0
SLC5A1	-0.738299	-1.39401	0
CCS	-0.368476	-1.39256	0
SULT1A1	-0.9073	-1.39256	0
UFC1	-0.207516	-1.39256	0
CRABP2	-0.80597	-1.39184	0
DMKN	-1.35292	-1.39184	0
JAZF1	-0.370415	-1.39184	0
RILPL1	-0.321242	-1.39184	0
CNTFR	-2.08652	-1.39039	0
PABPC5	-0.462932	-1.39039	0
PSORS1C1	-0.316319	-1.39039	0
SMOX	-0.330444	-1.39039	0
TMOD1	-0.674975	-1.39039	0
SRCIN1	-0.531811	-1.38894	0
SNF8	-0.0407348	-1.38822	0
LOC150197	-0.440798	-1.38677	0
ALDH1A2	-1.45346	-1.38533	0
FCRL2	-0.103829	-1.38533	0
GPR162	-0.424487	-1.38533	0
HPN	-0.70079	-1.38533	0
DYNLRB2	-0.750373	-1.38388	0
ST3GAL2	-0.132443	-1.38388	0
TSC22D4	-0.211362	-1.38388	0
OGDH	-0.19885	-1.38243	0
CCDC127	-0.211512	-1.38027	0
KIAA0430	-0.146934	-1.38027	0
NCSTN	-0.219293	-1.38027	0
SNHG8	-0.305301	-1.37883	0
CABC1	-0.275666	-1.37738	0
GAPDHS	-0.551837	-1.37666	0
LOC100130093	-0.34774	-1.37666	0
PLOD3	-0.234226	-1.37666	0
NRARP	-0.582491	-1.37594	0
TDO2	-0.756039	-1.37522	0
FLJ44606	-0.57992	-1.37522	0
ZNF581	-0.327696	-1.37522	0
CTSF	-0.395327	-1.37378	1
PTK7	-0.295336	-1.37378	0
C1orf150	-1.57972	-1.37234	0
FAM135B	-1.07585	-1.37234	0
HEBP1	-0.386942	-1.37234	0
ACP5	-0.173283	-1.37018	0
PDE4A	-0.283664	-1.37018	0
C2orf82	-2.86265	-1.36874	0
FAM66C	-0.35803	-1.36874	0
NOP2	-0.178738	-1.36874	0
YPEL5	-0.105746	-1.36874	0
CIDEA	-1.64477	-1.3673	0
PHRF1	-0.183952	-1.36586	0
ZNF839	-0.137876	-1.36586	0
NKIRAS2	-0.15828	-1.36514	0
LOC80054	-0.813179	-1.36371	0
ACSS2	-0.368272	-1.36227	0
LRRC10B	-0.918188	-1.36227	0
MPZL1	-0.270916	-1.36227	0
TUFM	-0.195594	-1.36227	0
FGF2	-0.810418	-1.36155	0
NCCRP1	-1.35874	-1.36155	0
ATG9B	-0.729992	-1.36083	0
NRG3	-0.406958	-1.36012	0
ZNF423	-0.67857	-1.35868	0
MYH11	-0.519282	-1.35725	0
PRR5	-0.439242	-1.35653	0
BCL2A1	-0.457847	-1.35581	0
PHB2	-0.189912	-1.3551	0
NRG2	-0.154648	-1.35367	0
CCNE1	-0.283929	-1.3508	0
FBXL5	-0.154564	-1.34866	0
ADRA2A	-0.585777	-1.34723	0
CCL8	-0.137863	-1.34723	0
CNPY2	-0.221148	-1.34723	0
NFE2	-0.808496	-1.34723	0
FLYWCH1	-0.313235	-1.3458	0
IQSEC2	-0.189248	-1.34508	0
SLC35E3	-0.265215	-1.34508	0
ALDH3B1	-0.559723	-1.34365	0
ARAP3	-0.367635	-1.34365	0
PARD6G	-0.354514	-1.34365	0
EIF3F	-0.165423	-1.34223	0
GMPR	-0.567294	-1.34223	0
LETM2	-0.322839	-1.34223	0
AMIGO1	-0.120735	-1.34151	0
N6AMT1	-0.222885	-1.3408	0
RPL37	-0.272908	-1.3408	0
ZSCAN12P1	-1.03933	-1.3408	0
SMTNL1	-0.0603061	-1.3408	0
POLR1D	-0.142486	-1.34009	0
KLHL3	-0.493489	-1.33866	0
C12orf76	-0.273398	-1.33581	0
C17orf72	-0.412243	-1.33581	0
C10orf72	-0.35846	-1.3351	0
C2CD4D	-0.511833	-1.3351	0
MPP3	-0.266772	-1.3351	0
ZNF236	-0.099394	-1.3351	0
CDKAL1	-0.0397874	-1.33367	0
PADI2	-0.545814	-1.33367	0
FAM181B	-1.15132	-1.33225	0
PSMB4	-0.140769	-1.33225	0
HHIPL1	-0.282254	-1.33012	0
EFNB3	-0.727846	-1.3287	0
RNF44	-0.233896	-1.3287	0
GPRIN2	-0.146495	-1.32727	0
CNP	-0.262898	-1.32727	0
DUS1L	-0.164184	-1.32727	0
INSR	-0.295079	-1.32727	0
RPL3	-0.222505	-1.32727	0
SDHA	-0.210559	-1.32727	0
DLG4	-0.34396	-1.32585	0
LCE1B	-2.17469	-1.32585	0
HOXB2	-0.364848	-1.32514	0
PHB	-0.0931535	-1.32514	0
TEAD3	-0.410671	-1.32514	0
PYCARD	-0.702709	-1.32443	0
XPNPEP2	-1.01099	-1.32443	0
ACSF3	-0.152984	-1.32372	0
ANG	-0.259614	-1.32372	0
ETV2	-0.288991	-1.32372	0
TRIM2	-0.213316	-1.32372	0
ACSS1	-0.168525	-1.32231	0
ADAMTS5	-0.0636043	-1.32231	0
CD55	-0.744308	-1.32231	0
PATL2	-0.122677	-1.32231	0
QTRT1	-0.26934	-1.32231	0
ENPP4	-0.0463279	-1.32089	0
MUC13	-0.454417	-1.32089	0
KBTBD7	-0.27831	-1.32089	0
MPV17	-0.168089	-1.32089	0
RUSC2	-0.225858	-1.32089	0
ZBTB45	-0.258986	-1.32018	0
DIS3L	-0.158153	-1.31876	0
HOXB9	-0.686658	-1.31876	0
LITAF	-0.209389	-1.31876	0
MAP2K5	-0.146789	-1.31876	0
MTR	-0.169505	-1.31734	0
IFI30	-0.0659784	-1.31593	1
FETUB	-1.6543	-1.31593	0
FAM186B	-0.330486	-1.31522	0
TMEM231	-0.178513	-1.31522	0
CD300LG	-1.28356	-1.31451	0
JPH1	-0.192601	-1.3138	0
MOCS1	-0.299368	-1.3138	0
MRPS25	-0.219046	-1.3138	0
RREB1	-0.167617	-1.3138	0
PVRL4	-0.800933	-1.31239	0
CD38	-0.105087	-1.31098	0
DNAJC5B	-0.225035	-1.31098	0
MR1	-0.299412	-1.31098	0
ZSCAN4	-2.18248	-1.31098	0
DCAF8	-0.168712	-1.31027	0
RTN4R	-0.255589	-1.31027	0
C22orf9	-0.273694	-1.30886	0
URGCP	-0.126739	-1.30886	0
PEX12	-0.182302	-1.30744	0
LIF	-0.221264	-1.30744	1
RDH8	-0.117152	-1.30744	0
ADAMTS10	-0.31151	-1.30603	0
APOE	-0.6433	-1.30603	0
HNRNPA0	-0.151537	-1.30603	0
INPP1	-0.204226	-1.30603	0
NRIP2	-0.24985	-1.30603	0
RRP8	-0.122129	-1.30603	1
ZFP57	-0.462894	-1.30603	0
TMEM88	-0.343622	-1.30462	0
EPB41L1	-0.334604	-1.30392	0
MRGPRF	-0.485996	-1.30392	0
NSMCE1	-0.164272	-1.30392	0
RBP7	-0.756474	-1.30392	0
NPTXR	-0.592862	-1.30251	0
PIGP	-0.166639	-1.30251	0
MGST2	-0.422909	-1.3011	0
PNMT	-0.258622	-1.3011	0
POLR2A	-0.274994	-1.3011	0
USP2	-0.553253	-1.3011	0
C1orf21	-0.28975	-1.29969	0
PI16	-2.01376	-1.29969	0
SNHG7	-0.406574	-1.29969	0
EIF3K	-0.240054	-1.29898	0
LHX6	-0.516042	-1.29898	0
LOC219347	-0.200633	-1.29898	0
CTNS	-0.277622	-1.29757	0
LRRC29	-0.344457	-1.29757	0
JAKMIP3	-0.332973	-1.29617	0
PEX6	-0.257768	-1.29617	0
TMEM145	-0.590266	-1.29617	0
KRTAP2-1	-4.38218	-1.29546	0
ALAS2	-3.15607	-1.29476	0
CXCR1	-0.905826	-1.29476	0
LRRK2	-0.373555	-1.29476	0
NDUFA13	-0.274578	-1.29476	0
TCHP	-0.137902	-1.29406	0
ACOX1	-0.142356	-1.29265	0
CYC1	-0.236958	-1.29265	0
MFSD3	-0.394532	-1.29265	0
FBXW4	-0.209123	-1.29125	0
GPT	-0.296954	-1.29125	0
NCRNA00052	-0.576438	-1.29125	0
NKX2-2	-0.311154	-1.29125	0
PDCD4	-0.289433	-1.29125	0
GYG2	-0.379618	-1.28914	0
C14orf179	-0.104112	-1.28774	0
DHRS12	-0.113425	-1.28774	0
LRRC14	-0.184712	-1.28774	0
COMMD5	-0.212965	-1.28633	0
ALDH9A1	-0.201571	-1.28493	0
C17orf44	-0.266556	-1.28493	0
FAM123A	-1.47968	-1.28493	0
PHF15	-0.286177	-1.28493	0
SEL1L	-0.0994689	-1.28493	0
HTR1D	-0.209679	-1.28493	0
ADHFE1	-0.0817838	-1.28423	0
BAMBI	-0.183686	-1.28423	0
FAM131C	-0.617663	-1.28423	0
C1orf190	-0.340961	-1.28283	0
SLC39A6	-0.264393	-1.28283	0
LOC144571	-0.44629	-1.28143	0
LOC728643	-0.129776	-1.28143	0
LOC201651	-0.440313	-1.28003	0
AVPR2	-0.992883	-1.28003	0
SEMA4B	-0.483243	-1.28003	0
SRC	-0.266779	-1.28003	0
SDHC	-0.122383	-1.27933	0
ABHD12B	-0.284631	-1.27793	0
LOC442454	-0.274161	-1.27793	0
PLEKHO2	-0.22819	-1.27793	0
C22orf23	-0.187401	-1.27653	0
EN1	-0.336915	-1.27653	0
SHF	-0.44732	-1.27653	0
C9orf172	-0.371227	-1.27513	0
TSPAN15	-0.2205	-1.27443	0
ANKRD13B	-0.349077	-1.27303	0
CNR1	-0.216616	-1.27164	0
MRPS6	-0.503575	-1.27164	0
MTUS1	-0.295129	-1.27024	0
TRIM11	-0.192282	-1.27024	0
EVL	-0.408575	-1.26954	0
FAM124A	-0.272913	-1.26954	0
RCOR2	-0.0830738	-1.26954	0
EOMES	-0.753287	-1.26885	0
MRVI1	-0.414739	-1.26885	0
INHA	-1.43641	-1.26675	0
MRPS36	-0.154403	-1.26675	0
MVK	-0.223516	-1.26675	0
RAPGEFL1	-0.621155	-1.26675	0
SLC38A7	-0.128128	-1.26675	0
HRC	-2.12582	-1.26536	0
SDR42E1	-0.0929347	-1.26536	0
C1orf66	-0.208975	-1.26466	0
IKBKE	-0.320601	-1.26397	0
C6orf105	-0.004492	-1.26327	0
CTNNA1	-0.0254723	-1.26327	0
KLHDC8B	-0.377928	-1.26327	0
PITPNM2	-0.362514	-1.26327	0
ZNF574	-0.233505	-1.26188	0
CLVS1	-0.774914	-1.26049	0
SBNO2	-0.107349	-1.26049	0
PCDHB13	-0.328949	-1.25979	0
EFNA3	-0.684846	-1.2584	0
MMAB	-0.165775	-1.2584	0
MYST3	-0.13418	-1.2584	0
SCAMP3	-0.229125	-1.2584	0
STOML1	-0.107403	-1.2584	0
MEF2B	-0.111912	-1.25562	0
NPIPL3	-0.400334	-1.25562	0
PELI2	-0.152397	-1.25493	0
ANO7	-0.0293525	-1.25423	0
TMEM158	-0.0822136	-1.25423	0
FAM174A	-0.248245	-1.25354	0
FAM43A	-0.156241	-1.25354	0
BOLA1	-0.254897	-1.25215	0
CXorf65	-0.914556	-1.25215	0
EIF3CL	-0.248302	-1.25215	0
TMEM141	-0.376736	-1.25215	0
CALM1	-0.190114	-1.25076	0
DOLK	-0.2021	-1.25076	0
SLIT1	-0.810014	-1.25076	0
SPTLC2	-0.125252	-1.25076	0
DUSP5	-0.374478	-1.24938	0
PFKFB2	-0.448446	-1.24938	0
B4GALNT1	-0.221219	-1.24868	0
C17orf106	-0.318883	-1.24868	0
FLJ35390	-0.315549	-1.24868	0
VIPAR	-0.0712499	-1.24868	0
CNTNAP1	-0.439894	-1.2473	0
PPHLN1	-0.0250637	-1.2473	0
RPL19P12	-0.193217	-1.2473	0
OPN4	-1.08875	-1.24591	0
PCBD1	-0.246502	-1.24591	0
VDAC1	-0.125624	-1.24591	0
ASB16	-0.260276	-1.24453	0
RAP2B	-0.171567	-1.24453	1
KIAA1683	-0.258531	-1.24384	0
C16orf88	-0.0913745	-1.24245	0
CNTROB	-0.0953348	-1.24245	0
LHB	-0.236109	-1.24245	0
GUSB	-0.114902	-1.24107	0
H2AFY2	-0.648657	-1.24107	0
IAH1	-0.0818566	-1.24038	0
SORBS3	-0.392877	-1.24038	0
CRK	-0.0433214	-1.23969	0
SORCS2	-0.662955	-1.239	0
C10orf110	-0.289044	-1.23761	0
HAGHL	-0.329012	-1.23761	0
KLHL13	-0.41181	-1.23761	0
LRRC4B	-0.66467	-1.23761	0
TMEM26	-0.701454	-1.23623	0
MYBPHL	-0.452644	-1.23485	0
LOC349114	-0.210468	-1.23485	0
SERPINF1	-0.695647	-1.23485	0
LY6H	-1.61554	-1.23416	0
NAV1	-0.270531	-1.23416	0
PPAP2C	-0.140417	-1.23416	0
HYAL4	-0.878375	-1.23278	0
CAMLG	-0.177026	-1.23278	0
GIYD2	-0.27874	-1.23278	0
PDK2	-0.0171266	-1.23278	0
BFSP1	-0.230491	-1.23141	0
DUSP9	-0.674407	-1.23141	0
FAM13A	-0.340519	-1.23141	0
IFITM2	-0.30322	-1.23141	0
PRPSAP2	-0.0705737	-1.23141	0
RARA	-0.0869192	-1.23141	0
PELI3	-0.334217	-1.23072	0
FASTK	-0.335908	-1.23003	0
VWA1	-0.354904	-1.23003	0
ZFPM1	-0.34076	-1.22934	0
RRBP1	-0.0265331	-1.22796	0
DEXI	-0.253759	-1.2259	0
ABCA12	-0.903138	-1.22521	0
ART5	-0.968793	-1.22521	0
GGA3	-0.154558	-1.22452	0
C14orf169	-0.259065	-1.22383	0
NOVA2	-0.603447	-1.22383	0
COL22A1	-0.843442	-1.22315	0
PDE9A	-0.722808	-1.22177	0
STIM1	-0.124236	-1.22177	0
LOC285768	-0.720232	-1.2204	0
CEP68	-0.149174	-1.2204	0
NR5A1	-3.05895	-1.21971	0
SNUPN	-0.00158102	-1.21971	0
ATXN7L3	-0.115877	-1.21971	0
C7orf59	-0.188537	-1.21903	0
MMP25	-0.63288	-1.21903	0
HSD11B1	-0.380255	-1.21834	0
TSPAN17	-0.219047	-1.21834	0
IARS2	-0.11601	-1.21697	0
SCN2B	-1.00876	-1.21697	0
TECPR2	-0.151833	-1.21697	0
CPD	-0.20176	-1.2156	0
KIAA1199	-0.0186655	-1.2156	0
SV2B	-1.27781	-1.2156	0
ZNF646	-0.147878	-1.2156	0
ARC	-1.41358	-1.21423	0
APBB1	-0.376301	-1.21354	0
JOSD2	-0.274699	-1.21354	0
MBP	-0.296323	-1.21354	0
NDUFC1	-0.238082	-1.21354	0
ABCC1	-0.109898	-1.21217	0
CHST5	-0.290434	-1.21217	0
RHCG	-1.25894	-1.21217	0
RNF31	-0.154281	-1.21217	0
CHST12	-0.172582	-1.2108	0
DECR2	-0.311959	-1.2108	0
DYNLL1	-0.0982362	-1.2108	0
LMTK3	-0.835283	-1.2108	0
POU5F1B	-1.08651	-1.2108	0
RPS26	-0.315636	-1.2108	0
TMBIM6	-0.0114839	-1.21012	0
PDE2A	-0.878671	-1.20943	0
PHKA1	-0.451672	-1.20943	0
MBD1	-0.0811371	-1.20875	0
NDUFA2	-0.306902	-1.20738	0
NEURL2	-0.248614	-1.20738	0
LOC153910	-0.430558	-1.20738	0
CBLN2	-0.26759	-1.20601	0
CPEB2	-0.317345	-1.20601	0
ITGB3	-0.5913	-1.20601	0
KY	-2.20132	-1.20601	0
AQP9	-0.0190571	-1.20601	0
GALNT5	-0.0535132	-1.20601	0
FBXO41	-0.291332	-1.20533	0
PRND	-0.734672	-1.20533	0
C9orf142	-0.318419	-1.20465	0
NDUFA7	-0.264396	-1.20465	0
ITIH5	-0.882784	-1.2026	0
SPSB2	-0.248369	-1.2026	0
NXN	-0.38128	-1.20123	0
C19orf36	-0.0345603	-1.20123	0
RPL18	-0.285237	-1.20055	1
KIAA0753	-0.130218	-1.19919	0
NDUFB2	-0.205917	-1.19782	0
NTN3	-1.12418	-1.19782	0
ZNF652	-0.20046	-1.19782	0
SERPIND1	-1.01092	-1.19782	0
FBXW8	-0.148251	-1.19646	0
NDUFA4	-0.155774	-1.19646	0
PARP10	-0.271723	-1.19646	0
TIMM50	-0.188815	-1.19646	0
GPR4	-0.419438	-1.1951	0
PRKAR2B	-0.0454066	-1.19306	0
PRR7	-0.268206	-1.19306	0
GM2A	-0.261246	-1.1917	1
ZNF385A	-0.454576	-1.1917	0
JARID2	-0.0566903	-1.19102	0
GLYCTK	-0.287666	-1.19034	0
NCRNA00107	-0.346163	-1.19034	0
LOC100303728	-0.0551265	-1.19034	0
B3GALT4	-0.310924	-1.18966	0
CDH3	-0.462444	-1.18966	0
DNAH2	-0.3246	-1.18966	0
GRIP1	-0.381522	-1.18966	0
CCDC92	-0.198726	-1.1883	0
MYH15	-0.0750007	-1.1883	0
XIRP1	-0.0411124	-1.18694	0
APOC1	-0.571252	-1.18694	0
C21orf90	-0.257042	-1.18694	0
CNPY4	-0.276169	-1.18694	0
MDP1	-0.18686	-1.18694	0
PGF	-0.369407	-1.18694	0
ZNF219	-0.307253	-1.18694	0
DLGAP3	-0.757547	-1.18558	0
PLAC9	-0.65285	-1.18558	0
TAS1R3	-0.521839	-1.18558	0
DIP2B	-0.247903	-1.1849	0
CCDC74B	-0.628804	-1.18355	0
NES	-0.247133	-1.18355	0
TMEM134	-0.343021	-1.18355	0
CXorf48	-0.642263	-1.18219	0
IL18RAP	-0.538263	-1.18219	0
NEGR1	-0.391357	-1.18219	0
C4orf14	-0.205365	-1.18219	0
GALNTL1	-0.258533	-1.18219	0
HSPB9	-0.117102	-1.18219	0
C21orf57	-0.255544	-1.18083	0
MSTO1	-0.155688	-1.18083	0
P2RY11	-0.206144	-1.18083	0
ITPKC	-0.257821	-1.18016	0
C9orf69	-0.100002	-1.17948	0
PACSIN3	-0.138086	-1.1788	0
PLEKHM1	-0.175033	-1.1788	0
RASA3	-0.102349	-1.1788	0
ESR2	-0.0127494	-1.17745	0
PITX2	-0.788168	-1.17745	0
PRDM9	-2.40225	-1.17745	0
WFS1	-0.285682	-1.17745	0
DPP6	-1.12294	-1.17609	0
MAP9	-0.588591	-1.17474	0
CTDSP1	-0.164137	-1.17407	0
FAM109B	-0.278551	-1.17407	0
MYO6	-0.017233	-1.17407	0
FRAT1	-0.165979	-1.17271	0
UOX	-0.0725491	-1.17136	0
ABCC10	-0.1761	-1.17136	0
CPM	-0.60983	-1.17136	0
FAM107A	-1.22689	-1.17136	0
PCDHB15	-0.248667	-1.17136	0
SHE	-0.199044	-1.17136	0
ZNF707	-0.154974	-1.17136	0
ZC3H4	-0.111753	-1.17069	0
IKZF4	-0.284822	-1.17001	0
MAN2C1	-0.132238	-1.16934	0
PDGFD	-0.593571	-1.16799	0
SLC16A13	-0.447263	-1.16799	0
C17orf85	-0.0981276	-1.16664	0
DDX60L	-0.116894	-1.16664	0
ESPN	-0.385944	-1.16596	0
GALNT12	-0.371131	-1.16529	0
ATF7	-0.126985	-1.16327	0
FLJ36000	-0.56714	-1.16327	0
TRPV4	-0.528057	-1.16327	0
PHF12	-0.173328	-1.16192	0
UQCRC2	-0.0682226	-1.16192	0
ABCA1	-0.351238	-1.16057	0
PCDH7	-0.471955	-1.16057	0
DLX4	-0.679488	-1.15856	0
[truncated: 15,302 more rows]

## Sheet: Fig_1G
TCGA_Sample	p53wt_CDKN1A_FPKM	TCGA_Sample	p53mut_CDKN1A_FPKM
TCGA-3N-A9WB-06	1172.46	TCGA-3N-A9WD-06	535.461
TCGA-3N-A9WC-06	917.796	TCGA-BF-A1Q0-01	1435.56
TCGA-BF-A1PU-01	7985.39	TCGA-BF-A3DL-01	667.973
TCGA-BF-A1PV-01	2979.08	TCGA-D3-A2J6-06	4226.28
TCGA-BF-A1PX-01	6580.12	TCGA-D3-A2JA-06	1192.79
TCGA-BF-A1PZ-01	3389.5	TCGA-D3-A3C8-06	2712.68
TCGA-BF-A3DJ-01	3005	TCGA-D3-A51G-06	1235.68
TCGA-BF-A3DM-01	2131.33	TCGA-D3-A51T-06	553.885
TCGA-BF-A3DN-01	3801.09	TCGA-D3-A5GN-06	1168.35
TCGA-BF-A5EO-01	14833.8	TCGA-D3-A5GO-06	594.756
TCGA-BF-A5EP-01	4035.97	TCGA-D3-A5GR-06	752.279
TCGA-BF-A5EQ-01	4085.71	TCGA-D3-A8GC-06	1425.85
TCGA-BF-A5ER-01	6615.64	TCGA-D9-A6EA-06	399.04
TCGA-BF-A5ES-01	11808.1	TCGA-D9-A6EC-06	399.764
TCGA-BF-AAP0-06	3260.26	TCGA-DA-A1HV-06	1179.13
TCGA-D3-A1Q1-06	313.754	TCGA-DA-A1HW-06	385.652
TCGA-D3-A1Q3-06	2150.25	TCGA-DA-A1I5-06	1369.1
TCGA-D3-A1Q4-06	2185.75	TCGA-DA-A95X-06	521.426
TCGA-D3-A1Q5-06	1994.86	TCGA-EB-A299-01	3439.36
TCGA-D3-A1Q6-06	5978.82	TCGA-EB-A3XC-01	1034.38
TCGA-D3-A1Q7-06	3889.76	TCGA-EB-A41A-01	1510.26
TCGA-D3-A1Q8-06	8643.15	TCGA-EB-A431-01	547.194
TCGA-D3-A1Q9-06	1070.51	TCGA-EB-A5FP-01	481.888
TCGA-D3-A1QA-06	295.025	TCGA-EE-A181-06	656.229
TCGA-D3-A1QB-06	3630.79	TCGA-EE-A29E-06	98.688
TCGA-D3-A2J7-06	3405.94	TCGA-EE-A29L-06	153.8
TCGA-D3-A2J8-06	7784.91	TCGA-EE-A29M-06	246.175
TCGA-D3-A2J9-06	1131.04	TCGA-EE-A29S-06	3773.48
TCGA-D3-A2JB-06	1976.93	TCGA-EE-A29V-06	377.791
TCGA-D3-A2JC-06	2045.62	TCGA-EE-A29X-06	1360.59
TCGA-D3-A2JD-06	3712.86	TCGA-EE-A2A2-06	367.995
TCGA-D3-A2JE-06	5371.89	TCGA-EE-A2GC-06	850.358
TCGA-D3-A2JF-06	2265.96	TCGA-EE-A2GJ-06	316.801
TCGA-D3-A2JG-06	535.661	TCGA-EE-A2GP-06	519.703
TCGA-D3-A2JH-06	1345.2	TCGA-EE-A2GT-06	797.376
TCGA-D3-A2JK-06	20007.8	TCGA-EE-A2MG-06	752.613
TCGA-D3-A2JL-06	1417.77	TCGA-EE-A2MM-06	767.777
TCGA-D3-A2JN-06	1364.23	TCGA-EE-A2MQ-06	1619.11
TCGA-D3-A2JO-06	3248.48	TCGA-EE-A2MU-06	1274.98
TCGA-D3-A2JP-06	1387.13	TCGA-EE-A3AA-06	802.361
TCGA-D3-A3BZ-06	3815.82	TCGA-EE-A3AD-06	2193.06
TCGA-D3-A3C1-06	2188.31	TCGA-EE-A3AE-06	384.232
TCGA-D3-A3C3-06	1179.37	TCGA-EE-A3AG-06	599.055
TCGA-D3-A3C6-06	2824.28	TCGA-EE-A3J5-06	487.269
TCGA-D3-A3C7-06	4606.42	TCGA-EE-A3J7-06	119.435
TCGA-D3-A3CB-06	5365.21	TCGA-EE-A3J8-06	261.222
TCGA-D3-A3CC-06	8275.41	TCGA-EE-A3JD-06	673.621
TCGA-D3-A3CE-06	741.489	TCGA-EE-A3JI-06	5891.77
TCGA-D3-A3CF-06	3895.59	TCGA-ER-A199-06	647.285
TCGA-D3-A3ML-06	3853.49	TCGA-ER-A19E-06	333.997
TCGA-D3-A3MO-06	1954.08	TCGA-ER-A3ET-06	2301.53
TCGA-D3-A3MR-06	3040.26	TCGA-FR-A729-06	308.392
TCGA-D3-A3MU-06	8747.92	TCGA-FR-A7U9-06	1161.24
TCGA-D3-A3MV-06	4587.8	TCGA-FS-A1Z4-06	770.302
TCGA-D3-A51E-06	2251.72	TCGA-FS-A1ZW-06	809.032
TCGA-D3-A51F-06	2085.87	TCGA-FS-A4F9-06	358.473
TCGA-D3-A51H-06	1342.91	TCGA-FW-A3R5-06	545.853
TCGA-D3-A51J-06	1500.78	TCGA-GF-A6C8-06	584.716
TCGA-D3-A51K-06	2188.47	TCGA-GF-A6C9-06	2153.99
TCGA-D3-A51N-06	4091.65	TCGA-GN-A266-06	1260.23
TCGA-D3-A51R-06	419.017	TCGA-GN-A26C-01	869.301
TCGA-D3-A5GL-06	2592.45	TCGA-GN-A4U3-06	1707.31
TCGA-D3-A5GS-06	2732.17	TCGA-GN-A8LK-06	2883.26
TCGA-D3-A5GT-01	1409.53	TCGA-OD-A75X-06	446.85
TCGA-D3-A5GU-06	1760.96	TCGA-W3-A828-06	1607.07
TCGA-D3-A8GB-06	1914.97	TCGA-W3-AA1O-06	311.388
TCGA-D3-A8GD-06	3632.69	TCGA-W3-AA1R-06	570.767
TCGA-D3-A8GE-06	13010.4	TCGA-W3-AA1V-06	1523.26
TCGA-D3-A8GI-06	1773.42	TCGA-WE-A8ZX-06	403.829
TCGA-D3-A8GJ-06	3024.18	TCGA-YD-A89C-06	2644.99
TCGA-D3-A8GK-06	4056.7	TCGA-YD-A9TA-06	849.708
TCGA-D3-A8GL-06	643.678	TCGA-Z2-A8RT-06	612.791
TCGA-D3-A8GM-06	2964.87
TCGA-D3-A8GN-06	3822.56
TCGA-D3-A8GO-06	4389.28
TCGA-D3-A8GP-06	5250.68
TCGA-D3-A8GQ-06	6997.42
TCGA-D3-A8GR-06	3911.57
TCGA-D3-A8GS-06	1540.1
TCGA-D3-A8GV-06	2669.05
TCGA-D9-A148-06	5446.78
TCGA-D9-A149-06	2852.14
TCGA-D9-A1JW-06	1733.46
TCGA-D9-A1JX-06	2450.86
TCGA-D9-A1X3-06	1016.23
TCGA-D9-A3Z1-06	8663.88
TCGA-D9-A3Z3-06	8725.08
TCGA-D9-A3Z4-01	3533.59
TCGA-D9-A4Z2-01	4724.61
TCGA-D9-A4Z3-01	3249.21
TCGA-D9-A4Z5-01	7203.29
TCGA-D9-A4Z6-06	1941.06
TCGA-D9-A6E9-06	11379.7
TCGA-D9-A6EG-06	11177.5
TCGA-DA-A1HY-06	6296
TCGA-DA-A1I0-06	2649.28
TCGA-DA-A1I1-06	4344.27
TCGA-DA-A1I2-06	3624.82
TCGA-DA-A1I4-06	1830.98
TCGA-DA-A1I7-06	9877.95
TCGA-DA-A1I8-06	3628.66
TCGA-DA-A1IA-06	21882.2
TCGA-DA-A1IB-06	2694.1
TCGA-DA-A1IC-06	853.991
TCGA-DA-A3F3-06	1345.93
TCGA-DA-A3F5-06	3656.25
TCGA-DA-A3F8-06	4507.22
TCGA-DA-A95V-06	7512.52
TCGA-DA-A95W-06	5715.94
TCGA-DA-A95Y-06	5643.89
TCGA-DA-A95Z-06	9378.61
TCGA-EB-A1NK-01	8637.94
TCGA-EB-A24C-01	5610.78
TCGA-EB-A24D-01	4371.15
TCGA-EB-A3HV-01	8879.85
TCGA-EB-A3XB-01	2891.95
TCGA-EB-A3XD-01	3657.5
TCGA-EB-A3XE-01	5629.73
TCGA-EB-A3XF-01	5618
TCGA-EB-A3Y6-01	1946.68
TCGA-EB-A3Y7-01	1934.83
TCGA-EB-A41B-01	10200.7
TCGA-EB-A42Y-01	4092.72
TCGA-EB-A42Z-01	3391.99
TCGA-EB-A430-01	3103.86
TCGA-EB-A44N-01	3984.82
TCGA-EB-A44O-01	2819.2
TCGA-EB-A44P-01	1611.14
TCGA-EB-A44Q-06	3602.26
TCGA-EB-A44R-06	1207.67
TCGA-EB-A4IQ-01	5639.1
TCGA-EB-A4IS-01	1388.45
TCGA-EB-A4OY-01	2558.46
TCGA-EB-A4OZ-01	8401.06
TCGA-EB-A4P0-01	1326.57
TCGA-EB-A4XL-01	2853.16
TCGA-EB-A551-01	3984.21
TCGA-EB-A553-01	2095.94
TCGA-EB-A57M-01	4009.6
TCGA-EB-A5KH-06	885.346
TCGA-EB-A5SE-01	1636.98
TCGA-EB-A5SF-01	15116.4
TCGA-EB-A5SG-06	1778.6
TCGA-EB-A5SH-06	1124.87
TCGA-EB-A5UL-06	427.099
TCGA-EB-A5UM-01	2390.29
TCGA-EB-A5UN-06	3303.77
TCGA-EB-A5VU-01	2341.23
TCGA-EB-A6L9-06	676.379
TCGA-EB-A6QY-01	5169.92
TCGA-EB-A6QZ-01	2189.4
TCGA-EB-A6R0-01	4325.67
TCGA-EE-A17X-06	3648.77
TCGA-EE-A17Y-06	4234.42
TCGA-EE-A17Z-06	2797.1
TCGA-EE-A180-06	2956.97
TCGA-EE-A182-06	6533.55
TCGA-EE-A183-06	5595.47
TCGA-EE-A184-06	2493.08
TCGA-EE-A185-06	5741.44
TCGA-EE-A20B-06	3309.28
TCGA-EE-A20C-06	5812.91
TCGA-EE-A20F-06	2735.93
TCGA-EE-A20H-06	2134.02
TCGA-EE-A20I-06	6992.83
TCGA-EE-A29A-06	3988.95
TCGA-EE-A29B-06	3236.14
TCGA-EE-A29C-06	4219.68
TCGA-EE-A29D-06	1975.65
TCGA-EE-A29G-06	6092.67
TCGA-EE-A29H-06	6268.13
TCGA-EE-A29N-06	3949.02
TCGA-EE-A29P-06	2743.86
TCGA-EE-A29Q-06	1134.49
TCGA-EE-A29R-06	4075.16
TCGA-EE-A29T-06	4147.43
TCGA-EE-A29W-06	1808.63
TCGA-EE-A2A0-06	2011.88
TCGA-EE-A2A1-06	1452.53
TCGA-EE-A2A5-06	1729.95
TCGA-EE-A2A6-06	1623.17
TCGA-EE-A2GB-06	1599.05
TCGA-EE-A2GD-06	4953.72
TCGA-EE-A2GE-06	2560.35
TCGA-EE-A2GH-06	2274.45
TCGA-EE-A2GI-06	1927.93
TCGA-EE-A2GK-06	1176.65
TCGA-EE-A2GL-06	4533.52
TCGA-EE-A2GM-06	8101.85
TCGA-EE-A2GN-06	3225.09
TCGA-EE-A2GO-06	4695.79
TCGA-EE-A2GR-06	2209.5
TCGA-EE-A2GS-06	1172.11
TCGA-EE-A2GU-06	534.047
TCGA-EE-A2M5-06	6553.19
TCGA-EE-A2M6-06	488.518
TCGA-EE-A2M7-06	505.768
TCGA-EE-A2M8-06	1021.52
TCGA-EE-A2MC-06	8136.2
TCGA-EE-A2MD-06	1164.93
TCGA-EE-A2ME-06	1428.8
TCGA-EE-A2MF-06	5376.03
TCGA-EE-A2MH-06	4041.26
TCGA-EE-A2MI-06	6966.83
TCGA-EE-A2MJ-06	1756.69
TCGA-EE-A2MK-06	1498.61
TCGA-EE-A2ML-06	3904.48
TCGA-EE-A2MN-06	1037.64
TCGA-EE-A2MP-06	2320.98
TCGA-EE-A2MR-06	1109.09
TCGA-EE-A2MS-06	1117.11
TCGA-EE-A2MT-06	4484.16
TCGA-EE-A3AB-06	3644.21
TCGA-EE-A3AC-06	1337.97
TCGA-EE-A3AF-06	3014.64
TCGA-EE-A3AH-06	937.639
TCGA-EE-A3J3-06	2983.97
TCGA-EE-A3J4-06	2584.3
TCGA-EE-A3JA-06	1303.2
TCGA-EE-A3JB-06	1610.15
TCGA-EE-A3JE-06	3899.64
TCGA-EE-A3JH-06	2389.37
TCGA-ER-A193-06	1355.37
TCGA-ER-A194-01	1308.02
TCGA-ER-A195-06	1979.51
TCGA-ER-A196-01	7549.99
TCGA-ER-A197-06	1791.3
TCGA-ER-A198-06	13992.4
TCGA-ER-A19A-06	3133.01
TCGA-ER-A19B-06	2371.01
TCGA-ER-A19C-06	2859.6
TCGA-ER-A19D-06	1054.92
TCGA-ER-A19F-06	3234.18
TCGA-ER-A19G-06	2640.84
TCGA-ER-A19H-06	2040.56
TCGA-ER-A19J-06	4498.9
TCGA-ER-A19K-01	5487.95
TCGA-ER-A19L-06	6443.04
TCGA-ER-A19M-06	1645.39
TCGA-ER-A19N-06	2329.96
TCGA-ER-A19O-06	14280.4
TCGA-ER-A19P-06	1748.3
TCGA-ER-A19Q-06	4628.88
TCGA-ER-A19S-06	1644.47
TCGA-ER-A19T-01	2505.17
TCGA-ER-A19T-06	10843
TCGA-ER-A19W-06	4267.09
TCGA-ER-A1A1-06	937.411
TCGA-ER-A2NB-01	23052.6
TCGA-ER-A2NC-06	8988.37
TCGA-ER-A2ND-06	7058.24
TCGA-ER-A2NE-06	2442.78
TCGA-ER-A2NF-01	849.138
TCGA-ER-A2NF-06	740.964
TCGA-ER-A2NG-06	3148.22
TCGA-ER-A2NH-06	3505.32
TCGA-ER-A3ES-06	328.526
TCGA-ER-A3EV-06	6548.35
TCGA-ER-A3PL-06	5167.52
TCGA-ER-A42H-01	1608.02
TCGA-ER-A42K-06	3473.64
TCGA-ER-A42L-06	4059.21
TCGA-FR-A2OS-01	5690.54
TCGA-FR-A3R1-01	1995.67
TCGA-FR-A3YN-06	5865.87
TCGA-FR-A3YO-06	32256.1
TCGA-FR-A44A-06	848.684
TCGA-FR-A69P-06	949.733
TCGA-FR-A726-01	5083.13
TCGA-FR-A728-01	5796.17
TCGA-FR-A7U8-06	3740.32
TCGA-FR-A7UA-06	3571.35
TCGA-FR-A8YC-06	1943.39
TCGA-FR-A8YD-06	5463.08
TCGA-FR-A8YE-06	3034.62
TCGA-FS-A1YW-06	1241.7
TCGA-FS-A1YX-06	4553.28
TCGA-FS-A1YY-06	4519.87
TCGA-FS-A1Z0-06	2077.4
TCGA-FS-A1Z3-06	537.468
TCGA-FS-A1Z7-06	3639.77
TCGA-FS-A1ZA-06	2712.78
TCGA-FS-A1ZB-06	8482.31
TCGA-FS-A1ZC-06	1068.13
TCGA-FS-A1ZD-06	4417.89
TCGA-FS-A1ZE-06	2286.19
TCGA-FS-A1ZF-06	2776.86
TCGA-FS-A1ZG-06	1921.97
TCGA-FS-A1ZH-06	2352.31
TCGA-FS-A1ZJ-06	1299.98
TCGA-FS-A1ZK-06	6009.75
TCGA-FS-A1ZM-06	2139.84
TCGA-FS-A1ZN-01	6388.59
TCGA-FS-A1ZP-06	561.196
TCGA-FS-A1ZQ-06	3830.72
TCGA-FS-A1ZR-06	3056.58
TCGA-FS-A1ZS-06	5131.44
TCGA-FS-A1ZT-06	947.396
TCGA-FS-A1ZU-06	2036.86
TCGA-FS-A1ZY-06	3287.61
TCGA-FS-A1ZZ-06	1053.7
TCGA-FS-A4F0-06	7118.48
TCGA-FS-A4F4-06	4456.55
TCGA-FS-A4F5-06	6903.05
TCGA-FS-A4F8-06	3239.34
TCGA-FS-A4FB-06	5043.23
TCGA-FS-A4FC-06	3065.94
TCGA-FS-A4FD-06	365.464
TCGA-FW-A3I3-06	2854.14
TCGA-FW-A3TU-06	6892.08
TCGA-FW-A3TV-06	1847.24
TCGA-FW-A5DX-01	213.701
TCGA-FW-A5DY-06	3100.88
TCGA-GF-A2C7-01	10437.5
TCGA-GF-A3OT-06	20877.9
TCGA-GF-A4EO-06	3229.65
TCGA-GF-A769-01	2430.98
TCGA-GN-A262-06	2788.35
TCGA-GN-A263-01	2874.25
TCGA-GN-A264-06	5513.19
TCGA-GN-A265-06	3209.38
TCGA-GN-A267-06	7231.87
TCGA-GN-A268-06	5833.18
TCGA-GN-A26A-06	6013.42
TCGA-GN-A26D-06	9723.5
TCGA-GN-A4U4-06	1383.86
TCGA-GN-A4U5-01	3966.57
TCGA-GN-A4U7-06	2816.11
TCGA-GN-A4U8-06	948.594
TCGA-GN-A4U9-06	1485.71
TCGA-GN-A8LL-06	2430.34
TCGA-GN-A9SD-06	2378.72
TCGA-HR-A2OG-06	2036.64
TCGA-HR-A2OH-06	2902.03
TCGA-IH-A3EA-01	9991.51
TCGA-LH-A9QB-06	2324
TCGA-QB-A6FS-06	8788.38
TCGA-QB-AA9O-06	1526.66
TCGA-RP-A690-06	3013.31
TCGA-RP-A693-06	5953.45
TCGA-RP-A694-06	5258.84
TCGA-RP-A695-06	6218.68
TCGA-RP-A6K9-06	2555.68
TCGA-W3-A824-06	7381.35
TCGA-W3-A825-06	5329.04
TCGA-W3-AA1Q-06	6064.22
TCGA-W3-AA1W-06	2126.68
TCGA-W3-AA21-06	6228.88
TCGA-WE-A8JZ-06	3495.89
TCGA-WE-A8K1-06	5384.75
TCGA-WE-A8K5-06	3586.64
TCGA-WE-A8K6-06	5014.58
TCGA-WE-A8ZM-06	674.755
TCGA-WE-A8ZN-06	4898.31
TCGA-WE-A8ZO-06	2782.52
TCGA-WE-A8ZQ-06	1586.27
TCGA-WE-A8ZT-06	3161.39
TCGA-WE-A8ZY-06	1829.17
TCGA-WE-AA9Y-06	5002.63
TCGA-WE-AAA0-06	401.768
TCGA-WE-AAA3-06	2406.5
TCGA-WE-AAA4-06	9218.78
TCGA-YD-A9TB-06	986.163
TCGA-YG-AA3O-06	8643.85
TCGA-YG-AA3P-06	1044.22
TCGA-Z2-AA3S-06	986.392
TCGA-Z2-AA3V-06	18288.7

## Sheet: Fig_S1A
LOXIMVI					SKMEL5					UACC62					UACC257					LOXIMVI					SKMEL5					UACC62					UACC257
Nutlin					Nutlin					Nutlin					Nutlin					UV					UV					UV					UV
Gene	Log2 FC	p53_hallmark	TNF_hallmark		Gene	Log2 FC	p53_hallmark	TNF_hallmark		Gene	Log2 FC	p53_hallmark	TNF_hallmark		Gene	Log2 FC	p53_hallmark	TNF_hallmark		Gene	Log2 FC	p53_hallmark	TNF_hallmark		Gene	Log2 FC	p53_hallmark	TNF_hallmark		Gene	Log2 FC	p53_hallmark	TNF_hallmark		Gene	Log2 FC	p53_hallmark	TNF_hallmark
TXNIP	2.1415	1	0		CXCL8	2.13306	0	0		ABL2	3.42148	0	0		CTGF	5.11439	0	0		SERTAD1	2.97478	0	0		GADD45B	2.58403	1	0		HSPA1A	3.78015	0	0		CTGF	5.56607	0	0
CDKN1A	2.05075	1	1		RND3	1.81172	0	0		GEM	3.36451	0	1		THBS1	2.79013	0	0		GDF15	2.87009	0	0		PMAIP1	2.51153	0	0		GEM	3.748	0	1		GADD45B	2.67012	0	1
GDF15	1.86558	0	0		CTGF	1.79803	0	0		SLC30A1	3.32005	0	0		CENPF	2.69825	0	0		PMAIP1	2.18871	0	0		SERTAD1	2.45686	0	0		HSPA1B	3.61904	0	0		THBS1	2.61781	0	0
SLC30A1	1.67999	0	0		SESN1	1.76647	1	0		AMOTL2	3.15364	0	0		FOSL1	2.25957	1	0		TXNIP	2.13832	1	0		KLF10	2.39582	1	0		SERTAD1	3.49554	0	0		CENPF	2.56026	0	0
MDM2	1.64369	1	0		PMAIP1	1.74629	0	0		RND3	3.07747	0	0		UACA	2.25565	0	0		BBC3	2.02471	0	0		GADD45A	1.93302	1	1		JUN	3.45563	1	1		SERTAD1	2.43819	0	0
BBC3	1.62856	0	0		HDAC9	1.72367	0	0		HDAC9	3.00593	0	0		KTN1	2.12437	0	0		SESN2	1.94916	0	0		GEM	1.74056	1	0		PMAIP1	3.42834	0	0		BCL6	2.34646	0	1
PHLDA3	1.59675	1	0		CDKN1A	1.70489	1	1		USP53	2.8082	0	0		BBC3	2.11878	0	0		CDKN1A	1.76958	1	1		YOD1	1.60402	0	0		DDIT3	2.9262	1	0		GADD45A	2.28302	1	1
SESN2	1.55689	0	0		MDM2	1.66882	1	0		KLF10	2.7644	0	1		KIF20B	2.02566	0	0		DDIT3	1.72549	1	0		RANBP6	1.57789	0	0		GADD45A	2.90591	1	1		KTN1	2.22217	0	0
SERTAD1	1.41682	0	0		GADD45A	1.58955	1	1		SERTAD1	2.71842	0	0		GCC2	1.97202	0	0		HEXIM1	1.704	1	0		CTGF	1.5299	0	0		CITED2	2.87229	0	0		SNORA109	2.17949	0	0
NUDT4P2	1.32495	0	0		FOSL1	1.58406	0	1		DUSP10	2.69783	0	0		TPR	1.95015	0	0		TOB1	1.59225	1	0		TNFRSF12A	1.45901	0	0		GADD45B	2.79964	0	1		TPR	2.14607	0	0
SESN1	1.18703	1	0		PLK3	1.57237	1	0		MAFF	2.61973	0	1		SMC3	1.94893	0	0		JUNB	1.57593	0	1		PLK3	1.4463	0	1		SLC30A1	2.71614	0	0		UACA	1.98583	0	0
SNORA109	1.07979	0	0		MAPK6	1.54618	0	0		ANKRD12	2.55093	0	0		GADD45B	1.8966	1	0		PHLDA3	1.56422	1	0		SIK1	1.43028	1	0		SOWAHC	2.71284	0	0		FOSL1	1.97777	0	1
THBS1	1.01875	0	0		MBNL2	1.53287	0	0		MDM2	2.54604	1	0		CREB5	1.86874	0	0		JUND	1.5396	0	0		ZNF302	1.41446	0	0		HBEGF	2.63663	1	1		PLK3	1.89356	1	0
EDA2R	1.0175	0	0		ZNF267	1.52029	0	0		PPP1R15A	2.51175	1	1		GADD45A	1.85174	1	1		ARID5A	1.48109	0	0		HSP90AA1	1.39086	0	0		PPP1R15A	2.60198	1	1		SMC3	1.86908	0	0
ERCC5	1.00135	1	0		KITLG	1.50399	0	0		ERRFI1	2.50433	0	0		CDKN1A	1.78503	1	1		SERF2-C15ORF63	1.42242	0	0		FOSL1	1.38405	1	0		MAFF	2.56328	0	1		KIF20B	1.8274	0	0
PLK3	0.983523	1	0		GPCPD1	1.49139	0	0		CTGF	2.45345	0	0		RAD50	1.77854	0	0		TSC22D1	1.37673	1	1		TWISTNB	1.25143	0	0		MIR22HG	2.42168	0	0		PMAIP1	1.78038	0	0
SERF2-C15ORF63	0.890762	0	0		ZNF268	1.39493	0	0		ARID5B	2.4285	0	0		PLK3	1.77199	0	1		IER5	1.30768	1	1		DNTTIP2	1.22374	0	1		DNAJB1	2.41281	0	0		PLK2	1.71507	1	1
LOC102723769	0.889439	0	0		RUFY2	1.38732	0	0		ZBTB21	2.4253	0	0		HDAC9	1.76305	0	0		TUBB2A	1.30269	0	1		CDKN1A	1.21748	1	1		HEXIM1	2.37336	1	0		RND3	1.70575	0	0
ARRDC3	0.8567	0	0		FAS	1.3825	1	0		ROCK2	2.40507	0	0		ARID4A	1.75244	0	0		C16orf91	1.28797	0	0		RND3	1.20426	0	0		IER5	2.33272	1	1		FOSL2	1.69762	0	1
PPM1D	0.848215	1	0		ZNF766	1.37796	0	0		ARL5B	2.38177	0	0		GOLGA4	1.69207	0	0		BCL2L11	1.26489	0	0		BCHE	1.19585	0	0		CLK1	2.26511	0	0		GOLGA4	1.68071	0	0
HSPA1B	0.838432	0	0		DNTTIP2	1.36758	1	0		KITLG	2.37929	0	0		EEA1	1.68121	0	0		SLC30A1	1.23886	0	0		ZNF766	1.188	0	0		SIK1	2.14374	0	1		RAD50	1.66116	0	0
TNFRSF12A	0.814081	0	0		GEM	1.34637	0	1		SOCS5	2.36401	0	0		MDM2	1.67586	0	1		PLK3	1.23254	1	0		TAF9B	1.16131	0	0		DNAJB9	2.10883	0	0		AKAP9	1.63953	0	0
MTRNR2L4	0.811193	0	0		PTER	1.33404	0	0		LOC441155	2.35594	0	0		AMOTL2	1.65629	0	0		GADD45A	1.22357	1	1		BBS10	1.15127	0	0		CBWD5	2.07174	0	0		ANKRD36	1.63389	0	0
FDXR	0.810575	1	0		KLF10	1.33305	0	1		BACH1	2.34116	0	0		RCAN1	1.64285	1	0		C19orf25	1.22015	0	0		MTERF1	1.14109	0	0		IER2	2.06494	0	1		GOLGB1	1.62993	0	0
PMAIP1	0.810211	0	0		RRM2B	1.32891	0	0		JMJD1C	2.33119	0	0		SESN2	1.6352	0	0		DNLZ	1.20846	0	0		TRMT10C	1.13714	0	0		KLF10	2.04912	0	1		SIK1	1.61607	0	1
CTGF	0.808629	0	0		MTERF1	1.30956	0	0		ZBTB38	2.33036	0	0		CXCL8	1.6293	0	0		GABPB1-AS1	1.20443	0	0		HNRNPH2	1.1318	0	0		MTRNR2L9	1.94967	0	0		YOD1	1.61143	0	0
BLOC1S2	0.785651	0	0		ESCO1	1.29851	0	0		ESF1	2.3179	0	0		AKAP9	1.62164	0	0		COX19	1.19558	0	0		UBLCP1	1.12652	0	0		TNFAIP3	1.94701	0	1		MNS1	1.60492	0	0
GADD45A	0.775335	1	1		UBLCP1	1.29836	0	0		SKIL	2.30926	0	0		CCDC88A	1.60217	0	0		HSPA1B	1.19242	0	0		CLK1	1.11474	0	0		SLC25A25	1.92055	0	0		EIF5B	1.56787	0	0
IER5	0.764606	1	1		CREB5	1.29479	0	0		MBNL2	2.2934	0	0		PPIG	1.54617	0	0		C11orf68	1.19176	0	0		LIG4	1.11245	0	0		FAM43A	1.85218	0	0		CITED2	1.5412	0	0
IBA57	0.759672	0	0		PYROXD1	1.28701	0	0		PMAIP1	2.28957	0	0		TRIP11	1.52828	0	0		FDXR	1.17451	1	0		GCA	1.10639	0	0		ZNF551	1.83399	0	0		MTRNR2L9	1.51557	0	0
PLPP6	0.739924	0	0		ZNF92	1.28518	0	0		NEDD4	2.27266	0	0		ROCK2	1.51472	0	0		PHLDA2	1.16224	0	1		C11orf68	1.10514	0	0		TBX3	1.81328	0	0		NIPBL-AS1	1.51235	0	0
NAT14	0.735252	0	0		THUMPD1	1.27795	0	0		MCL1	2.24199	0	1		SLC30A1	1.49951	0	0		PPP1R15A	1.15745	1	1		PLK2	1.09674	1	1		TOB1	1.79987	1	0		CCDC88A	1.50488	0	0
GADD45B	0.73133	0	1		SLC30A1	1.27207	0	0		SLC7A11	2.24072	1	0		EIF5B	1.48944	0	0		DMPK	1.15349	0	0		SOWAHC	1.09596	0	0		HMOX1	1.75597	1	0		RCAN1	1.49456	0	1
TRIAP1	0.725605	1	0		TWISTNB	1.25218	0	0		ZNF92	2.22855	0	0		GOLGB1	1.48359	0	0		IBA57	1.13846	0	0		ZNF23	1.08564	0	0		KLHL21	1.74556	0	0		FAM46A	1.47169	0	0
MFSD3	0.722386	0	0		SEPSECS	1.24929	0	0		FAS	2.22691	1	0		SESN1	1.45873	0	1		DNAJB2	1.13053	0	0		USP16	1.08451	0	0		MTRNR2L6	1.72342	0	0		JUN	1.4566	1	1
FAS	0.700176	1	0		ERI2	1.23824	0	0		GADD45A	2.21387	1	1		MNS1	1.44942	0	0		C12orf57	1.12411	0	0		UTP23	1.06462	0	0		CXCL8	1.71816	0	0		PPP1R15A	1.45209	1	1
IFI27L2	0.670877	0	0		ABL2	1.23683	0	0		EPC2	2.21359	0	0		ROCK1	1.44312	0	0		KRT10	1.0861	0	0		CMTR2	1.06095	0	0		KITLG	1.70085	0	0		HEXIM1	1.44966	1	0
TMEM160	0.666861	0	0		TMEM67	1.23501	0	0		MTERF1	2.20963	0	0		ANKRD12	1.43226	0	0		KTI12	1.08474	0	0		TTC37	1.05881	0	0		ZFP36	1.69769	0	1		GCC2	1.44746	0	0
PYROXD1	0.666672	0	0		ZNF302	1.23217	0	0		RNF6	2.20403	0	0		PPP1R15A	1.41231	1	1		TP53INP1	1.07934	0	0		HEXIM1	1.05258	0	1		MTRNR2L1	1.68206	0	0		SLC25A25	1.43995	0	0
TIGAR	0.664746	0	0		TNFRSF12A	1.22851	0	0		FRS2	2.20286	0	0		SMC2	1.38553	0	0		PIDD1	1.07298	1	0		CSE1L	1.04515	0	0		JUNB	1.68201	0	1		TRIP11	1.41886	0	0
TP53INP1	0.661335	0	0		RANBP6	1.21819	0	0		LATS2	2.19823	0	0		JMJD1C	1.38349	0	0		SNHG20	1.07241	0	0		FAM200A	1.04055	0	0		ARL4A	1.68009	0	0		IER2	1.41088	0	1
C22orf46	0.660766	0	0		DCLRE1A	1.21342	0	0		DNTTIP2	2.18892	1	0		NSRP1	1.35573	0	0		RSRP1	1.07119	0	0		CHURC1	1.04039	0	0		EPC1	1.67351	0	0		PPIG	1.39557	0	0
TUBB2A	0.656972	0	1		ANKRD12	1.20925	0	0		LIMA1	2.18658	0	0		PCM1	1.33643	0	0		LINC00662	1.06879	0	0		THUMPD1	1.01543	0	0		DNTTIP2	1.6693	1	0		AMOTL2	1.39281	0	0
UQCC3	0.652935	0	0		HSP90AA1	1.20822	0	0		HBEGF	2.1812	1	1		MT2A	1.33447	0	0		PPP1R35	1.06116	0	0		GABPA	1.01123	0	0		MTRNR2L10	1.65591	0	0		UPF3B	1.37282	0	0
NAGK	0.652759	0	0		SERTAD1	1.20796	0	0		ZC3H12C	2.1567	0	0		ABL2	1.33287	0	0		NUDT4P2	1.05994	0	0		IER5L	1.00755	0	0		MCL1	1.63662	0	1		CXCL8	1.35937	0	0
PFDN6	0.652591	0	0		CEBPZ	1.2068	0	0		SRFBP1	2.13622	0	0		BDP1	1.32597	0	0		FAM43A	1.05755	0	0		PYROXD1	1.00335	0	0		MTRNR2L2	1.63486	0	0		MTRNR2L6	1.34883	0	0
OSGIN1	0.64887	1	0		THBS1	1.20538	0	0		JUN	2.13137	1	1		FBXW7	1.30417	0	1		PLPP6	1.047	0	0		ALG10B	1.00041	0	0		MTRNR2L8	1.62263	0	0		EEA1	1.33016	0	0
KRT10	0.645702	0	0		GABPA	1.1949	0	0		CCSER2	2.1123	0	0		SMC4	1.2742	0	0		KDM6B	1.03011	0	1		ZNF268	0.984692	0	0		LINC-PINT	1.57623	0	0		MTRNR2L2	1.32984	0	0
CCPG1	0.643972	0	0		SGMS2	1.18767	0	0		BIRC2	2.0582	0	1		DST	1.26461	0	0		ERCC5	1.02586	1	0		EPRS	0.97901	0	0		RPL23AP53	1.56281	0	0		FSCN1	1.32378	0	0
ENC1	0.643785	0	0		EPT1	1.18361	0	0		ELL2	2.0579	0	0		FAS	1.23574	0	1		GEM	1.01716	0	1		GALNT1	0.976152	0	0		YOD1	1.55433	0	0		DST	1.32265	0	0
AEN	0.64046	1	0		RCAN1	1.18084	0	1		FOSL1	2.04395	0	1		KIAA1551	1.23397	0	0		DNAJB9	1.01617	0	0		BZW1	0.967953	0	0		RND3	1.55364	0	0		MTRNR2L1	1.31218	0	0
CCDC94	0.637902	0	0		LARP7	1.17593	0	0		FAM13B	2.04172	0	0		NNMT	1.22951	0	0		YRDC	1.01178	0	1		ID1	0.966493	0	0		DUSP1	1.55078	0	1		MTRNR2L10	1.30431	0	0
LINC00152	0.636091	0	0		NFE2L2	1.16873	0	1		RAPGEF6	2.03907	0	0		LATS2	1.22612	0	0		GRPEL2	1.00062	0	0		IER2	0.963858	1	0		HSP90AA1	1.55047	0	0		ZFP36	1.29414	0	1
NEAT1	0.624696	0	0		WDR35	1.16648	0	0		TBC1D23	2.03333	0	0		ASPM	1.216	0	0		HSPA1A	0.999715	0	0		JUN	0.955739	1	1		LRRC40	1.52276	0	0		RSRP1	1.27944	0	0
NOTCH1	0.618747	1	0		SP4	1.16453	0	0		ZFYVE16	2.03314	0	0		RND3	1.19896	0	0		EXOSC5	0.995075	0	0		LMAN1	0.953829	0	0		SNORA109	1.49809	0	0		SMC2	1.27886	0	0
OARD1	0.613326	0	0		ESF1	1.15343	0	0		ZNF644	2.03234	0	0		SLFN12	1.19779	0	0		TNFRSF12A	0.991512	0	0		P2RY1	0.953565	0	0		HSPH1	1.48412	0	0		ZNF614	1.25403	0	0
PLK2	0.603826	1	1		WDR89	1.14642	0	0		PDP1	2.02694	0	0		HMMR	1.17901	0	0		SNURF	0.989023	0	0		NXT2	0.952875	0	0		RPL21	1.46778	0	0		MTRNR2L8	1.24305	0	0
CYB5R1	0.603404	0	0		CSE1L	1.14636	0	0		SLFN12	2.02104	0	0		CLIP1	1.17771	0	0		FAM53C	0.986957	0	0		PEX12	0.951221	0	0		TTC37	1.45653	0	0		SMC4	1.23868	0	0
BAK1	0.597566	1	0		LOC102723769	1.13924	0	0		UGCG	2.01979	0	0		ESF1	1.16875	0	0		THOC6	0.981839	0	0		SNORA109	0.950277	0	0		NET1	1.42863	0	0		DUSP6	1.23792	0	0
DNTTIP2	0.594067	1	0		LIG4	1.13643	0	0		NOL8	2.01059	1	0		SERTAD1	1.16268	0	0		SLC3A2	0.981823	1	0		LRRC40	0.946859	0	0		KLF6	1.41385	0	1		CLK1	1.23045	0	0
C7orf43	0.589107	0	0		ZNF146	1.13413	0	0		TIPARP	2.00145	0	1		BCL6	1.15681	1	0		PIM3	0.979936	0	0		PTER	0.944017	0	0		RSRP1	1.41306	0	0		BBC3	1.22774	0	0
ZNF337	0.588886	0	0		NSRP1	1.13276	0	0		PYROXD1	1.99918	0	0		DUSP6	1.15415	0	0		MSC	0.975401	0	1		PPP1R15A	0.934955	1	1		UBALD1	1.41216	0	0		KIAA1551	1.22699	0	0
SLFN12	0.583432	0	0		TTC37	1.1319	0	0		KIF18A	1.99556	0	0		CEP152	1.15211	0	0		FAM195B	0.97476	0	0		RNF6	0.931021	0	0		AMOTL2	1.40383	0	0		FZD4	1.22502	0	0
HNRNPH2	0.57698	0	0		SKIL	1.12953	0	0		ETS1	1.99419	0	0		IRS1	1.14819	0	0		NCBP2-AS2	0.973644	0	0		KITLG	0.925354	0	0		BZW1	1.40102	0	0		DNAJC2	1.21267	0	0
MRPL54	0.575082	0	0		BACH1	1.12587	0	0		ZNF267	1.99331	0	0		BOD1L1	1.14375	0	0		NAT14	0.971832	0	0		CHCHD7	0.924237	0	0		RNF6	1.39749	0	0		SLC30A1	1.21226	0	0
POLR2L	0.573766	0	0		ZNF614	1.12457	0	0		BCLAF1	1.98339	0	0		SLK	1.13971	0	0		MIR22HG	0.964918	0	0		PURB	0.923224	0	0		IBA57	1.39443	0	0		IER5L	1.20784	0	0
RPUSD2	0.572423	0	0		ZZZ3	1.12374	0	0		MAPK6	1.96133	0	0		SLC25A25	1.13788	0	0		SFT2D3	0.958773	0	0		TWF1	0.922911	0	0		KIZ	1.3937	0	0		DLX1	1.20078	0	0
SH3BP5L	0.569163	0	0		RECQL	1.11718	0	0		ALKBH8	1.95164	0	0		NIPBL	1.13142	0	0		BTG1	0.957116	1	1		DYNLT3	0.922521	0	0		LOC100129434	1.3782	0	0		MAFF	1.19162	0	1
LIMK2	0.568919	0	0		ZNF195	1.1168	0	0		LRIF1	1.94666	0	0		REV3L	1.12071	0	0		ENGASE	0.954664	0	0		MYEF2	0.910629	0	0		TM4SF1	1.37302	1	0		PCM1	1.1899	0	0
TRAF4	0.568593	1	0		ZNF23	1.1121	0	0		CEBPZ	1.93678	0	0		KIF14	1.12042	0	0		VAMP2	0.951423	0	0		RPL36A-HNRNPH2	0.903644	0	0		ARL5B	1.36128	0	0		BOD1L1	1.18101	0	0
PMVK	0.567459	0	0		MTIF2	1.11005	0	0		HMOX1	1.93452	1	0		MIS18BP1	1.10575	0	0		ARMC5	0.944272	0	0		GMFB	0.90347	0	0		NXF1	1.35459	0	0		AJUBA	1.17661	0	0
ANKRD20A12P	0.562394	0	0		ROCK2	1.1091	0	0		UTP15	1.93242	0	0		ANXA1	1.10323	0	0		IFI27L2	0.94198	0	0		ATF5	0.899429	0	0		C12orf4	1.34935	0	0		ROCK1	1.16136	0	0
MYDGF	0.558749	0	0		USP16	1.10737	0	0		CEP170	1.93133	0	0		SMC6	1.10221	0	0		GADD45B	0.929993	0	1		SLC30A9	0.897015	0	0		BIVM-ERCC5	1.34594	0	0		ATAD5	1.12248	0	0
KTI12	0.55549	0	0		ABCE1	1.10563	0	0		ETV3	1.92398	0	0		ZNF480	1.10066	0	0		H2AFJ	0.921525	0	0		SLC30A1	0.896197	0	0		CTGF	1.34423	0	0		CCDC71L	1.11486	0	0
CCDC97	0.55479	0	0		ZNF507	1.10269	0	0		SIK1	1.92183	0	1		PHF3	1.09508	0	0		DNPH1	0.915168	0	0		MTX3	0.891872	0	0		ATF5	1.3416	0	0		DUSP1	1.11283	0	1
DDRGK1	0.552995	0	0		2021-09-07	1.10199	0	0		ZNF800	1.90978	0	0		TP53INP1	1.09219	0	0		ZCCHC3	0.90499	0	0		ZNF551	0.891755	0	0		SMC2	1.33989	0	0		PDP1	1.10961	0	0
ABHD4	0.551855	1	0		DDIAS	1.09845	0	0		FAM160B1	1.90911	0	0		DNAJC2	1.08383	0	0		OXLD1	0.902012	0	0		JRKL	0.888955	0	0		ALKBH8	1.32576	0	0		NKTR	1.10865	0	0
TMEM141	0.550607	0	0		ZNF566	1.09342	0	0		GADD45B	1.90332	0	1		UPF3B	1.07941	0	0		MTRNR2L4	0.897043	0	0		DDX1	0.885471	0	0		ING1	1.31435	0	0		KLF10	1.09473	0	1
FZD4	0.549055	0	0		CKAP2L	1.09063	0	0		BZW1	1.9011	0	0		SNAPC1	1.05843	0	0		CEBPB	0.896124	0	1		RBMXL1	0.883985	0	0		CHCHD7	1.31149	0	0		TIGD1	1.07836	0	0
KLHDC4	0.547341	0	0		C5orf22	1.08694	0	0		DIS3	1.89774	0	0		FOSL2	1.05292	1	0		YOD1	0.892438	0	0		CENPU	0.88363	0	0		FBXO30	1.30865	0	0		IER5	1.07444	1	1
C19orf25	0.54683	0	0		FOXN2	1.08688	0	0		NOC3L	1.89642	0	0		KITLG	1.04809	0	0		FAM200A	0.890303	0	0		NIPBL-AS1	0.882659	0	0		MAB21L3	1.29985	0	0		ID1	1.07165	0	0
ZKSCAN1	0.54619	0	0		NOP58	1.08459	0	0		CWC22	1.88887	0	0		LIMA1	1.04799	0	0		C1orf122	0.889748	0	0		DIS3	0.882224	0	0		DUSP6	1.29911	0	0		LOC100129434	1.07056	0	0
ZNF268	0.545225	0	0		SKIV2L2	1.08442	0	0		TRIM23	1.88458	0	0		EPHA2	1.0367	0	1		TMEM261	0.88538	0	0		MTIF2	0.880413	0	0		ZBTB21	1.29724	0	0		TNFRSF12A	1.06821	0	0
RPL21	0.541114	0	0		DIS3	1.0842	0	0		USP16	1.88158	0	0		IGF1R	1.00915	0	0		TMEM205	0.875475	0	0		CEBPZ	0.870281	0	0		MXD1	1.29559	1	1		C22orf29	1.06483	0	0
RRM2B	0.539782	0	0		CMTR2	1.081	0	0		DDIAS	1.87624	0	0		RIF1	1.00817	0	0		CITED2	0.869169	0	0		TREX1	0.870163	0	0		DDIAS	1.29527	0	0		DNTTIP2	1.06298	1	0
DNLZ	0.539572	0	0		SPRED1	1.08042	0	0		CCDC82	1.87509	0	0		CIR1	1.00298	0	0		TMEM129	0.859859	0	0		TRMT5	0.86967	0	0		RECQL	1.29207	0	0		TOPORS	1.06157	0	0
RNF6	0.536434	0	0		LINC01021	1.07865	0	0		GABPA	1.8731	0	0		CEP295	0.993134	0	0		HLA-B	0.856706	0	0		LARP7	0.868999	0	0		BTG1	1.29166	1	1		MKI67	1.05785	0	0
XPC	0.536158	1	0		TOP2A	1.07687	0	0		ARHGAP19	1.87232	0	0		THOC2	0.979352	0	0		MOAP1	0.855387	0	0		ASNSD1	0.868706	0	0		CEBPG	1.28991	0	0		CEP295	1.05176	0	0
NDUFA1	0.534523	0	0		AKAP9	1.07349	0	0		NPAT	1.87013	0	0		RGPD5	0.979016	0	0		HERPUD1	0.853104	0	0		UFM1	0.863166	0	0		MAK16	1.28329	0	0		THUMPD3-AS1	1.04602	0	0
FAM195B	0.533486	0	0		CENPF	1.07248	0	0		RCAN1	1.86703	0	1		NOL8	0.976424	0	1		PABPN1	0.851672	0	0		DDX18	0.861859	0	0		SLC38A2	1.28291	0	0		JUNB	1.03578	0	1
MTERF1	0.531794	0	0		EPRS	1.06856	0	0		DUSP6	1.86544	0	0		TRIAP1	0.973901	0	1		OSGIN1	0.84957	1	0		INAFM2	0.860257	0	0		UFM1	1.28239	0	0		BDP1	1.02031	0	0
ESF1	0.53033	0	0		DDX21	1.06748	0	0		DUSP14	1.86304	0	0		PDP1	0.971828	0	0		C7orf43	0.845846	0	0		LOC101926898	0.857329	0	0		AKAP12	1.27613	0	0		SESN2	1.02018	0	0
PABPN1	0.522944	0	0		NEDD1	1.06712	0	0		SOWAHC	1.86121	0	0		CEP63	0.969797	0	0		DHFRL1	0.845725	0	0		TFRC	0.850644	0	0		SLC39A10	1.2739	0	0		ARL4C	1.00814	0	0
COX17	0.522841	0	0		FKTN	1.0654	0	0		DDX21	1.85978	0	0		RSF1	0.968322	0	0		ZKSCAN1	0.843819	0	0		SLC39A10	0.847815	0	0		RUFY2	1.26802	0	0		CDKN1A	0.992371	1	1
ERI2	0.522808	0	0		SMC2	1.06049	0	0		RIF1	1.85918	0	0		NEMF	0.966424	0	0		TIMM17B	0.842923	0	0		ARRDC3	0.840488	0	0		TWISTNB	1.26406	0	0		TXNL4B	0.987817	0	0
CBWD1	0.520173	0	0		G2E3	1.05747	0	0		SLC38A2	1.85525	0	0		PLK2	0.966066	1	1		TPRN	0.839827	0	0		ABCE1	0.83647	0	0		SETDB2	1.2408	0	0		ZNF121	0.973145	0	0
POLH	0.519944	1	0		IMPA1	1.05594	0	0		SIRT1	1.85515	0	0		ATRX	0.956469	0	0		NFKB2	0.837031	0	1		ZNF12	0.835385	0	0		ASNSD1	1.23743	0	0		ATRX	0.966049	0	0
PDLIM2	0.516359	0	0		MEF2C	1.05376	0	0		SLC19A2	1.85258	1	0		KIF5B	0.954983	0	0		LOC100506548	0.834798	0	0		UTP3	0.835187	0	0		IL6ST	1.23136	0	1		HMMR	0.962636	0	0
FAM207A	0.514365	0	0		ZDHHC21	1.05024	0	0		ARID4A	1.84962	0	0		MAFF	0.953256	1	0		HCFC1R1	0.831552	0	0		ERI2	0.833649	0	0		ABCC9	1.23059	0	0		THOC2	0.961744	0	0
STK11IP	0.512502	0	0		BCLAF1	1.05009	0	0		ANKRD28	1.84208	0	0		CBLB	0.952929	0	0		MFSD3	0.82974	0	0		IMPACT	0.829133	0	0		THOC2	1.22987	0	0		MCL1	0.959111	0	1
FUS	0.511641	0	0		ZNF12	1.04871	0	0		GSKIP	1.83186	0	0		CASC5	0.934122	0	0		KLHL21	0.824766	0	0		RRM2B	0.821071	0	0		LOC101926898	1.22889	0	0		LARP7	0.955643	0	0
TMEM256	0.510728	0	0		HMMR	1.04869	0	0		UPF2	1.83153	0	0		PIBF1	0.931027	0	0		GLIDR	0.821097	0	0		ZNF614	0.82026	0	0		FOSL1	1.22539	0	1		ZNF551	0.955006	0	0
ZFYVE27	0.510096	0	0		ZNF559	1.0467	0	0		NOCT	1.82734	0	0		YOD1	0.930672	0	0		MRM1	0.819566	0	0		RECQL	0.819752	0	0		SUCO	1.22355	0	0		PNN	0.953038	0	0
POLR2F	0.509802	0	0		SAMD9	1.04156	0	0		SREK1	1.82483	0	0		PPM1D	0.923435	0	1		SNHG7	0.817087	0	0		NANP	0.817533	0	0		AHI1	1.22309	0	0		KCNQ1OT1	0.948414	0	0
HDDC3	0.506371	0	0		NOL8	1.03968	1	0		SCFD1	1.82164	0	0		ANKRD36	0.90762	0	0		NIPBL-AS1	0.808459	0	0		ASAH1	0.817158	0	0		SAMD9	1.22053	0	0		RBM12B	0.931816	0	0
C6orf203	0.504606	0	0		PNISR	1.03802	0	0		RRM2B	1.81873	0	0		DLGAP5	0.897828	0	0		TOMM7	0.807827	0	0		CRNKL1	0.816399	0	0		KDM6B	1.21822	0	1		C11orf68	0.929828	0	0
EXOSC5	0.503146	0	0		AMOTL2	1.03643	0	0		BLZF1	1.81803	0	0		FAM160B1	0.896076	0	0		IER2	0.801873	0	1		SKIV2L2	0.815621	0	0		PCM1	1.21321	0	0		SLC10A3	0.928835	0	0
LAMTOR4	0.500687	0	0		SIK1	1.03526	0	1		DDX3X	1.81764	0	0		LARP7	0.889467	0	0		CIRBP	0.800609	0	0		HRSP12	0.813187	0	0		SIRT1	1.2104	0	0		SCAMP1-AS1	0.923857	0	0
CPT2	0.500668	0	0		ANKRD20A12P	1.03422	0	0		FOXN2	1.81616	0	0		CREBRF	0.887784	0	0		BCKDHA	0.796481	0	0		MTRNR2L6	0.810708	0	0		UTP23	1.1918	0	0		SLK	0.919972	0	0
TGDS	0.500555	0	0		MAK16	1.03191	0	0		RPL23AP53	1.81529	0	0		KIF15	0.886746	0	0		ANKRA2	0.795159	1	0		GTF3C3	0.809931	0	0		CCDC82	1.18598	0	0		ANKRA2	0.916353	1	0
TIMM13	0.499507	0	0		NUDT12	1.03175	0	0		UAP1	1.81176	0	0		ARID5B	0.882435	0	0		ARRDC1	0.794777	0	0		ABCC9	0.803803	0	0		HSPA13	1.18431	0	0		ROCK2	0.910222	0	0
LOC729348	0.498793	0	0		AHI1	1.03098	0	0		ZBTB41	1.81077	0	0		TMEM67	0.881966	0	0		LENG8	0.793741	0	0		HMMR	0.803323	0	0		GRPEL2	1.18178	0	0		GEM	0.905406	0	1
MOSPD1	0.49718	0	0		SDAD1	1.02825	0	0		KLHL15	1.80851	0	0		JUN	0.880281	1	1		C22orf46	0.793137	0	0		ATP11C	0.80159	0	0		CEBPZ	1.18048	0	0		BTG1	0.903459	1	1
HIBCH	0.49297	0	0		CENPU	1.02556	0	0		FBXO30	1.80235	0	0		USP53	0.875002	0	0		MYDGF	0.788757	0	0		NUDT12	0.79806	0	0		SLC19A2	1.17653	1	0		PHLDA1	0.900123	0	1
TP53I3	0.49261	0	0		GEN1	1.02525	0	0		STAG1	1.79801	0	0		DNTTIP2	0.873952	0	1		MRPL54	0.787951	0	0		RBM12B	0.797323	0	0		ZNF23	1.17503	0	0		PARP15	0.896986	0	0
ZNF24	0.491991	0	0		NR1D2	1.023	0	0		AKAP9	1.79745	0	0		CKAP2L	0.867715	0	0		TMEM160	0.787777	0	0		WBP4	0.796257	0	0		RCAN1	1.17351	0	1		SNORD141A	0.896116	0	0
BIN3	0.491219	0	0		SLC30A9	1.01997	0	0		EEA1	1.79384	0	0		HMGA2	0.862414	0	0		TSR2	0.786357	0	0		MTRNR2L8	0.795189	0	0		PHLDA2	1.17116	0	1		SNORD141B	0.896116	0	0
LSM7	0.491063	0	0		ATP11C	1.01669	0	0		KIAA1033	1.79324	0	0		NDC80	0.859858	0	0		XBP1	0.784204	0	0		MTRNR2L4	0.793192	0	0		ZNF92	1.16386	0	0		NET1	0.887157	0	0
C9orf40	0.489902	0	0		MAFF	1.01481	0	1		TTC37	1.79217	0	0		KIF11	0.859603	0	0		NAB2	0.783798	0	0		NOP58	0.790627	0	0		USP16	1.162	0	0		PSMC3IP	0.880917	0	0
DDT	0.488192	0	0		ENC1	1.01316	0	0		KIF20B	1.79036	0	0		GOLIM4	0.859406	0	0		PMVK	0.77874	0	0		THAP5	0.788543	0	0		CSE1L	1.15968	0	0		NOL8	0.878601	1	0
OXSM	0.487836	0	0		TRIQK	1.01232	0	0		NFE2L2	1.78876	0	1		MBNL2	0.858703	0	0		MXD1	0.778489	1	1		MATR3	0.788001	0	0		ERRFI1	1.15839	0	0		NSRP1	0.878239	0	0
PBDC1	0.486858	0	0		WDHD1	1.00966	0	0		ZNF654	1.7839	0	0		TPST1	0.858304	0	0		CHCHD7	0.777889	0	0		MTRNR2L2	0.787251	0	0		WDHD1	1.14983	0	0		CCNL1	0.877514	0	1
DNAJC30	0.486033	0	0		SMC3	1.00952	0	0		GLS	1.78343	0	0		ANKRA2	0.857942	0	1		RPUSD2	0.776886	0	0		MTRNR2L1	0.785132	0	0		HMMR	1.14972	0	0		MT2A	0.876678	0	0
PIDD1	0.485801	1	0		BLZF1	1.00917	0	0		RANBP2	1.78258	0	0		ANLN	0.857532	0	0		B3GAT3	0.775578	0	0		UBE2V2	0.783664	0	0		MTRNR2L4	1.14711	0	0		BCL10	0.8752	0	0
DDB2	0.485767	1	0		UACA	1.00895	0	0		FNIP1	1.78132	0	0		SLTM	0.849116	0	0		CTU1	0.772088	0	0		ZNF260	0.782183	0	0		KTN1	1.14167	0	0		ZNF480	0.873342	0	0
OTUD6B-AS1	0.482981	0	0		GALNT1	1.00843	0	0		SNAPC1	1.77593	0	0		AJUBA	0.844296	0	0		HBEGF	0.769727	1	1		CCT8	0.782133	0	0		PLK3	1.14158	1	0		RBBP6	0.870499	0	0
ZNF814	0.482292	0	0		RNF6	1.00558	0	0		CKAP2L	1.77473	0	0		SMAD9	0.843247	0	0		TMEM136	0.763456	0	0		ZBTB33	0.768444	0	0		DIS3	1.14035	0	0		LOC101926898	0.869833	0	0
PMF1	0.479364	0	0		HOMER1	1.00545	0	0		SGOL2	1.77422	0	0		ATAD5	0.842027	0	0		MAFF	0.7634	0	1		MTRNR2L10	0.765799	0	0		TWF1	1.13913	0	0		ILF3-AS1	0.864769	0	0
MAGOH	0.478928	0	0		SLC7A11	1.00286	1	0		UFM1	1.77249	0	0		TNFRSF12A	0.838769	0	0		MARCKSL1	0.762264	0	0		GPR3	0.763807	0	0		NOL8	1.1367	1	0		LINC00506	0.854313	0	0
DNAJB2	0.477341	0	0		KIF18A	1.00153	0	0		ZZZ3	1.76859	0	0		FDXR	0.835467	0	1		CD82	0.761643	1	0		TOP2B	0.76099	0	0		IDI1	1.135	0	0		MTRNR2L4	0.847591	0	0
EME1	0.475991	0	0		NMD3	1.00061	0	0		ZNF268	1.76853	0	0		RAPGEF2	0.834898	0	0		TMEM183A	0.761341	0	0		CXorf57	0.760839	0	0		CTNNAL1	1.12779	0	0		GRPEL2	0.837312	0	0
H1F0	0.475487	0	0		KIF20B	0.999962	0	0		TBK1	1.75756	0	0		TBC1D31	0.834671	0	0		IER5L	0.761166	0	0		COMMD8	0.760377	0	0		ACADM	1.12627	0	0		RBM14	0.829725	0	0
HOMER3	0.474713	0	0		C2orf69	0.999512	0	0		PCM1	1.75497	0	0		XRCC4	0.832431	0	0		TMEM141	0.760337	0	0		CBX3	0.759594	0	0		DDX21	1.12545	0	0		HBEGF	0.827661	1	1
FAM96B	0.474272	0	0		SERINC1	0.998402	0	0		FBXW7	1.74984	1	0		ESCO1	0.830732	0	0		NUDT1	0.755772	0	0		LANCL1	0.75537	0	0		SLU7	1.12466	0	0		GPR3	0.825038	0	0
MAFK	0.473943	0	0		ANKRD28	0.997155	0	0		USP12	1.74852	0	0		ARL4C	0.827695	0	0		NUDT16L1	0.75331	0	0		CHML	0.753695	0	0		PNRC2	1.12433	0	0		LINC-PINT	0.823591	0	0
DNPH1	0.473849	0	0		DDX46	0.995761	0	0		CHIC1	1.74797	0	0		TOP2A	0.824145	0	0		HNRNPH2	0.752379	0	0		SEC62	0.7528	0	0		PYROXD1	1.1215	0	0		NOCT	0.823534	0	0
TMEM164	0.473132	0	0		UFL1	0.994261	0	0		TIGAR	1.74667	0	0		STK38L	0.822232	0	0		FUZ	0.750218	0	0		FAM206A	0.751362	0	0		PBDC1	1.11081	0	0		MTERF1	0.818983	0	0
MTFP1	0.472299	0	0		NFYB	0.993975	0	0		PLEKHA5	1.7454	0	0		BIRC2	0.820928	1	0		ARRDC3	0.749103	0	0		SMC2	0.751073	0	0		ETS2	1.10067	0	1		SLFN12	0.818829	0	0
ITPA	0.471643	0	0		PLOD2	0.993802	0	0		RECQL	1.74423	0	0		SGOL2	0.812283	0	0		ARRDC1-AS1	0.74673	0	0		C16orf91	0.750949	0	0		JUND	1.09553	0	0		LINC00504	0.818716	0	0
TEN1	0.470369	0	0		LRIF1	0.992585	0	0		DDX18	1.74005	0	0		C5orf22	0.811397	0	0		MPLKIP	0.744055	0	0		BBC3	0.750031	0	0		CXorf57	1.09029	0	0		NFKBIZ	0.815953	0	0
TIMM8B	0.469759	0	0		POT1	0.992494	0	0		RANBP6	1.73907	0	0		IER2	0.809783	1	0		PKMYT1	0.734159	0	0		LYRM5	0.74985	0	0		CENPU	1.09013	0	0		DHFRL1	0.815439	0	0
ATP5I	0.467514	0	0		DDX18	0.989969	0	0		CLK1	1.73648	0	0		CCDC71L	0.808429	0	0		MAFK	0.732371	0	0		PCM1	0.746893	0	0		DUSP10	1.08848	0	0		FAM200A	0.814184	0	0
PTRHD1	0.46701	0	0		USP45	0.986384	0	0		LINC00152	1.73249	0	0		NUF2	0.801915	0	0		BLOC1S4	0.72885	0	0		GDAP1	0.746572	0	0		ARL6IP1	1.08608	0	0		ASPM	0.812509	0	0
ZNF226	0.466856	0	0		RANBP2	0.98625	0	0		ARHGAP12	1.72794	0	0		BAZ1A	0.796699	0	0		ALDH16A1	0.728492	0	0		ARL4A	0.74542	0	0		DDX3X	1.08559	0	0		KIF5B	0.81214	0	0
CENPW	0.466502	0	0		NPAT	0.983608	0	0		SLC25A25	1.72477	0	0		CDK6	0.792396	0	0		ATF5	0.728132	0	0		MAK16	0.744146	0	0		MAFG	1.0841	0	0		ETAA1	0.81043	0	0
NFYB	0.465295	0	0		USO1	0.983099	0	0		CPEB4	1.71932	0	0		SMC5	0.782395	0	0		PPFIA3	0.727003	0	0		FAM172A	0.743726	0	0		HMGCS1	1.08395	0	0		TNFAIP3	0.809999	0	1
IRS2	0.465228	0	1		MANEA	0.981943	0	0		C12orf4	1.71893	0	0		USP16	0.782195	0	0		C19orf60	0.726935	0	0		SSX2IP	0.74296	0	0		UGGT2	1.08279	0	0		ERRFI1	0.80406	0	0
ZMYM5	0.465191	0	0		CHURC1	0.981661	0	0		EPC1	1.71765	0	0		EDA2R	0.775593	0	0		BRF2	0.721697	0	0		SPIN4	0.742168	0	0		SLC3A2	1.08094	1	0		ANXA1	0.797877	0	0
BRF2	0.465066	0	0		WBP4	0.981261	0	0		CENPF	1.71547	0	0		SLFN5	0.773183	0	0		SIK1	0.721431	0	1		IMPA1	0.742166	0	0		INPP4B	1.07894	0	0		NEMF	0.797602	0	0
MTHFS	0.464753	0	0		BBC3	0.981027	0	0		MORC3	1.71261	0	0		PHLDB2	0.772826	0	0		WDR74	0.72059	0	0		EPM2AIP1	0.741505	0	0		TAF9B	1.07656	0	0		FAM53C	0.792614	0	0
IL27RA	0.462861	0	0		SEC62	0.980952	0	0		MAK16	1.71259	0	0		TPM1	0.76047	0	0		C9orf40	0.719811	0	0		ZNF770	0.740539	0	0		SRSF6	1.07606	0	0		TRMT5	0.788615	0	0
MAP2K3	0.462506	0	1		BIRC2	0.980195	0	1		C16orf52	1.71232	0	0		MTERF1	0.759053	0	0		TRMT61A	0.712732	0	0		UACA	0.73909	0	0		TFRC	1.07187	0	0		TOB1	0.786173	1	0
C5orf28	0.460987	0	0		FAM73A	0.978746	0	0		PBDC1	1.70759	0	0		DDX46	0.758511	0	0		TRIAP1	0.71162	1	0		OPA1	0.738933	0	0		SDCBP	1.07024	0	0		SOWAHC	0.781121	0	0
MAB21L3	0.460226	0	0		LRRC40	0.97846	0	0		UBLCP1	1.7069	0	0		SEPSECS	0.757363	0	0		EDF1	0.711599	0	0		TAF7	0.7377	0	0		EPRS	1.06828	0	0		TPST1	0.77811	0	0
ZNF593	0.459826	0	0		PUM3	0.978289	0	0		CREBRF	1.70511	0	0		STK17B	0.755768	0	0		GPR3	0.710771	0	0		PIGW	0.736588	0	0		LINC00504	1.06437	0	0		FAM200B	0.77496	0	0
S100A13	0.457189	0	0		DDX1	0.976595	0	0		PELI1	1.70165	0	0		COQ3	0.749437	0	0		HDAC5	0.709135	0	0		FAM200B	0.736397	0	0		STAG1	1.06262	0	0		SLTM	0.765501	0	0
TEKT4P2	0.456491	0	0		GTF2A1	0.975576	0	0		ASNSD1	1.70029	0	0		TRIM9	0.746027	0	0		ZBTB39	0.707701	0	0		SC5D	0.735683	0	0		ZXDB	1.05942	0	0		CASC5	0.765186	0	0
MRPL27	0.456128	0	0		OSBPL8	0.974693	0	0		ASCC3	1.69985	0	0		TSC22D2	0.734963	0	0		PTRH1	0.7072	0	0		WDR5B	0.734174	0	0		SERINC1	1.05899	0	0		INAFM2	0.763217	0	0
C9orf114	0.455397	0	0		WDR75	0.971641	0	0		YOD1	1.69704	0	0		TMF1	0.732671	0	0		RNF6	0.704951	0	0		NAE1	0.733273	0	0		SEC62	1.05162	0	0		PCGF5	0.750416	0	0
CBWD5	0.455244	0	0		ZC3H13	0.97151	0	0		LARP4	1.69463	0	0		MEF2C	0.731138	0	0		HLA-A	0.704225	0	0		HSP90B1	0.730927	0	0		UPF2	1.05098	0	0		SMC6	0.749639	0	0
ENGASE	0.452242	0	0		FZD6	0.970004	0	0		CASP3	1.69425	0	0		TGIF1	0.726577	1	0		POLR1C	0.703786	0	0		ZNF84	0.730577	0	0		KIAA1109	1.04879	0	0		HSP90AA1	0.748102	0	0
PDHX	0.451723	0	0		CTDSPL2	0.969915	0	0		SRSF6	1.69372	0	0		PYROXD1	0.725337	0	0		DDB2	0.698939	1	0		ERGIC2	0.730015	0	0		UEVLD	1.04859	0	0		RNF6	0.742791	0	0
RAD51C	0.451454	1	0		ZBTB41	0.968672	0	0		MAB21L3	1.69299	0	0		ITSN2	0.725016	0	0		UBALD2	0.698936	0	0		SAMD9	0.728801	0	0		UBC	1.04724	0	0		CLSPN	0.739768	0	0
PPP2R3C	0.450308	0	0		BZW1	0.968451	0	0		APC	1.69284	0	0		ZNF268	0.720962	0	0		SCAMP1-AS1	0.691193	0	0		SSB	0.723923	0	0		POLQ	1.04538	0	0		CEP63	0.739459	0	0
MRM1	0.45011	0	0		GCA	0.9667	0	0		RNMT	1.69194	0	0		SERTAD2	0.719833	0	0		AEN	0.686759	1	0		RAB31	0.723318	0	0		CKS2	1.04364	0	0		CCDC144B	0.732848	0	0
USP16	0.44388	0	0		THAP5	0.966172	0	0		SUCO	1.69064	0	0		NOCT	0.714898	0	0		SIVA1	0.683497	0	0		PNISR	0.72242	0	0		CEBPB	1.04357	0	1		MIS18BP1	0.729907	0	0
C4orf48	0.442659	0	0		METTL14	0.964712	0	0		ZNF146	1.68872	0	0		SRFBP1	0.713141	0	0		CREB3L4	0.681967	0	0		SESN1	0.721766	0	1		MPHOSPH9	1.0426	0	0		JAG1	0.725891	0	1
SNAPC5	0.442632	0	0		ALG10B	0.964529	0	0		NSRP1	1.68869	0	0		HSP90AA1	0.71247	0	0		TRAF4	0.681904	1	0		WDR35	0.721053	0	0		KLHL15	1.04201	0	0		SERTAD2	0.724677	0	0
NADSYN1	0.439999	0	0		ESCO2	0.962355	0	0		SMC2	1.6863	0	0		E2F7	0.708247	0	0		SPRY2	0.678839	0	0		HSPA13	0.715038	0	0		GOLGB1	1.03958	0	0		TREX1	0.72457	0	0
C9orf69	0.439796	0	0		ASPM	0.96149	0	0		LOC100129434	1.68364	0	0		CEP170	0.707596	0	0		ZNF646	0.678265	0	0		MLF1	0.713778	0	0		RAB27A	1.03566	0	0		MEPCE	0.724173	0	0
TMEM261	0.439593	0	0		ANXA1	0.95945	0	0		CBWD5	1.67937	0	0		EPC2	0.706211	0	0		C9orf16	0.676852	0	0		IER5	0.713174	1	1		ADAMTS1	1.03332	0	0		MIR22HG	0.724027	0	0
GPC1	0.438752	0	0		GTPBP10	0.958956	0	0		MOSPD1	1.67716	0	0		KIF23	0.704814	0	0		EPB41L4A-AS1	0.674644	0	0		BCLAF1	0.712832	0	0		TRIB1	1.03172	0	1		DCLRE1B	0.720152	0	0
IPP	0.438034	0	0		NXT2	0.957743	0	0		SCYL2	1.67047	0	0		SAMD9	0.700275	0	0		FAM46A	0.673725	0	0		CYCS	0.71009	0	0		BLZF1	1.03093	0	0		ZFHX3	0.719625	0	0
R3HCC1L	0.437672	0	0		FASTKD2	0.956031	0	0		INPP4B	1.669	0	0		COBLL1	0.69942	0	0		ZNF766	0.671804	0	0		MAP7D3	0.708218	0	0		CTR9	1.02766	0	0		FRG1JP	0.717157	0	0
SLFN5	0.428395	0	0		FAM160B1	0.954306	0	0		MIER3	1.66894	0	0		FRG1JP	0.69829	0	0		OGFOD2	0.668808	0	0		NMD3	0.707061	0	0		2021-09-07	1.02752	0	0		ZSWIM1	0.716739	0	0
SARS2	0.428203	0	0		ZNF708	0.953929	0	0		IER3	1.66791	1	1		CASP8AP2	0.697276	0	0		MAFG	0.668591	0	0		CCDC59	0.706872	0	0		ZBTB41	1.02477	0	0		UGDH-AS1	0.714514	0	0
MRPS12	0.427679	0	0		IMPACT	0.953783	0	0		ENC1	1.66719	0	0		IFIT3	0.697023	0	0		DDT	0.667704	0	0		IBA57	0.705515	0	0		UBLCP1	1.02394	0	0		CCDC117	0.712916	0	0
COL9A3	0.427171	0	0		EPC1	0.952545	0	0		SKIV2L2	1.66715	0	0		ALMS1	0.695583	0	0		SNAPC5	0.665802	0	0		GRPEL2	0.703226	0	0		BCHE	1.02339	0	0		CCDC59	0.712658	0	0
C1orf159	0.426365	0	0		EIF5B	0.949446	0	0		ERBB2IP	1.66357	0	0		GPCPD1	0.694787	0	0		PPP1R10	0.66571	0	0		HMGB1	0.698968	0	0		FAM53C	1.02244	0	0		ZBTB39	0.70611	0	0
RPL36	0.425425	1	0		CREBRF	0.947967	0	0		RLF	1.65567	0	0		CENPU	0.694212	0	0		LINC00116	0.66567	0	0		C1orf27	0.698479	0	0		BCL6	1.01607	0	1		RBM43	0.705446	0	0
ASPSCR1	0.423141	0	0		ATAD2	0.947125	0	0		ZNF37A	1.65565	0	0		CEP120	0.693258	0	0		FLJ42627	0.66562	0	0		FYTTD1	0.698135	0	0		PPIP5K2	1.01519	0	0		IRS1	0.704506	0	0
TTC26	0.422565	0	0		ZNF800	0.946887	0	0		MIR22HG	1.6537	0	0		SIK1	0.687334	1	0		PFDN6	0.665396	0	0		CCNT1	0.697088	0	0		NOC3L	1.015	0	0		ZNF721	0.704291	0	0
BBS4	0.421115	0	0		SUCO	0.945674	0	0		ZNF507	1.64934	0	0		USP8	0.685528	0	0		TSSC4	0.664448	0	0		CIRBP	0.696873	0	0		LINC00506	1.01408	0	0		MAP7D3	0.700243	0	0
ZNF777	0.42066	0	0		ZNF322	0.945651	0	0		SETDB2	1.64483	0	0		LOC102723769	0.684335	0	0		TPGS1	0.662894	0	0		PIGK	0.695947	0	0		PARP15	1.01014	0	0		SLC35G1	0.698841	0	0
COX6B1	0.419733	0	0		MIER1	0.944932	0	0		YTHDF3	1.64208	0	0		PRPF40A	0.683893	0	0		SCAND2P	0.662723	0	0		LINC00506	0.695734	0	0		IER3	1.00929	1	1		ZNF646	0.698291	0	0
C2orf74	0.419534	0	0		U2SURP	0.944728	0	0		MAP3K14	1.64019	0	0		PNISR	0.67943	0	0		DDX28	0.660003	0	0		MRE11A	0.695463	0	0		NEDD4	1.00618	0	0		LOC643406	0.68925	0	0
TIMM17B	0.418695	0	0		C5orf28	0.943515	0	0		MAP4K5	1.63975	0	0		NR1D2	0.679398	0	0		OARD1	0.658928	0	0		EIF5B	0.695179	0	0		ABCE1	1.00538	0	0		ZBTB9	0.684535	0	0
BOLA2	0.417799	0	0		MAP7D3	0.94194	0	0		LYSMD3	1.63794	0	0		ARID4B	0.678875	0	0		C19orf52	0.657538	0	0		PCNA	0.694682	0	1		THUMPD3-AS1	1.00376	0	0		ZYX	0.682052	0	0
BOLA2B	0.417799	0	0		TBC1D23	0.93968	0	0		DNAJB9	1.63731	0	0		LIMCH1	0.678311	0	0		CLK1	0.656469	0	0		DLD	0.694595	0	0		CRNKL1	1.00318	0	0		SSB	0.680987	0	0
NM_001031827_dup1	0.417799	0	0		KTN1	0.937339	0	0		ABCE1	1.63308	0	0		EAPP	0.677463	0	0		JOSD2	0.65453	0	0		SCAMP1-AS1	0.692	0	0		GABPA	1.00223	0	0		CEP152	0.680924	0	0
NM_001039182_dup1	0.417799	0	0		STK17B	0.936171	0	0		EPT1	1.63166	0	0		ZBTB10	0.675167	1	0		DNTTIP2	0.65421	1	0		C6orf120	0.691902	0	0		NOP58	1.00157	0	0		CENPU	0.676543	0	0
TIMM10	0.416473	0	0		RPL36A-HNRNPH2	0.92976	0	0		TBC1D4	1.62917	0	0		CEP350	0.674924	0	0		HIRIP3	0.651363	0	0		TMEM167B	0.691123	0	0		MFSD2A	1.00142	0	0		CASP8AP2	0.676303	0	0
TMEM129	0.415271	0	0		KIF5B	0.92976	0	0		ANKRD13C	1.62465	0	0		MCL1	0.672066	1	0		STRA13	0.650795	0	0		TRIAP1	0.68768	0	1		NXT2	1.00106	0	0		ZNF107	0.675678	0	0
RNF19B	0.413232	1	1		GMFB	0.927939	0	0		ATRX	1.62356	0	0		ANKRD20A12P	0.672016	0	0		ATHL1	0.650366	0	0		TSNAX	0.687388	0	0		RPAP3	1.00007	0	0		TRIM68	0.672236	0	0
TBC1D23	0.413167	0	0		CEP44	0.923796	0	0		G2E3	1.62145	0	0		TATDN1	0.670701	0	0		ZNF24	0.64793	0	0		TOP2A	0.686757	0	0		NAE1	0.997212	0	0		PLSCR3	0.668243	0	0
ZNF586	0.413125	0	0		ZNF644	0.923307	0	0		SAMD9	1.62055	0	0		OARD1	0.669155	0	0		SPPL2B	0.647697	0	0		FIGNL1	0.685071	0	0		MAT2A	0.99498	0	0		PIGW	0.667832	0	0
TSR2	0.410495	0	0		BLOC1S6	0.923069	0	0		ZFP36	1.61976	0	1		KLF10	0.667824	1	0		LTBP4	0.646184	0	0		SF3B1	0.682508	0	0		TRMT6	0.994499	0	0		BBS10	0.665025	0	0
TIMM8A	0.409147	0	0		NBEA	0.922635	0	0		WDR43	1.61844	0	0		HMGB2	0.667565	0	0		C10orf2	0.645583	0	0		DDX21	0.680074	0	0		OTUD6B-AS1	0.99436	0	0		KIF14	0.664319	0	0
H2AFZ	0.406671	0	0		CLIP4	0.919719	0	0		NAB1	1.61277	0	0		FAM200B	0.666916	0	0		ZNF302	0.644628	0	0		THUMPD3-AS1	0.679864	0	0		ESF1	0.994088	0	0		SREK1	0.663197	0	0
TOMM7	0.406644	0	0		FAM200B	0.919303	0	0		ZNF322	1.60934	0	0		SPRY2	0.665619	0	0		ABCA2	0.642561	0	0		KLHL9	0.67947	0	0		KIF20B	0.993709	0	0		UBALD1	0.660101	0	0
MRPS34	0.406533	0	0		IBTK	0.91902	0	0		ZCCHC6	1.60811	0	0		MLF1	0.665488	0	0		CCDC97	0.638039	0	0		SEPSECS	0.679327	0	0		DIEXF	0.99288	0	0		ZNF587B	0.658528	0	0
ZFP36	0.405815	0	1		ZFYVE16	0.918842	0	0		RBAK	1.60495	0	0		RNF20	0.660363	0	0		TBCC	0.637574	0	0		DDX46	0.67876	0	0		ATAD2	0.990895	0	0		ZNF552	0.658253	0	0
DCP1B	0.405535	0	0		IFT81	0.918323	0	0		2021-09-07	1.60126	0	0		AHCTF1	0.658064	0	0		QTRT1	0.634898	0	0		2021-09-07	0.677764	0	0		TOP2A	0.989866	0	0		FDXR	0.65537	1	0
ZNF333	0.405312	0	0		ZNF197	0.916755	0	0		SACS	1.60017	0	0		ZNF140	0.657243	0	0		C3orf14	0.634188	0	0		LOC729348	0.677441	0	0		GMFB	0.988981	0	0		LOC729348	0.651004	0	0
PPP1R15A	0.405244	1	1		MTX3	0.91605	0	0		CMTR2	1.6001	0	0		XPC	0.65513	0	1		ADAMTS1	0.633852	0	0		FASTKD2	0.677031	0	0		MTIF2	0.987652	0	0		ALMS1	0.650631	0	0
H1FX	0.404441	0	0		PCM1	0.914396	0	0		GOLGB1	1.59937	0	0		RB1CC1	0.653175	0	0		UTP23	0.633288	0	0		U2SURP	0.676964	0	0		ZFYVE16	0.987193	0	0		TMEM212	0.650128	0	0
RAD52	0.404121	0	0		CDK6	0.912391	0	0		ZNF721	1.59484	0	0		ZFP36	0.647898	1	0		WASH7P	0.632408	0	0		UGDH-AS1	0.675612	0	0		NME7	0.984578	0	0		JRKL	0.649297	0	0
ACADM	0.404049	0	0		SCFD1	0.912101	0	0		ZDHHC21	1.59445	0	0		ZFC3H1	0.646958	0	0		MTX3	0.631715	0	0		USO1	0.675241	0	0		CASP3	0.98414	0	0		PTPN18	0.648359	0	0
OSGEP	0.403985	0	0		CCPG1	0.911707	0	0		GOLGA4	1.59417	0	0		BCYRN1	0.645913	0	0		MEPCE	0.631026	0	0		FAS	0.674826	0	1		EIF5B	0.979606	0	0		PCNA	0.647661	1	0
ZNF197	0.402175	0	0		DST	0.911234	0	0		ESCO1	1.5929	0	0		PPP1R12A	0.643931	0	0		TREX1	0.629503	0	0		HSD17B12	0.674432	0	0		FAM111A	0.97923	0	0		ETV3	0.644914	0	0
ZNF721	0.40134	0	0		RBAK	0.910716	0	0		BIVM-ERCC5	1.59185	0	0		CWC22	0.6415	0	0		FAM96B	0.62906	0	0		MFAP3	0.673813	0	0		LRIF1	0.978793	0	0		LOC646214	0.643597	0	0
IMPACT	0.399764	0	0		EDA2R	0.908414	0	0		CTDSPL2	1.59126	0	0		FSCN1	0.641391	0	0		LINC00938	0.626561	0	0		ZNF24	0.673503	0	0		TBC1D23	0.978476	0	0		CLIP1	0.642204	0	0
GPCPD1	0.399719	0	0		TMEM168	0.908323	0	0		ADGRG6	1.59115	0	0		ZNF107	0.638414	0	0		ZNF263	0.625738	0	0		ZNF195	0.673027	0	0		ATRX	0.977117	0	0		CHCHD7	0.640658	0	0
FANCB	0.399658	0	0		UGGT2	0.907694	0	0		LRRC40	1.58803	0	0		KIF18A	0.637996	0	0		TKFC	0.620335	0	0		MORN2	0.672935	0	0		TRMT5	0.976866	0	0		CCDC34	0.640217	0	0
LINC00116	0.398497	0	0		GXYLT1	0.907646	0	0		SEC62	1.58657	0	0		BCL10	0.637796	0	0		DDRGK1	0.619403	0	0		TAX1BP1	0.672696	0	0		CEP70	0.976593	0	0		MKNK2	0.637926	1	0
H2AFJ	0.397331	0	0		PPIG	0.9053	0	0		LOC101926898	1.58443	0	0		BPTF	0.636755	0	0		SLC39A3	0.618201	0	0		OTUD6B-AS1	0.672418	0	0		USO1	0.975447	0	0		HSPA1B	0.63733	0	0
HSD17B10	0.396484	0	0		TBK1	0.904147	0	0		KLHL21	1.58428	0	0		BAZ2B	0.634576	0	0		MYEOV2	0.618163	0	0		PRELID3B	0.672359	0	0		PNP	0.973395	0	0		ANKRD12	0.632305	0	0
TVP23B	0.396235	0	0		VPS50	0.90374	0	0		RIOK2	1.58332	0	0		SYNE2	0.633627	0	0		DGAT1	0.617797	0	0		CTR9	0.671676	0	0		RIOK2	0.971402	0	0		LUC7L3	0.631845	0	0
PSMB10	0.396189	0	0		C12orf4	0.900693	0	0		KPNA4	1.58168	0	0		CCDC59	0.633232	0	0		TFPT	0.616598	0	0		LOC100129434	0.670311	0	0		ZNF121	0.970662	0	0		PRPF38B	0.63177	0	0
MIR22HG	0.395978	0	0		SEMA3C	0.900472	0	0		UFL1	1.57946	0	0		DUSP14	0.629618	0	0		CEBPG	0.615183	0	0		NDUFA5	0.669381	0	0		UTP15	0.969686	0	0		NR1D1	0.631064	0	0
EDF1	0.394165	0	0		LMAN1	0.89684	0	0		TNFAIP3	1.57777	0	1		IER5L	0.629541	0	0		RPP21	0.614602	0	0		LZTFL1	0.667519	0	0		CCPG1	0.969168	0	0		SOCS2	0.629743	0	0
TMEM199	0.392859	0	0		KIF11	0.895635	0	0		TMTC3	1.5758	0	0		ZNF721	0.628319	0	0		TRMT112	0.613071	0	0		DZIP3	0.666995	0	0		PDP1	0.969134	0	0		SNHG3	0.628028	0	0
PRKAB1	0.392452	1	0		MPHOSPH9	0.895614	0	0		FMN2	1.57475	0	0		MRPL1	0.621938	0	0		RRP7A	0.611491	0	0		ARL4C	0.666579	0	0		COX19	0.96817	0	0		TBCC	0.627109	0	0
LANCL2	0.392175	0	0		FMN2	0.895611	0	0		MIER1	1.57403	0	0		TIGAR	0.620399	0	0		ANKRD49	0.611183	0	0		ZFP1	0.665215	0	0		ZNF268	0.964685	0	0		PNRC2	0.622276	0	0
B3GAT3	0.392161	0	0		ZNF260	0.895564	0	0		ABCC9	1.57034	0	0		SSB	0.620086	0	0		HLA-C	0.608564	0	0		THAP9-AS1	0.663953	0	0		H2AFX	0.963377	0	0		EID2	0.617171	0	0
MTRNR2L8	0.391431	0	0		OPA1	0.895289	0	0		PLK3	1.56795	1	0		PCGF5	0.61583	0	0		SPNS1	0.608082	0	0		CSDE1	0.663826	0	0		CENPQ	0.960998	0	0		PSIP1	0.61666	0	0
PPM1F	0.390155	0	0		FAR1	0.891283	0	0		ZNF12	1.56616	0	0		APC	0.615394	0	0		ZNF428	0.607284	0	0		TOB1	0.663714	0	1		ZNF24	0.960229	0	0		SPRY2	0.615713	0	0
RPL36AL	0.389144	0	0		TSNAX	0.890144	0	0		NEMF	1.56611	0	0		TP53I3	0.615249	0	0		RPS21	0.603787	0	0		ZFP62	0.663125	0	0		BCLAF1	0.958454	0	0		CLK2	0.6157	0	0
NDUFA2	0.387524	0	0		SMC5	0.88998	0	0		CRNKL1	1.56551	0	0		FBXO22-AS1	0.614881	0	0		CUEDC2	0.601916	0	0		HSPD1	0.661766	0	0		ZNF614	0.957936	0	0		RBMXL1	0.611657	0	0
POLL	0.387356	0	0		KIAA1586	0.886893	0	0		TRAPPC6B	1.56438	0	0		FMN2	0.614483	0	0		HDDC3	0.600581	0	0		EIF3E	0.66162	0	0		UGDH-AS1	0.957553	0	0		PYROXD1	0.608914	0	0
PIN4	0.387207	0	0		SSX2IP	0.886414	0	0		GCC2	1.56074	0	0		MAP3K14	0.612488	0	0		C14orf80	0.598271	0	0		ZCRB1	0.661611	0	0		UTRN	0.95731	0	0		ANKRD49	0.608237	0	0
MAP3K13	0.386734	0	0		ECHDC1	0.886015	0	0		KTN1	1.55982	0	0		NEK1	0.612024	0	0		POLR2F	0.597828	0	0		RNF141	0.66076	0	0		SKIV2L2	0.957071	0	0		NUCB2	0.607523	0	0
C12orf45	0.386439	0	0		LINC00506	0.884959	0	0		OTUD6B	1.55884	0	0		CCDC112	0.611783	0	0		H1FX	0.59763	0	0		DYNC2LI1	0.660122	0	0		IFRD1	0.954334	0	0		P2RY1	0.607455	0	0
TSSC4	0.385591	0	0		THAP9-AS1	0.883422	0	0		TRMT10C	1.55813	0	0		PMAIP1	0.611648	0	0		CYBA	0.597546	0	0		MOAP1	0.657728	0	0		ZNF507	0.953967	0	0		TAF9	0.606537	0	0
ZNF271P	0.385576	0	0		NEMF	0.882427	0	0		TWISTNB	1.55583	0	0		LRIF1	0.611525	0	0		TIMM13	0.596831	0	0		ORC3	0.65762	0	0		LRBA	0.949992	0	0		MALSU1	0.602761	0	0
TRMO	0.385451	0	0		UBE2V2	0.882005	0	0		TRIB1	1.55311	0	1		CEP55	0.61136	0	0		RPS29	0.595213	0	0		MTRNR2L9	0.656063	0	0		DPH3	0.948454	0	0		ZFC3H1	0.601443	0	0
CCDC22	0.385175	0	0		SGOL2	0.881473	0	0		CCPG1	1.54813	0	0		ETAA1	0.611228	0	0		PYCR1	0.594691	0	0		CEP70	0.655637	0	0		H3F3B	0.948322	0	0		SFT2D3	0.600655	0	0
LOC148413	0.384941	0	0		FRS2	0.881108	0	0		BCL10	1.54465	0	0		UTRN	0.610471	0	0		RPP25L	0.59461	0	0		GABPB1-AS1	0.654968	0	0		BCAS2	0.944968	0	0		ZNF408	0.600622	0	0
POLR3D	0.384747	0	0		PNPLA8	0.879572	0	0		USPL1	1.54309	0	0		FBXO4	0.610082	0	0		ZKSCAN2	0.594282	0	0		EPC1	0.65425	0	0		VPS13A	0.944021	0	0		DDX46	0.599427	0	0
RANBP6	0.384459	0	0		MATR3	0.87911	0	0		GPATCH2	1.5427	0	0		NUCB2	0.603667	0	0		FCHSD1	0.594015	0	0		DHX29	0.653652	0	0		SMC6	0.94081	0	0		NIFK-AS1	0.595699	0	0
FUZ	0.383624	0	0		ATR	0.87796	0	0		HSP90AA1	1.54217	0	0		SCLT1	0.603127	0	0		ASF1B	0.590506	0	0		TAF1D	0.653544	0	0		PLA2G4A	0.940203	0	0		NOV	0.592918	0	0
CYB561D1	0.381659	0	0		AASDH	0.877616	0	0		RGPD5	1.54069	0	0		LINC00152	0.602089	0	0		LAMTOR4	0.589095	0	0		SLU7	0.653337	0	0		FAM46A	0.938009	0	0		IRF2BP2	0.591175	0	0
CHTF8	0.381042	0	0		LTV1	0.877561	0	0		BTAF1	1.54005	0	0		NIN	0.599431	0	0		AP4M1	0.588886	0	0		TTC21B	0.652845	0	0		TRIM23	0.933782	0	0		ZNF805	0.590179	0	0
MAP3K14	0.38095	0	0		ZNF721	0.877372	0	0		ZNF84	1.53712	0	0		APOBEC3C	0.598126	0	0		E2F1	0.588647	0	0		MIR22HG	0.650034	0	0		NCAPG	0.932956	0	0		ZNF766	0.583749	0	0
AMOTL2	0.378597	0	0		ASCC3	0.87572	0	0		TFRC	1.53048	0	0		BTBD10	0.595159	0	0		STK11IP	0.587579	0	0		RSL24D1	0.649997	0	0		AGTPBP1	0.9325	0	0		RIF1	0.583637	0	0
ELP6	0.377682	0	0		USPL1	0.875377	0	0		FAM200B	1.52973	0	0		DDX59	0.593485	0	0		MAD2L1BP	0.586833	0	0		SEC63	0.649151	0	0		DDX18	0.932415	0	0		HMGB3	0.583037	0	0
YRDC	0.377372	0	1		UFM1	0.874298	0	0		RYBP	1.52963	0	0		CKAP2	0.589394	0	0		RPL36	0.586063	1	0		LARS	0.648386	0	0		BCAP29	0.931195	0	0		RBM48	0.58084	0	0
FAM58A	0.377241	0	0		FIGNL1	0.87405	0	0		IMPA1	1.52617	0	0		UBALD2	0.588066	0	0		TIMP1	0.585821	0	0		GLO1	0.646194	0	0		TAF9	0.930829	0	0		MAPKAPK5-AS1	0.577623	0	0
COA1	0.377018	0	0		SUCLA2	0.873896	0	0		CHD1	1.52558	0	0		MAPK6	0.587614	0	0		SIRT7	0.585392	0	0		GLIDR	0.643834	0	0		DNAJA1	0.929606	0	0		LOC284454	0.572364	0	0
ANKRD39	0.376739	0	0		ARMT1	0.873508	0	0		MTRNR2L9	1.525	0	0		CPEB4	0.585835	0	0		S100A13	0.585134	0	0		TNPO1	0.642237	0	0		SRBD1	0.929484	0	0		ING1	0.57229	0	0
HMOX1	0.376248	1	0		C1orf27	0.873354	0	0		RNF19A	1.52362	0	0		PSIP1	0.585736	0	0		VARS2	0.5839	0	0		NRAS	0.640335	0	0		DMTF1	0.928974	0	0		ZNF302	0.572029	0	0
CEP70	0.37379	0	0		HAUS6	0.873036	0	0		TTC14	1.5215	0	0		ITGA6	0.583949	0	0		DUSP6	0.5838	0	0		NUP107	0.639433	0	0		OTUD6B	0.927971	0	0		FAM92A1	0.567756	0	0
FUNDC2	0.372938	0	0		TRMT10C	0.871676	0	0		THUMPD1	1.52129	0	0		ZNF708	0.582045	0	0		COMTD1	0.581195	0	0		HIBCH	0.638866	0	0		AKAP9	0.927566	0	0		CCAR1	0.566738	0	0
APRT	0.372909	0	0		ANLN	0.86996	0	0		TSC22D2	1.52088	0	0		LEO1	0.581024	0	0		NAPRT	0.58089	0	0		NAB2	0.638699	0	0		ESCO2	0.926481	0	0		SYNE2	0.565307	0	0
PSMC6	0.371301	0	0		TMX3	0.869953	0	0		KIF11	1.52063	0	0		ADCK3	0.580675	0	0		RABAC1	0.579826	0	0		SRP72	0.638153	0	0		NPIPB3	0.926022	0	0		FGFRL1	0.560868	0	0
CHCHD7	0.370799	0	0		ACADM	0.869791	0	0		SEMA3C	1.5158	0	0		PHLDA3	0.580104	0	1		WDR13	0.578383	0	0		OTUD3	0.638011	0	0		ANKHD1-EIF4EBP3	0.924727	0	0		C8orf59	0.560337	0	0
MYL6B	0.369532	0	0		ARL15	0.869644	0	0		PIBF1	1.51549	0	0		CCDC144B	0.579947	0	0		PYCR2	0.577772	0	0		OXCT1	0.637871	0	0		ASAH1	0.924506	0	0		TMEM136	0.556028	0	0
FAM200B	0.368781	0	0		PPP2R3C	0.869538	0	0		ZUFSP	1.51528	0	0		RBM14	0.579073	0	0		PSMB10	0.5774	0	0		BLOC1S6	0.63669	0	0		SLK	0.91812	0	0		PNISR	0.555887	0	0
S100A6	0.367886	0	0		BNIP2	0.869509	0	0		GOLT1B	1.51447	0	0		U2SURP	0.575863	0	0		ADPRHL2	0.575392	0	0		TTC14	0.636178	0	0		TXNL4B	0.918055	0	0		UBALD2	0.554317	0	0
RBM12B	0.367487	0	0		TRIM23	0.869472	0	0		PPP4R3A	1.51394	0	0		PUM3	0.574953	0	0		BRD2	0.575265	0	0		RHOQ	0.635507	0	0		UPF3B	0.916645	0	0		USP16	0.553809	0	0
MAGOHB	0.363634	0	0		BARD1	0.86946	0	0		HSPA13	1.51139	0	0		MTRNR2L9	0.573634	0	0		RRP9	0.574247	0	0		SLC39A8	0.634841	0	0		NUP35	0.916509	0	0		MALAT1	0.553462	0	0
RPS12	0.363226	1	0		DEPDC1	0.86875	0	0		GAS2L3	1.51136	0	0		TNFAIP3	0.573459	1	0		WDR90	0.57331	0	0		COPB1	0.634528	0	0		TRMT10C	0.915664	0	0		SRF	0.553053	0	0
TMEM183A	0.36226	0	0		RPGR	0.865396	0	0		AP1AR	1.51112	0	0		ARHGAP11A	0.568113	0	0		TRIP6	0.571678	0	0		SMIM15	0.634439	0	0		KNTC1	0.912613	0	0		PRKAB2	0.551961	0	0
TRMT61A	0.360466	0	0		BORA	0.864291	0	0		SGMS2	1.50866	0	0		STARD13	0.566494	0	0		TSPO	0.571266	0	0		ZNF146	0.633281	0	0		ZNF561	0.911249	0	0		TRIAP1	0.550008	1	0
FBXW4	0.358968	0	0		RBBP8	0.86345	0	0		MAP2K3	1.50732	0	1		ZEB2	0.56545	0	0		PEX16	0.571161	0	0		SERINC1	0.632341	0	0		CEP55	0.910901	0	0		DLGAP5	0.547424	0	0
NAA38	0.358591	0	0		TP53INP1	0.863329	0	0		LINC-PINT	1.50615	0	0		RHOBTB1	0.565074	0	0		SNORA109	0.570942	0	0		C22orf29	0.632129	0	0		STARD4	0.909345	0	0		ZNF772	0.546634	0	0
NSRP1	0.358522	0	0		CCNT2	0.862596	0	0		DMTF1	1.50335	0	0		CWC27	0.564939	0	0		KHNYN	0.570936	0	0		LINC00504	0.631745	0	0		ANLN	0.908885	0	0		H3F3B	0.546434	0	0
RPL18A	0.358257	0	0		TWF1	0.860622	0	0		KIF14	1.50254	0	0		TXNIP	0.563047	0	1		METRNL	0.570336	0	0		LTV1	0.631185	0	0		MASTL	0.906604	0	0		MYADM	0.546182	0	0
ZNF92	0.357812	0	0		YTHDC2	0.860151	0	0		MTM1	1.50201	0	0		ZNF614	0.56076	0	0		CCDC71L	0.568852	0	0		SIKE1	0.629821	0	0		LOC100131257	0.906249	0	0		TP53INP1	0.543701	0	0
OTUD6B	0.357374	0	0		DLD	0.860115	0	0		NOP58	1.50014	0	0		PBDC1	0.558953	0	0		POLR2L	0.56873	0	0		MSH2	0.629516	0	0		SNHG20	0.904867	0	0		HSP90B1	0.541397	0	0
MYL6	0.356509	0	0		IPO7	0.859881	0	0		ZBTB1	1.49898	0	0		SOCS2	0.55784	0	0		DPP7	0.567492	0	0		ZBTB41	0.628718	0	0		LYAR	0.903696	0	0		SLU7	0.541329	0	0
CKLF	0.35561	0	0		TMTC3	0.859472	0	0		ZNF24	1.49615	0	0		NUDT4P2	0.554082	0	0		NAT9	0.567381	0	0		RB1CC1	0.628574	0	0		TP53INP2	0.902894	0	0		FAM206A	0.540337	0	0
LLPH	0.355603	0	0		SRBD1	0.85929	0	0		MTRNR2L4	1.49526	0	0		CCDC34	0.553731	0	0		C1orf35	0.567123	0	0		ZRANB2	0.628441	0	0		C12orf57	0.902865	0	0		MXD1	0.540011	1	1
THAP7	0.354959	0	0		DNAJC10	0.857267	0	0		STX3	1.49367	0	0		FAM72B	0.553199	0	0		C9orf69	0.566414	0	0		P4HA1	0.627536	0	0		TAX1BP1	0.902135	0	0		TPM1	0.539547	0	0
BRMS1L	0.354588	0	0		STK38L	0.855519	0	0		TMEM2	1.48951	0	0		DDAH1	0.553185	0	0		GLMP	0.566345	0	0		TIGD1	0.625476	0	0		OPA1	0.901802	0	0		NUF2	0.538543	0	0
ZNF16	0.354565	0	0		DLGAP5	0.855018	0	0		USP8	1.48879	0	0		CDKN3	0.551606	0	0		DRAP1	0.566334	0	0		ASCC3	0.624355	0	0		MCM8	0.901312	0	0		OGFRL1	0.536521	0	0
SPNS1	0.353632	0	0		ZNF24	0.852249	0	0		NOL11	1.48872	0	0		LINC01021	0.551592	0	0		MESDC1	0.565414	0	0		FAM76B	0.624164	0	0		DYNLT3	0.900895	0	0		COX19	0.536311	0	0
BCLAF1	0.353495	0	0		RIOK2	0.852059	0	0		SOCS4	1.48563	0	0		ZC3H13	0.550418	0	0		BLVRB	0.564709	0	0		HSDL2	0.623807	0	0		SLTM	0.899826	0	0		LOC101927374	0.532992	0	0
TMEM136	0.353342	0	0		YOD1	0.851667	0	0		MPHOSPH10	1.48453	0	0		GABPB1	0.550301	0	0		NCDN	0.564346	0	0		ZNF37A	0.623707	0	0		THAP9-AS1	0.898598	0	0		SAMD9	0.532448	0	0
IMPA1	0.353105	0	0		POLI	0.850878	0	0		ESCO2	1.48227	0	0		NKTR	0.549732	0	0		ZNF134	0.563118	0	0		DDX5	0.623232	0	0		PNPLA8	0.898187	0	0		IBA57	0.530441	0	0
C11orf68	0.352951	0	0		AGTPBP1	0.850151	0	0		GMFB	1.48224	0	0		MTRNR2L6	0.547949	0	0		ZNF503	0.562986	0	0		STK26	0.622854	0	0		ARMT1	0.898187	0	0		ARRDC3	0.52934	0	0
NOL12	0.352783	0	0		FAM45BP	0.848471	0	0		TOP2A	1.48074	0	0		OTUD6B-AS1	0.547346	0	0		FLYWCH2	0.562349	0	0		DNAJC10	0.622739	0	0		SCFD1	0.897293	0	0		TOP2A	0.527828	0	0
KITLG	0.352485	0	0		BLM	0.847483	0	0		DDAH1	1.48057	0	0		CCNA2	0.546697	0	0		MZT2A	0.561854	0	0		UFL1	0.620262	0	0		CHMP1B	0.895923	0	0		ZNF268	0.524524	0	0
BCYRN1	0.352207	0	0		CKAP2	0.845459	0	0		OSBPL8	1.47962	0	0		IFT81	0.544884	0	0		ZFYVE27	0.560715	0	0		TBC1D15	0.620126	0	0		ZWILCH	0.895672	0	0		RPP38	0.5228	0	0
SVIP	0.351885	0	0		TAF9B	0.843672	0	0		KIZ	1.47937	0	0		C12orf45	0.544581	0	0		EMC10	0.560483	0	0		PHLDA3	0.618921	0	1		OSBPL9	0.89393	0	0		TUBE1	0.521874	0	0
APOO	0.350951	0	0		FBXW7	0.842942	1	0		LUC7L3	1.47815	0	0		PRKAB2	0.542708	0	0		UBL5	0.559856	0	0		ZNF121	0.618795	0	0		DHX29	0.89175	0	0		CEP55	0.521166	0	0
MGLL	0.350899	0	0		JMJD1C	0.842924	0	0		GEN1	1.47686	0	0		ANTXR2	0.540359	0	0		RXRB	0.559205	0	0		FBXO30	0.618203	0	0		SC5D	0.891681	0	0		CEBPG	0.517904	0	0
RRP15	0.35017	0	0		NBN	0.842339	0	0		NUP35	1.47414	0	0		BCLAF1	0.538929	0	0		ZNF551	0.559	0	0		LINC00657	0.617793	0	0		RBAK	0.891412	0	0		LINC00938	0.515559	0	0
CCDC107	0.349813	0	0		PJA2	0.842021	0	0		RSF1	1.47136	0	0		CTNNAL1	0.537161	0	0		CPT2	0.558961	0	0		TMEM123	0.617201	0	0		MTX3	0.891326	0	0		BPTF	0.514836	0	0
SNAPC1	0.348639	0	0		CASP8AP2	0.841411	0	0		KIAA1109	1.46884	0	0		RBM34	0.536605	0	0		RPL18A	0.558101	0	0		PPIP5K2	0.616132	0	0		MATR3	0.890753	0	0		TSPYL4	0.51298	0	0
FAIM	0.348061	0	0		THOC2	0.839818	0	0		RB1CC1	1.46848	0	0		N4BP2	0.535653	0	0		RCAN1	0.557181	0	1		ACADM	0.615728	0	0		KRR1	0.890587	0	0		CCNT1	0.512423	0	0
PLGRKT	0.347928	0	0		PRKD3	0.839051	0	0		SEC24A	1.46652	0	0		SREK1	0.533883	0	0		SNHG15	0.556702	0	0		DRAM2	0.615036	0	0		ITPR2	0.890542	0	0		FOXD1	0.511114	0	0
TTC37	0.347551	0	0		CTNNAL1	0.839035	0	0		PPIL4	1.46581	0	0		CAMK2D	0.532625	0	0		DOHH	0.555511	0	0		CRYZ	0.613796	0	0		DNAJC13	0.888567	0	0		NUDT4P2	0.510765	0	0
COX8A	0.346683	0	0		SLC35A5	0.838338	0	0		ZNF638	1.46496	0	0		RFC1	0.531746	0	0		EPC1	0.554627	0	0		TRMT6	0.612493	0	0		C1orf27	0.888394	0	0		BRD2	0.510401	0	0
MMP24-AS1	0.346671	0	0		C5orf30	0.837684	0	0		SERTAD2	1.46396	0	0		CCAR1	0.531581	0	0		CYB561D1	0.554563	0	0		GNL2	0.612029	0	0		NOL11	0.887288	0	0		PBDC1	0.509871	0	0
TRIP6	0.346474	0	0		CDC7	0.837062	0	0		MID1	1.46314	0	0		RBM3	0.531206	0	0		CMC4	0.553805	0	0		UPF3B	0.609157	0	0		LMAN1	0.887112	0	0		NSMCE3	0.50703	0	0
DHRS4	0.346072	0	0		ZNF770	0.835124	0	0		TAF9B	1.46269	0	0		HSP90B1	0.531115	0	0		NR1H2	0.553617	0	0		ZNF721	0.608429	0	0		BCL10	0.886636	0	0		C5orf22	0.506853	0	0
SIVA1	0.346016	0	0		CEP120	0.832162	0	0		MBNL1	1.4626	0	0		EIF3A	0.530963	0	0		BLOC1S2	0.55357	0	0		C5orf22	0.607229	0	0		SCAMP1	0.886627	0	0		KIF15	0.506719	0	0
GCA	0.345839	0	0		ARHGAP11A	0.830769	0	0		ARMT1	1.46191	0	0		CYFIP2	0.529622	0	1		COQ4	0.553136	0	0		HLTF	0.60704	0	0		KIAA1033	0.886301	0	0		MOCS3	0.505823	0	0
MTRNR2L9	0.345498	0	0		HIBCH	0.830546	0	0		NUP50	1.4557	0	0		TTK	0.528957	0	0		GALK1	0.552856	0	0		CXCL8	0.606983	0	0		CD164	0.886147	0	0		SMAD9	0.504557	0	0
LINC01021	0.345399	0	0		PHF20L1	0.82928	0	0		BLOC1S2	1.45509	0	0		PMP22	0.527276	0	0		TMED9	0.549418	0	0		CAPZA1	0.606493	0	0		FAM200A	0.883207	0	0		ZXDB	0.503962	0	0
ZBTB41	0.343728	0	0		DHX29	0.828874	0	0		IL6ST	1.45455	0	1		IL1RAP	0.52563	0	0		KPTN	0.549046	0	0		SNRPE	0.605977	0	0		RPGR	0.881883	0	0		ZNF12	0.503059	0	0
SNX11	0.343617	0	0		EIF3A	0.828602	0	0		LINC00504	1.4535	0	0		CCDC91	0.52542	0	0		LSM7	0.547618	0	0		PPP2R3C	0.605729	0	0		UGP2	0.879443	0	0		LINC00662	0.502891	0	0
LYPLAL1	0.343346	0	0		CSGALNACT2	0.828265	0	0		PPIG	1.45318	0	0		PIDD1	0.525218	0	1		ANAPC11	0.545187	0	0		USP1	0.605621	0	0		PJA2	0.878836	0	0		SBDS	0.502782	0	0
COQ7	0.343099	0	0		CFAP97	0.828252	0	0		TWF1	1.45294	0	0		NM_017411_dup1	0.524894	0	0		VIMP	0.544976	0	0		PJA2	0.605259	0	0		NSRP1	0.876468	0	0		SMC5	0.500494	0	0
AIMP1	0.342656	0	0		GNL2	0.827511	0	0		STK38L	1.45264	0	0		SCAF11	0.522024	0	0		PIGQ	0.543317	0	0		PRPF40A	0.604991	0	0		ASCC3	0.875571	0	0		RBM3	0.499313	0	0
NOP58	0.342624	0	0		PHLDA3	0.826378	1	0		PGGT1B	1.45083	0	0		INAFM2	0.521767	0	0		PET100	0.543214	0	0		TRAPPC13	0.604461	0	0		OSGIN1	0.874477	1	0		FAM43A	0.499073	0	0
CTU2	0.342139	0	0		DUS4L	0.825651	0	0		FAR1	1.44715	0	0		RBBP6	0.521547	0	0		MRPS12	0.542019	0	0		TMEM212	0.604132	0	0		CRYZ	0.873598	0	0		NFYB	0.498125	0	0
ZNF276	0.342112	0	0		ERGIC2	0.825401	0	0		GPATCH2L	1.4436	0	0		SPRYD3	0.519468	0	0		TMEM128	0.541693	0	0		STARD4	0.603825	0	0		HELLS	0.873412	0	0		OSER1	0.494256	0	0
TRMT112	0.341658	0	0		TNPO1	0.82398	0	0		USP37	1.44292	0	0		TAF4B	0.518483	0	0		ZNF552	0.539043	0	0		SCAMP1	0.603423	0	0		CEP57	0.873286	0	0		SNHG20	0.491027	0	0
MMAB	0.341151	0	0		TTC26	0.823975	0	0		PIK3C2A	1.44254	0	0		RHOBTB3	0.51821	0	0		ARRDC2	0.537861	0	0		SOCS2	0.602685	0	0		PRKACB	0.873086	0	0		TM2D3	0.488571	0	0
EPHA2	0.340951	1	0		RGPD5	0.823789	0	0		SMCHD1	1.44252	0	0		MTRNR2L8	0.516713	0	0		PEX12	0.537374	0	0		TOPORS	0.602396	0	0		BRD2	0.871057	0	0		HMGN2	0.488279	0	0
RECQL	0.340444	0	0		KRIT1	0.823716	0	0		MYSM1	1.44236	0	0		CENPH	0.516512	0	0		ZNF408	0.536531	0	0		GNPDA2	0.602303	0	0		CSRNP2	0.870751	1	0		MIS12	0.488088	0	0
C8orf82	0.339029	0	0		USP8	0.823488	0	0		MAP4K3	1.44185	0	0		CCNB2	0.51592	0	0		SCAND1	0.535358	0	0		IDI1	0.601964	0	0		MYEF2	0.870483	0	0		XPNPEP3	0.487719	0	0
CEP63	0.338404	0	0		RAB27A	0.823454	0	0		TMX3	1.44084	0	0		ZFAND1	0.515595	0	0		ZNF703	0.53247	0	0		TRIB1	0.601245	1	0		USP8	0.870004	0	0		TTC14	0.486571	0	0
PET117	0.33827	0	0		WWP1	0.823326	1	0		HOMER1	1.44015	0	0		CENPW	0.515496	0	0		NDUFA13	0.532255	0	0		SCML1	0.600415	0	0		DDX1	0.869896	0	0		APOBEC3B	0.484865	0	0
TMED1	0.33693	0	0		PURB	0.823319	0	0		WDR36	1.43667	0	0		POLH	0.515214	0	1		AKIP1	0.531973	0	0		SUCLA2	0.599126	0	0		YRDC	0.869381	0	1		ZNF260	0.483852	0	0
ZNF134	0.336586	0	0		REST	0.823277	0	0		LTN1	1.43645	0	0		TGS1	0.513855	0	0		SSSCA1	0.53019	0	0		KTN1	0.598398	0	0		NCOA7	0.866678	0	0		PP7080	0.48327	0	0
C3orf14	0.335963	0	0		ABCC9	0.823233	0	0		SMC5	1.43616	0	0		DIAPH2	0.512734	0	0		AMDHD2	0.529531	0	0		TAF9	0.596827	0	0		BRCC3	0.864231	0	0		TWISTNB	0.483217	0	0
ABCB6	0.335959	0	0		FBXO30	0.822359	0	0		MTRNR2L1	1.43111	0	0		KMT5B	0.512526	0	0		MRPL41	0.529388	0	0		HBS1L	0.595075	0	0		TMEM212	0.863532	0	0		BMI1	0.481791	0	0
GTF2H5	0.335857	0	0		SEC63	0.821515	0	0		LTV1	1.42946	0	0		LAMB1	0.512357	0	0		EGFL7	0.529095	0	0		AIMP1	0.594033	0	0		STK26	0.862583	0	0		TMF1	0.480499	0	0
PKMYT1	0.33563	0	0		LRBA	0.821483	0	0		USO1	1.42632	0	0		DHFRL1	0.512294	0	0		PDDC1	0.528787	0	0		FAM73A	0.593816	0	0		CREBRF	0.860996	0	0		UTRN	0.479596	0	0
POLE4	0.335586	0	0		ATP2B1	0.821128	0	1		PTAR1	1.42418	0	0		ZNF507	0.511924	0	0		HLA-E	0.52835	0	0		TUG1	0.593064	0	0		GPR3	0.859856	0	0		C2orf44	0.478783	0	0
UAP1	0.335527	0	0		PRPF39	0.820634	0	0		ECT2	1.42309	0	0		ANXA2	0.507865	0	0		SDC4	0.527617	0	1		PNRC2	0.591319	0	0		PARPBP	0.85925	0	0		IFT20	0.47736	0	0
SLC39A3	0.335306	0	0		STARD4	0.820583	0	0		PNPLA8	1.42252	0	0		FRMD6	0.507454	0	0		ZNF814	0.527592	0	0		VRK1	0.590287	0	0		NMD3	0.859147	0	0		IFITM3	0.476895	0	0
FHL2	0.335037	0	0		STAG1	0.820582	0	0		UTP23	1.42249	0	0		ETV3	0.507245	0	0		H3F3B	0.527556	0	0		VAMP2	0.588977	0	0		GOLGA4	0.858833	0	0		NIN	0.476721	0	0
MRPL53	0.334495	0	0		ALKBH8	0.82051	0	0		BOD1L1	1.4211	0	0		NOV	0.507235	0	0		C16orf58	0.52651	0	0		DCLRE1A	0.58858	0	0		MTERF1	0.858144	0	0		KTI12	0.472716	0	0
L3HYPDH	0.33441	0	0		IFT80	0.820029	0	0		HSPH1	1.41909	0	0		APOBEC3B	0.505759	0	0		RHBDD3	0.526071	0	0		NCBP2	0.585244	0	0		CENPK	0.857368	0	0		NKAP	0.471322	0	0
TOMM40	0.333693	0	0		TTC14	0.819076	0	0		TP53INP1	1.41838	0	0		ERCC5	0.5049	0	1		MYL6	0.524553	0	0		MIS12	0.583454	0	0		RSC1A1	0.852724	0	0		SLFN5	0.468716	0	0
LARP7	0.332463	0	0		ELL2	0.816519	0	0		MTRNR2L8	1.41777	0	0		FAT1	0.503892	0	0		BAK1	0.524005	1	0		PLS3	0.583211	0	0		C5orf51	0.852512	0	0		CHML	0.468629	0	0
C15orf57	0.330651	0	0		TAX1BP1	0.816433	0	0		TANK	1.41566	0	1		DLC1	0.503548	0	0		ZXDB	0.522806	0	0		KRR1	0.582943	0	0		IBTK	0.851288	0	0		ZFPL1	0.468628	0	0
PIGP	0.330355	0	0		MT2A	0.816412	0	0		PRPF18	1.41546	0	0		TAX1BP1	0.503421	0	0		ABCB6	0.522587	0	0		ZWILCH	0.582761	0	0		SUCLA2	0.848701	0	0		PIBF1	0.466615	0	0
RPS27L	0.329951	1	0		DYNLT3	0.81523	0	0		USP6NL	1.41522	0	0		RNF19B	0.501431	1	1		SLC35B2	0.522032	0	0		NIFK	0.582743	0	0		TMTC3	0.848203	0	0		EPM2AIP1	0.466494	0	0
RPL23AP82	0.32995	0	0		HBS1L	0.814201	0	0		SDAD1	1.41449	0	0		TOP1	0.499613	0	0		C11orf31	0.521585	0	0		CITED2	0.58262	0	0		RAD50	0.847153	0	0		GSPT2	0.465125	0	0
NAT9	0.329597	0	0		RNMT	0.814012	0	0		VPS4B	1.41299	0	0		TMEM140	0.499099	0	0		PDRG1	0.521189	0	0		NIP7	0.581564	0	0		CHML	0.845723	0	0		MPHOSPH10	0.46491	0	0
ZNF552	0.329498	0	0		KLHL9	0.81299	0	0		DST	1.41274	0	0		UBE2C	0.499084	0	0		PTRHD1	0.521172	0	0		BROX	0.580698	0	0		NUCB2	0.845552	0	0		RAD51AP1	0.464166	0	0
COX14	0.329212	0	0		ARHGAP5	0.812867	0	0		ABHD13	1.4103	0	0		NOP58	0.498895	0	0		SARS2	0.519502	0	0		TATDN1	0.580688	0	0		MAP1LC3B	0.844726	0	0		ASF1B	0.463715	0	0
BAX	0.327678	1	0		SMN2	0.812664	0	0		ZNF614	1.40824	0	0		SYF2	0.498413	0	0		NDUFV1	0.51941	0	0		TFAM	0.579507	0	0		NEDD1	0.844047	0	0		PFN2	0.463668	0	0
JMJD8	0.32761	0	0		OTUD6B-AS1	0.812119	0	0		TMF1	1.40578	0	0		ZNF146	0.497544	0	0		RPL8	0.519073	0	0		ZCCHC3	0.578831	0	0		ZC3H13	0.842235	0	0		NXF1	0.463611	0	0
ZNF428	0.327254	0	0		FAIM	0.812019	0	0		AHI1	1.40509	0	0		NCL	0.497404	0	0		HELZ2	0.517278	0	0		ZKSCAN2	0.578645	0	0		RANBP2	0.84216	0	0		ERCC5	0.46173	1	0
SAC3D1	0.326716	0	0		DCAF17	0.810777	0	0		ICE1	1.40508	0	0		PELI1	0.495716	0	0		SRA1	0.517235	0	0		FAM46A	0.577813	0	0		ZNF37A	0.840484	0	0		ZBTB24	0.461543	0	0
COQ3	0.326536	0	0		SCAMP1	0.810727	0	0		SERINC1	1.40452	0	0		RBM43	0.495412	0	0		SAT1	0.517191	1	1		ANKRD49	0.576451	0	0		GALNT1	0.84031	0	0		KLF11	0.461471	0	0
TSPAN4	0.326465	0	0		SLC26A2	0.810656	0	0		PPIP5K2	1.40404	0	0		SRF	0.495282	0	0		MRPL2	0.515424	0	0		ANAPC4	0.575226	0	0		NEMF	0.839329	0	0		TEX30	0.460703	0	0
C14orf80	0.326115	0	0		AMD1	0.810329	0	0		EIF5B	1.40376	0	0		MATR3	0.495236	0	0		ETS2	0.515143	0	1		OXR1	0.57503	0	0		IFT80	0.839024	0	0		NFIL3	0.460336	0	1
SRSF7	0.324406	0	0		MAB21L3	0.809924	0	0		COPS2	1.40124	0	0		WWTR1	0.494312	0	0		CNPPD1	0.513188	0	0		MALAT1	0.574706	0	0		KCNQ1OT1	0.838986	0	0		PRPF40A	0.459981	0	0
TNRC18	0.324292	0	0		ZNF140	0.808949	0	0		CCNT1	1.40009	0	0		TMA16	0.494247	0	0		TSR3	0.512761	0	0		CEBPG	0.574579	0	0		RELT	0.837945	0	0		GABPB1-AS1	0.456296	0	0
GMFB	0.324192	0	0		EIF5A2	0.80815	0	0		CTR9	1.39989	0	0		RNF6	0.492586	0	0		EIF1	0.51231	0	1		ZNF772	0.574174	0	0		POT1	0.837848	0	0		HMGB2	0.456268	0	0
SHFM1	0.324053	0	0		CEP70	0.808069	0	0		EXOC5	1.39915	0	0		KIAA0586	0.4914	0	0		TMEM208	0.512286	0	0		KBTBD6	0.573919	0	0		KIDINS220	0.837236	0	0		DDX20	0.456098	0	0
MPLKIP	0.324006	0	0		SETDB2	0.807453	0	0		UGGT2	1.39839	0	0		PBK	0.491382	0	0		NDOR1	0.512108	0	0		UGGT2	0.573518	0	0		RRM2B	0.836262	0	0		PRPF38A	0.45606	0	0
WASH7P	0.323917	0	0		MYEF2	0.807443	0	0		TVP23B	1.39597	0	0		MTRNR2L4	0.49015	0	0		PHPT1	0.511052	0	0		TRIM13	0.573289	0	0		OSER1	0.8354	0	0		H1FX	0.455859	0	0
CCDC71	0.323478	0	0		MPHOSPH10	0.807237	0	0		RRP15	1.39594	0	0		LTV1	0.490006	0	0		APRT	0.510996	0	0		ZNF333	0.572587	0	0		GDF15	0.834804	0	0		ZNF200	0.455484	0	0
PYM1	0.323012	0	0		SUV39H2	0.806702	0	0		ANXA1	1.39519	0	0		ZNF12	0.489586	0	0		COMMD4	0.510681	0	0		ZBTB9	0.571839	0	0		CMTR2	0.834323	0	0		CDKN3	0.453968	0	0
SKIV2L2	0.32293	0	0		TDG	0.806191	0	0		THBS1	1.39497	0	0		MAP7D3	0.488376	0	0		SLC39A4	0.509523	0	0		H3F3B	0.570978	0	0		ATR	0.831819	0	0		ZNF830	0.453876	0	0
GIPC1	0.322306	0	0		RBM12B	0.806176	0	0		POT1	1.39452	0	0		CHD1	0.487223	0	0		P3H3	0.509116	0	0		TMX1	0.56964	0	0		MAP7D3	0.830906	0	0		LSM3	0.453394	0	0
SNURF	0.321958	0	0		PLS3	0.805822	0	0		DHX29	1.39403	0	0		SLC7A11	0.485355	0	1		FBXL6	0.508319	0	0		EXOSC9	0.56957	0	0		ORC3	0.830508	0	0		EIF1	0.453187	0	1
SETDB1	0.321177	0	0		STAM2	0.805773	0	0		MPHOSPH9	1.39391	0	0		SGOL1	0.484798	0	0		E2F2	0.508256	0	0		ERCC5	0.567293	0	1		FANCI	0.830269	0	0		NOP58	0.452894	0	0
NHP2	0.321033	0	0		LOC100129434	0.805716	0	0		LINC00506	1.39269	0	0		REST	0.482499	0	0		C4orf48	0.50732	0	0		TMEM168	0.567214	0	0		ATM	0.828471	0	0		PLPP6	0.452689	0	0
ARMC5	0.32017	0	0		MSH2	0.80557	0	0		RSC1A1	1.39231	0	0		NBN	0.480942	0	0		MPG	0.507221	0	0		SDAD1	0.566599	0	0		ACBD5	0.828106	0	0		RRM2	0.452492	0	0
AURKAIP1	0.320116	0	0		CUL5	0.805292	0	0		TBX3	1.39122	0	0		OFD1	0.480469	0	0		TXNDC17	0.507152	0	0		GUF1	0.566428	0	0		ASPM	0.824074	0	0		SNAPC1	0.452124	0	0
FMN1	0.319651	0	0		KLHL8	0.803632	0	0		PHLDB2	1.38892	0	0		IKBIP	0.479856	0	0		MRPL51	0.506883	0	0		DUSP6	0.565805	0	0		ADAM9	0.824002	0	0		EPC1	0.450973	0	0
SNHG15	0.319597	0	0		ACSL4	0.803157	0	0		MANEA	1.38877	0	0		PACRGL	0.478909	0	0		COX14	0.506829	0	0		RBM43	0.565335	0	0		PAPOLA	0.823039	0	0		PDCD5	0.450338	0	0
AKIP1	0.318582	0	0		ECT2	0.80314	0	0		WDHD1	1.38702	0	0		SCAPER	0.477877	0	0		MAGOH	0.506605	0	0		SMARCA5	0.564672	0	0		UFL1	0.8222	0	0		ADAMTS1	0.447799	0	0
TMEM128	0.318031	0	0		USP53	0.802421	0	0		TNPO1	1.38683	0	0		BORA	0.476988	0	0		NDUFA1	0.50619	0	0		ZNF271P	0.564435	0	0		USP1	0.821524	0	0		NCL	0.446964	0	0
DHRS7B	0.317491	0	0		MCL1	0.801628	0	1		USP47	1.38669	0	0		ENPP1	0.476698	0	0		NM_001021_dup1	0.50599	0	0		SRBD1	0.564367	0	0		ZNF146	0.821325	0	0		SKA1	0.44676	0	0
TMEM208	0.317418	0	0		RB1CC1	0.801077	0	0		STARD4	1.38615	0	0		RAI14	0.476629	0	0		EFNB1	0.505625	0	0		VPS35	0.56334	0	0		SNHG1	0.820896	0	0		EXOSC9	0.446509	0	0
FIS1	0.317242	0	0		LATS2	0.800109	0	0		ZNF791	1.38459	0	0		ZNF638	0.47625	0	0		PLPP5	0.505593	0	0		GPCPD1	0.563232	0	0		UBXN4	0.820244	0	0		POLR1C	0.446394	0	0
NM_001021_dup1	0.3165	0	0		KIAA1033	0.799695	0	0		PRPF4B	1.38383	0	0		SEPW1	0.474552	0	0		DHRS4	0.504841	0	0		KCTD12	0.562431	0	0		ALCAM	0.819351	0	0		THAP5	0.446314	0	0
N4BP2	0.315956	0	0		TMA16	0.798361	0	0		PCF11	1.37909	0	0		ANAPC15	0.474478	0	0		RPL36AL	0.504484	0	0		BCAS2	0.561654	0	0		HERPUD1	0.818513	0	0		DHRS11	0.446076	0	0
TMEM167A	0.315801	0	0		USP1	0.797886	0	0		CAMSAP2	1.37831	0	0		SLU7	0.474323	0	0		ILVBL	0.504423	0	0		AMOTL2	0.561351	0	0		TRAPPC6B	0.818333	0	0		TMEM254	0.445729	0	0
ZNF480	0.31553	0	0		ZNF280C	0.797839	0	0		FAM76B	1.37712	0	0		ZNF654	0.474113	0	0		ALKBH7	0.503385	0	0		LINC00641	0.559899	0	0		MIS12	0.81792	0	0		ZNF211	0.445014	0	0
ZNF146	0.315363	0	0		CEP152	0.797502	0	0		HMGCS1	1.37665	0	0		DZIP3	0.473653	0	0		RPS17	0.502169	0	0		KNTC1	0.559467	0	0		MUT	0.817634	0	0		XRCC2	0.444462	0	0
MRPS23	0.314749	0	0		ZFP62	0.796883	0	0		POLK	1.37586	0	0		PPP2R3A	0.473266	0	0		RNF44	0.501743	0	0		TP53INP1	0.559258	0	0		CKAP2L	0.817538	0	0		CDT1	0.444386	0	0
TUT1	0.314548	0	0		CDK1	0.796135	0	0		SHOC2	1.37581	0	0		H3F3B	0.470748	0	0		ATP6V0B	0.501316	0	0		DARS	0.558613	0	0		NDUFA5	0.817515	0	0		DIAPH2	0.44122	0	0
RCHY1	0.314061	1	0		SLFN5	0.796	0	0		MTRNR2L6	1.37549	0	0		RUNX1	0.469771	0	0		MMP24-AS1	0.500381	0	0		CFAP97	0.557968	0	0		SLC7A11	0.816562	1	0		MED19	0.441153	0	0
XRCC4	0.313826	0	0		BROX	0.79595	0	0		TRIQK	1.37227	0	0		BMI1	0.468656	0	0		CCDC124	0.500322	0	0		MCL1	0.557412	1	0		DMXL2	0.815172	0	0		GCC1	0.441122	0	0
CREB5	0.313793	0	0		PNPT1	0.795833	0	0		SPTY2D1	1.37104	0	0		USP6NL	0.467887	0	0		SF3A2	0.500061	0	0		SMC3	0.557365	0	0		DST	0.813613	0	0		UTP23	0.440951	0	0
CIRBP	0.312592	0	0		SLFN12	0.795829	0	0		RPAP3	1.37086	0	0		ROBO1	0.467798	0	0		COX8A	0.499787	0	0		NSA2	0.556797	0	0		LARP7	0.813445	0	0		PUS3	0.439782	0	0
ACOT2	0.311921	0	0		BCHE	0.795549	0	0		MTX3	1.36902	0	0		ZNF697	0.466992	0	0		ARFGAP2	0.49966	0	0		TSPYL4	0.556675	0	0		CCNL1	0.810738	0	1		RSRC2	0.439756	0	0
CDAN1	0.311665	0	0		WDR43	0.795526	0	0		REV3L	1.36888	0	0		MALSU1	0.466412	0	0		CCS	0.498786	0	0		BLZF1	0.556482	0	0		ZNF84	0.809415	0	0		ZFP36L1	0.439713	1	0
RPS17	0.311321	0	0		MNS1	0.79515	0	0		EPRS	1.36833	0	0		ADGRG6	0.465974	0	0		COA5	0.498535	0	0		ARL5B	0.55577	0	0		FAM13B	0.808914	0	0		ODF2L	0.439242	0	0
PSMB7	0.311038	0	0		RBL1	0.794596	0	0		SMARCAD1	1.3662	0	0		ANKRD28	0.465577	0	0		ZSWIM1	0.498394	0	0		ELMOD2	0.554276	0	0		SREK1	0.808182	0	0		GLIDR	0.439	0	0
TRIM35	0.311038	0	0		SPOPL	0.794515	0	0		GTF2A1	1.36595	0	0		PALLD	0.465365	0	0		DPH2	0.498339	0	0		CETN2	0.553213	0	0		ZNF271P	0.807097	0	0		OTUD6B-AS1	0.438626	0	0
STPG1	0.310712	0	0		SRFBP1	0.793887	0	0		UGDH-AS1	1.36337	0	0		EXO1	0.464989	0	0		ZFPL1	0.498225	0	0		MCM8	0.551804	0	0		NUP54	0.80608	0	0		ANLN	0.438323	0	0
ZNF140	0.310176	0	0		LOC101926898	0.793425	0	0		BDP1	1.3629	0	0		SPC25	0.463613	0	0		SLFN5	0.498095	0	0		ZNF92	0.550676	0	0		IMPA1	0.80571	0	0		ACTB	0.43778	0	0
RPS27A	0.309487	0	0		CYB5R4	0.792966	0	0		DNAJC2	1.36228	0	0		RPGR	0.463283	0	0		CYB5R1	0.496758	0	0		GNG10	0.549912	0	0		LOC101927374	0.80563	0	0		AKAP12	0.437277	0	0
SURF2	0.308953	0	0		KCTD12	0.792906	0	0		PARP15	1.36199	0	0		HBP1	0.463107	0	0		PBXIP1	0.496639	0	0		ZNF559	0.549727	0	0		TBC1D15	0.80436	0	0		CTNNAL1	0.437174	0	0
SIL1	0.308775	0	0		HSP90B1	0.792721	0	0		NMD3	1.36028	0	0		CEP44	0.463001	0	0		RCCD1	0.496361	0	0		TMEM261	0.548564	0	0		NT5E	0.804292	0	0		C3orf58	0.436765	0	0
ZNF195	0.305931	0	0		ZNF333	0.792557	0	0		ZWILCH	1.35999	0	0		PITPNA-AS1	0.462955	0	0		MMAB	0.496195	0	0		SCP2	0.548146	0	0		PNISR	0.804131	0	0		NNMT	0.430511	0	0
FCHSD1	0.305875	0	0		SOCS4	0.792228	0	0		ZNF23	1.35968	0	0		CEP83	0.461873	0	0		TRMT5	0.495567	0	0		SDCBP	0.547213	0	0		PHF6	0.80404	0	0		LEO1	0.429907	0	0
RPS21	0.305792	0	0		HECTD2	0.791697	0	0		ZNF140	1.35904	0	0		WBP4	0.461278	0	0		NR2C2AP	0.494565	0	0		ZNF367	0.546807	0	0		SLC30A9	0.80316	0	0		CKS1B	0.429298	0	0
TMEM185A	0.304989	0	0		CTR9	0.791381	0	0		NBN	1.35764	0	0		LUC7L3	0.460178	0	0		HS1BP3	0.493965	0	0		ECHDC1	0.546721	0	0		LINC00657	0.802933	0	0		TRMT10C	0.427657	0	0
UFC1	0.304629	0	0		ZNF84	0.791317	0	0		ACADM	1.35652	0	0		CCPG1	0.459822	0	0		AURKAIP1	0.493531	0	0		RIT1	0.546492	0	0		KIAA1524	0.801109	0	0		CDCA5	0.427215	0	0
RCAN1	0.304302	0	1		C2CD5	0.790768	0	0		NEK1	1.35646	0	0		TOP2B	0.459807	0	0		COL6A1	0.491798	0	0		PP7080	0.546406	0	0		IFI16	0.800558	0	0		DBR1	0.426528	0	0
ANAPC16	0.303846	0	0		EXOC5	0.790745	0	0		SLTM	1.35511	0	0		JAG1	0.458858	1	0		FKBP8	0.491612	0	0		WDHD1	0.546292	0	0		SMIM15	0.799309	0	0		GNL2	0.426139	0	0
OGFOD3	0.303779	0	0		XRCC4	0.790628	0	0		CASP8AP2	1.35436	0	0		MKI67	0.456782	0	0		FIS1	0.490487	0	0		MAD2L1	0.546225	0	0		CENPF	0.79887	0	0		NANP	0.425492	0	0
FRS2	0.30361	0	0		FEM1B	0.789437	0	0		WDR75	1.35296	0	0		RBM41	0.455793	0	0		LAGE3	0.490092	0	0		BCL10	0.54581	0	0		SEPSECS	0.798707	0	0		APOBEC3C	0.425403	0	0
GABPA	0.303184	0	0		PREPL	0.788251	0	0		LRRC58	1.35255	0	0		RANBP2	0.454393	0	0		MKNK2	0.490067	1	0		C12orf4	0.544203	0	0		RNF13	0.798564	0	0		ZFP36L2	0.42361	0	0
KCTD5	0.302939	0	0		ADAM9	0.787392	0	0		NEDD1	1.35252	0	0		ASNS	0.4539	0	0		TP53INP2	0.489395	0	0		CD164	0.544163	0	0		POLA1	0.798536	0	0		CNTLN	0.422396	0	0
EXOSC6	0.302788	0	0		REV3L	0.787032	0	0		THOC2	1.35222	0	0		RBM25	0.453439	0	0		CLP1	0.489303	0	0		FER	0.542173	0	0		DOCK7	0.798214	0	0		VAMP2	0.420921	0	0
DRAP1	0.302531	0	0		ASNSD1	0.786673	0	0		ATAD2	1.35177	0	0		CENPQ	0.45321	0	0		C19orf48	0.488752	0	0		PAPOLA	0.540769	0	0		ZC3H8	0.79761	0	0		DNAJC9	0.420906	0	0
C17orf89	0.30253	0	0		PPP1CB	0.785885	0	0		RAB8B	1.35123	0	0		AIMP1	0.452553	0	0		PPM1F	0.488624	0	0		GEN1	0.540674	0	0		TTC21B	0.796012	0	0		CDC6	0.420858	0	0
SMIM20	0.302471	0	0		ICE2	0.785685	0	0		ZNF480	1.34758	0	0		PNN	0.452211	0	0		THUMPD3-AS1	0.487884	0	0		COX19	0.540465	0	0		TOP2B	0.795612	0	0		ZNF473	0.418617	0	0
ARFGAP2	0.301939	0	0		PRELID3B	0.785624	0	0		SPRED1	1.34646	0	0		IK	0.451937	0	0		ZNF687	0.487559	0	0		CPD	0.540177	0	0		GZF1	0.792982	0	0		CCDC112	0.418323	0	0
NCBP2-AS2	0.301681	0	0		TRIP11	0.784898	0	0		OPA1	1.34599	0	0		ZNF766	0.451658	0	0		TRMT10C	0.487021	0	0		TMEM67	0.538718	0	0		ABL2	0.791962	0	0		RNF20	0.418169	0	0
NME7	0.301655	0	0		GOLGA4	0.784294	0	0		CSE1L	1.34591	0	0		SNORA109	0.451084	0	0		ASNS	0.485486	0	0		PBK	0.538264	0	0		CEP152	0.791581	0	0		THG1L	0.414059	0	0
PRPF39	0.30146	0	0		NIN	0.783489	0	0		PHF20L1	1.34414	0	0		SP4	0.450978	0	0		NR1D1	0.485252	0	0		OMA1	0.537502	0	0		PHTF2	0.791362	0	0		MAK16	0.413376	0	0
SLC9A1	0.300567	0	0		PRPF40A	0.783478	0	0		UPF3B	1.34036	0	0		BACH1	0.450962	0	0		TUT1	0.484193	0	0		RIOK3	0.537441	0	0		UTP14C	0.790963	0	0		CENPK	0.412137	0	0
GPATCH4	0.300546	0	0		ATRX	0.78326	0	0		PUM3	1.34031	0	0		ALCAM	0.450626	0	0		CHMP1B	0.483869	0	0		TEX30	0.537382	0	0		KIAA1715	0.790614	0	0		C16orf91	0.412023	0	0
PHLDA2	0.300051	0	1		SMC4	0.782462	0	0		TXLNG	1.33899	0	0		NCAPG	0.450449	0	0		PIGV	0.483381	0	0		SFT2D3	0.536795	0	0		CCDC117	0.789207	0	0		ESF1	0.410457	0	0
ETV3	0.299592	0	0		PLA2G4A	0.781889	0	0		C5orf51	1.33837	0	0		MTIF2	0.449831	0	0		CTHRC1	0.483345	0	0		EIF5	0.53618	0	0		RPL36A-HNRNPH2	0.788275	0	0		DCAF16	0.410321	0	0
SSSCA1	0.299079	0	0		CHIC1	0.781654	0	0		CENPQ	1.338	0	0		FZD6	0.44983	0	0		POLE4	0.48313	0	0		KLHL21	0.535832	0	0		RIF1	0.786867	0	0		RPP40	0.40875	0	0
TMPO-AS1	0.298992	0	0		LZTFL1	0.781261	0	0		SESN2	1.33629	0	0		DEPDC1	0.449543	0	0		PRDX5	0.481928	0	0		SMIM10L1	0.535793	0	0		FAM35A	0.784919	0	0		CIRBP	0.407919	0	0
RBM14	0.298305	0	0		PLPP6	0.781209	0	0		MFAP3	1.33569	0	0		SAV1	0.44903	0	0		PNKP	0.480343	0	0		EIF5A2	0.534257	0	0		CASP8AP2	0.78341	0	0		ANAPC15	0.407671	0	0
CHCHD1	0.297499	0	0		LANCL1	0.780854	0	0		COQ10B	1.33497	0	0		FBXO22	0.448785	0	0		BCL7C	0.480084	0	0		SUB1	0.53385	0	0		AP1AR	0.783196	0	0		RBM41	0.407468	0	0
ZNF595	0.297189	0	0		RAD50	0.780168	0	0		SLK	1.33479	0	0		ZYX	0.447611	0	0		TOB2	0.479452	0	0		CCP110	0.532863	0	1		KIF3A	0.781546	0	0		EXOC8	0.40731	0	0
BLZF1	0.297089	0	0		NEK1	0.779857	0	0		GALNT1	1.33443	0	0		CENPK	0.446573	0	0		SLC52A2	0.479358	0	0		VMA21	0.532818	0	0		CLDN12	0.781217	0	0		CMC4	0.406669	0	0
DCP2	0.295914	0	0		PSMA3-AS1	0.778744	0	0		RBBP6	1.33322	0	0		CETN3	0.446349	0	0		ATP13A2	0.478696	0	0		ERMARD	0.531037	0	0		ZNF655	0.780678	0	0		ZNF134	0.405744	0	0
BCKDHA	0.295891	0	0		KATNBL1	0.777647	0	0		ACSL4	1.33223	0	0		SENP6	0.44401	0	0		PSENEN	0.477797	0	0		PDK1	0.530158	0	0		ANKRD36	0.780267	0	0		ERI2	0.405536	0	0
RRP9	0.295878	0	0		RIF1	0.777119	0	0		BRMS1L	1.33199	0	0		C8orf59	0.443426	0	0		COQ6	0.475487	0	0		TXNDC17	0.52957	0	0		UAP1	0.779772	0	0		ZKSCAN2	0.404929	0	0
IFIT3	0.29579	0	0		RCHY1	0.776348	1	0		KIF5B	1.33039	0	0		F2R	0.442364	0	1		ITM2C	0.475254	0	0		C12orf73	0.529183	0	0		PIK3C2A	0.779342	0	0		EIF3A	0.404808	0	0
TSPO	0.29577	0	0		VRK1	0.775642	0	0		KIF23	1.32987	0	0		RUFY2	0.44122	0	0		NHP2	0.474346	0	0		TPRKB	0.528622	0	1		CLSPN	0.778028	0	0		LCMT2	0.40384	0	0
PPP1R35	0.295116	0	0		LINC00504	0.775635	0	0		FAM135A	1.32969	0	0		PARP8	0.441159	0	0		AKT1S1	0.474187	0	0		ZNF140	0.528549	0	0		PUM3	0.776593	0	0		EPHA2	0.40354	1	0
ZFP41	0.295021	0	0		PARPBP	0.774421	0	0		KIDINS220	1.32953	0	0		TM4SF1	0.438541	0	1		TAGLN2	0.473997	0	0		2021-09-10	0.528318	0	0		FLJ42627	0.775834	0	0		METTL5	0.403239	0	0
NIP7	0.294993	0	0		NAA25	0.77382	0	0		TRPM7	1.3289	0	0		MID1	0.437856	0	0		ZNF593	0.473751	0	0		PNPT1	0.527516	0	0		CHORDC1	0.775518	0	0		CBX4	0.402487	0	0
NR_102405_dup1	0.293929	0	0		FAM200A	0.773486	0	0		LAMTOR3	1.32868	0	0		PIGBOS1	0.437014	0	0		IMP4	0.473417	0	0		SLC25A25	0.527092	0	0		ATP11C	0.774799	0	0		TOB2	0.401887	0	0
PVRL1	0.293762	0	0		SMIM15	0.772624	0	0		SLU7	1.32771	0	0		DIAPH3	0.435079	0	0		EMC6	0.471642	0	0		PAIP2	0.527027	0	0		SGOL2	0.774065	0	0		VGF	0.400816	0	0
ZSCAN25	0.292923	0	0		TIGAR	0.772532	0	0		IPO7	1.3276	0	0		MAGOHB	0.434847	0	0		ATG101	0.47111	0	0		ATP5I	0.526668	0	0		COPB1	0.773247	0	0		ACTG1	0.400327	0	0
FAM200A	0.292591	0	0		OXR1	0.772268	0	0		AMD1	1.32706	0	0		TADA2A	0.433646	0	0		PCED1A	0.470703	0	0		ZNF329	0.526613	0	0		ODF2L	0.773068	0	0		GSG2	0.399595	0	0
CRIPT	0.292207	0	0		OSGIN2	0.771273	0	0		TPR	1.32654	0	0		ASCC3	0.432489	0	0		UQCC3	0.470356	0	0		FPGT	0.526178	0	0		CD55	0.771908	0	0		METRNL	0.399474	0	0
EIF2B3	0.291997	0	0		SMCHD1	0.768986	0	0		RBM39	1.32615	0	0		FRS2	0.431703	0	0		GPATCH3	0.470035	0	0		MAGEA2B	0.525601	0	0		CD46	0.771679	0	0		EBNA1BP2	0.399288	0	0
DHFRL1	0.291191	0	0		PDCD4	0.768802	0	0		YES1	1.32613	0	0		DTWD1	0.430843	0	0		CCDC22	0.470023	0	0		BRF2	0.52466	0	0		MOSPD1	0.771305	0	0		C1orf123	0.398992	0	0
TXNDC17	0.290498	0	0		CRNKL1	0.767981	0	0		FERMT2	1.32482	0	0		MTRNR2L1	0.429893	0	0		COX6B1	0.469277	0	0		THAP6	0.524653	0	0		HBS1L	0.770243	0	0		GINS4	0.398819	0	0
C6orf48	0.290116	0	0		TRUB1	0.767813	0	0		PPWD1	1.32437	0	0		ARHGAP19	0.429529	0	0		C19orf70	0.468978	0	0		PLGRKT	0.524611	0	0		MFAP3	0.77015	0	0		DDIT3	0.398088	1	0
ZNRD1	0.290067	0	0		CWC22	0.767801	0	0		TRIP11	1.32395	0	0		PTER	0.429416	0	0		UBALD1	0.468471	0	0		DDIAS	0.524223	0	0		ZNF302	0.769893	0	0		RPL21P28	0.397848	0	0
MAD2L1	0.28994	0	0		ACVR2A	0.767498	0	0		R3HCC1L	1.32322	0	0		CALM2	0.429177	0	0		GTPBP3	0.467662	0	0		PDCD4	0.524206	0	0		PPIG	0.768256	0	0		ZNF773	0.397174	0	0
BCL2L11	0.289737	0	0		TMEM2	0.767346	0	0		ARHGAP18	1.32287	0	0		TXNRD1	0.427259	0	0		NR_122112_dup1	0.467166	0	0		SLC4A5	0.523899	0	0		IDE	0.767249	0	0		CEP70	0.396863	0	0
METTL23	0.289015	0	0		CHM	0.766971	0	0		PJA2	1.32285	0	0		FZD4	0.426161	0	0		TUBB3	0.465576	0	0		NUCB2	0.523091	0	0		ZNF638	0.766767	0	0		ZNF638	0.396004	0	0
HKR1	0.287437	0	0		RNF141	0.766702	0	0		UHRF1BP1L	1.32273	0	0		TOPORS	0.42541	0	0		CBX4	0.465128	0	0		DLGAP5	0.522866	0	0		ATG4C	0.763053	0	0		UBE2C	0.395539	0	0
OGFOD2	0.28738	0	0		RAD18	0.765371	0	0		LARP7	1.32148	0	0		MTRNR2L2	0.424969	0	0		SERF1B	0.463933	0	0		THOC2	0.522788	0	0		ELOVL6	0.762594	0	0		ZNF23	0.394681	0	0
TRIM16L	0.287335	0	0		EBAG9	0.765098	0	0		FASTKD2	1.31838	0	0		SNX24	0.423283	0	0		MAGEA2B	0.463627	0	0		NT5E	0.522197	0	0		CEP63	0.762205	0	0		DHRS4-AS1	0.394655	0	0
RABAC1	0.286149	0	0		TMEM106B	0.764988	0	0		FAM91A1	1.31739	0	0		OSBPL10	0.423093	0	0		MTERF1	0.463102	0	0		CCNL1	0.522091	1	0		LAMTOR3	0.761547	0	0		TAF7	0.394256	0	0
TMBIM4	0.286067	0	0		EPC2	0.764802	0	0		MTRNR2L2	1.31713	0	0		ATAD2	0.421592	0	0		TUBE1	0.462328	0	0		GZF1	0.520662	0	0		IPO11	0.760349	0	0		C17orf58	0.394229	0	0
SMTN	0.285835	0	0		PTAR1	0.764239	0	0		NAA15	1.31625	0	0		C11orf68	0.421424	0	0		NDUFA2	0.461934	0	0		KLHL11	0.5201	0	0		DNAJC10	0.760293	0	0		ATF5	0.392898	0	0
OXR1	0.285419	0	0		LRRC8B	0.764077	0	0		SLC30A7	1.31461	0	0		EPB41L2	0.421163	0	0		QPCTL	0.459155	0	0		PRPF39	0.519205	0	0		DLGAP5	0.759759	0	0		TRMT6	0.391168	0	0
MYEOV2	0.284255	0	0		DBF4	0.76397	0	0		SPOPL	1.31297	0	0		PCNA	0.420699	0	1		MRPS34	0.458399	0	0		HSPA1B	0.518007	0	0		SPRY2	0.759657	0	0		LYRM5	0.390699	0	0
SLC35C2	0.284215	0	0		RLF	0.763214	0	0		ANLN	1.3123	0	0		BLOC1S1	0.419682	0	0		FAM89B	0.458098	0	0		COPS4	0.516336	0	0		MOCS3	0.754944	0	0		CENPH	0.390245	0	0
RPUSD3	0.283962	0	0		C2orf74	0.762491	0	0		CEP350	1.31166	0	0		ERI2	0.419648	0	0		MAGEA2	0.457825	0	0		NCBP2-AS2	0.516263	0	0		COPS2	0.754719	0	0		TGIF1	0.390118	0	1
SMIM11B	0.283862	0	0		NNT-AS1	0.762384	0	0		KRR1	1.31157	0	0		TMEM254	0.419344	0	0		TRMT1	0.457611	0	0		MAB21L3	0.515831	0	0		EMP1	0.75441	0	0		TMEM186	0.387572	0	0
CBX3	0.283719	0	0		LOC729348	0.762308	0	0		SRBD1	1.31007	0	0		OGFRL1	0.418212	0	0		WDR53	0.457421	0	0		UFSP2	0.515457	0	0		ATF4	0.753967	0	0		NR2C2AP	0.386251	0	0
ACAD11	0.283592	0	0		PPP1R15A	0.762239	1	1		DEPDC1	1.30846	0	0		KIF4A	0.417549	0	0		ZFYVE19	0.457354	0	0		CDT1	0.514878	0	0		RBBP8	0.753811	0	0		LIMCH1	0.386124	0	0
SNRPB	0.283217	0	0		LRPPRC	0.762182	0	0		TYW3	1.30833	0	0		MRPL39	0.416847	0	0		IFT20	0.455793	0	0		ABCD3	0.513176	0	0		PARP14	0.753005	0	0		TSC22D1	0.384781	1	1
DPH2	0.283043	0	0		MLF1	0.761082	0	0		RASA2	1.3079	0	0		SETDB2	0.416284	0	0		C22orf39	0.455656	0	0		VBP1	0.513098	0	0		TTC14	0.752339	0	0		ZNF621	0.384204	0	0
KAT5	0.283031	0	0		SRGAP2B	0.761056	0	0		GPAM	1.30731	0	0		BCL2A1	0.415681	1	0		PSMG4	0.455624	0	0		RUFY2	0.511924	0	0		CYLD	0.751576	0	0		MAD2L1	0.383828	0	0
RPL10	0.282594	0	0		PCNXL4	0.760727	0	0		SETX	1.30566	0	0		LOC648987	0.414367	0	0		AGTRAP	0.455013	0	0		TXNDC9	0.51181	0	0		TRPM7	0.751519	0	0		C22orf39	0.383778	0	0
HINT1	0.282175	1	0		GULP1	0.760237	0	0		ETF1	1.30563	0	0		PHLDA1	0.414202	1	0		ARL2	0.453012	0	0		ZNF197	0.5117	0	0		TTC3	0.751224	0	0		SGOL1	0.382432	0	0
RND3	0.281961	0	0		CBX3	0.760042	0	0		CTNNAL1	1.30561	0	0		CASP4	0.413068	0	0		SDR39U1	0.452658	0	0		EIF1AX	0.511394	0	0		RBM15	0.750575	0	0		NSA2	0.381223	0	0
SF3A2	0.281862	0	0		MAP4K5	0.759321	0	0		ASPM	1.30545	0	0		CBWD2	0.412574	0	0		NUBP2	0.452576	0	0		ZBTB39	0.51129	0	0		ACSL4	0.748909	0	0		APITD1	0.380293	0	0
SCAMP1-AS1	0.281685	0	0		FYTTD1	0.758866	0	0		CUL5	1.30391	0	0		IFITM3	0.410976	0	0		SLC25A4	0.452111	0	0		TBCC	0.511257	0	0		DCLRE1A	0.748654	0	0		E2F2	0.379468	0	0
WDR35	0.281648	0	0		KIF15	0.758649	0	0		PNISR	1.30383	0	0		CCDC82	0.409922	0	0		DUS3L	0.452001	0	0		MRPL42	0.511236	0	0		ATP6V1C1	0.748614	0	0		FEM1A	0.377933	0	0
TAX1BP3	0.281598	1	0		SMIM13	0.75826	0	0		ARID4B	1.30284	0	0		CAST	0.409156	0	0		RAB24	0.451379	0	0		ANP32E	0.510776	0	0		GSKIP	0.748106	0	0		ZBTB5	0.376598	0	0
LRIF1	0.281552	0	0		OTUD6B	0.757113	0	0		PRKACB	1.30282	0	0		FGFRL1	0.407905	0	0		CSRNP2	0.449312	1	0		PREPL	0.510176	0	0		LOC643406	0.747192	0	0		PIDD1	0.376173	1	0
CHTOP	0.280885	0	0		2021-09-10	0.756529	0	0		UTP20	1.30266	0	0		ZFP62	0.407838	0	0		POLR3D	0.446814	0	0		DCAF13	0.5101	0	0		RABGEF1	0.745179	0	0		POLR2A	0.37548	0	0
CLTB	0.28068	0	0		NIFK	0.756167	0	0		IFT80	1.30247	0	0		DENND1B	0.407566	0	0		CD2BP2	0.446342	0	0		LRBA	0.509732	0	0		PLK2	0.744904	1	1		GINS3	0.374662	0	0
ATAD3A	0.280563	0	0		ZNF480	0.755785	0	0		EIF3J	1.3005	0	0		IFI16	0.407463	0	0		APBA3	0.446147	0	0		RAB27A	0.509452	0	0		COG6	0.744774	0	0		PPDPF	0.37424	0	0
MEPCE	0.280225	0	0		AGGF1	0.755636	0	0		HIPK3	1.29977	0	0		ELL2	0.406813	0	0		CSRP1	0.445677	0	0		CD68	0.508852	0	0		TYW3	0.74475	0	0		BAZ1A	0.373116	0	0
TYW3	0.279782	0	0		POLR3G	0.751932	0	0		PAPOLG	1.29928	0	0		2021-09-07	0.405602	0	0		ZFP36L2	0.445298	0	0		EIF1	0.507922	1	0		ZRANB2	0.743709	0	0		LOC102723769	0.372397	0	0
RNASEH2C	0.279682	0	0		WRN	0.75046	0	0		LEO1	1.29703	0	0		SMARCAD1	0.405554	0	0		SLC7A5	0.444631	0	0		DHFRL1	0.507919	0	0		PIBF1	0.743306	0	0		RNF113A	0.372281	0	0
TCAIM	0.279592	0	0		HSPA13	0.750165	0	0		ZNF260	1.29679	0	0		KIAA1524	0.405223	0	0		PSME2	0.444058	0	0		VPS36	0.507861	0	0		PREPL	0.742993	0	0		AP4B1	0.371988	0	0
ERGIC2	0.279427	0	0		CEP55	0.749706	0	0		IRS2	1.29437	0	1		BLOC1S2	0.40504	0	0		EML3	0.443934	0	0		LLPH	0.506253	0	0		WBP5	0.742715	0	0		KIAA1524	0.370611	0	0
NIPAL3	0.279391	0	0		PGGT1B	0.749121	0	0		RICTOR	1.29349	0	0		HMGB3	0.40477	0	0		BLOC1S3	0.443933	0	0		PARPBP	0.505435	0	0		USP53	0.742535	0	0		EAPP	0.370493	0	0
SDF2	0.279192	0	0		ZWILCH	0.748923	0	0		KLHL9	1.29268	0	0		METTL22	0.404712	0	0		NDUFB8	0.443813	0	0		ANAPC13	0.505343	0	0		RNMT	0.741953	0	0		SPDL1	0.370305	0	0
TMEM18	0.279086	0	0		TRAPPC6B	0.748549	0	0		ANGPT1	1.29084	0	0		THUMPD3-AS1	0.404643	0	0		WDR34	0.443385	0	0		SOCS4	0.504437	0	0		FXR1	0.741597	0	0		PITPNA-AS1	0.369958	0	0
TMEM87A	0.27853	0	0		CCDC88A	0.747105	0	0		CCNL1	1.29059	0	1		C9orf85	0.404429	0	0		UBXN11	0.442536	0	0		CDK1	0.503917	0	0		TNPO1	0.740523	0	0		CWC27	0.369144	0	0
PTPMT1	0.277416	0	0		RSC1A1	0.747096	0	0		REST	1.28904	0	0		LOC100129434	0.404342	0	0		RPS12	0.442187	1	0		CCDC91	0.503398	0	0		TEX30	0.739075	0	0		TAF1D	0.36894	0	0
DAPK3	0.277191	0	0		ORC4	0.746946	0	0		SMIM15	1.28781	0	0		UPF2	0.402894	0	0		UBXN1	0.441126	0	0		NACA	0.503068	0	0		USP47	0.737637	0	0		LOC100131257	0.368343	0	0
DDX18	0.276802	0	0		UGDH-AS1	0.746524	0	0		MTRNR2L10	1.28698	0	0		GTF2H2B	0.402624	0	0		PPIH	0.439938	0	0		CEP55	0.503025	0	0		MSH2	0.737541	0	0		ALG10B	0.367682	0	0
NCOA5	0.276642	0	0		FNBP1L	0.745743	0	0		ATG5	1.2865	0	0		MRPS31P5	0.400949	0	0		TSTA3	0.439857	0	0		IPO11	0.502706	0	0		SCYL2	0.737483	0	0		C22orf46	0.36767	0	0
CDC37L1	0.275723	0	0		KIFAP3	0.745619	0	0		CCNT2	1.28609	0	0		MYL12B	0.400322	0	0		METRN	0.439171	0	0		UGP2	0.502236	0	0		ZNF703	0.736952	0	0		BAG5	0.366073	0	0
DEPDC1	0.275622	0	0		SNAPC1	0.74539	0	0		WRN	1.28534	0	0		PTEN	0.400243	0	0		POLL	0.438959	0	0		C5orf28	0.501357	0	0		LTV1	0.736402	0	0		UTP3	0.365592	0	0
MT2A	0.275548	0	0		C1GALT1	0.745079	0	0		SMC4	1.28504	0	0		AHI1	0.400113	0	0		YIF1A	0.4389	0	0		FXR1	0.500084	0	0		HIST1H2BK	0.736388	0	0		MATR3	0.364847	0	0
AAR2	0.275216	0	0		BBS10	0.744734	0	0		C1orf27	1.28396	0	0		CRY2	0.400088	0	0		CARD19	0.436981	0	0		NEDD1	0.499549	0	0		UACA	0.736181	0	0		METTL22	0.364523	0	0
TADA2A	0.27506	0	0		2021-03-07	0.74451	0	0		CLIP1	1.28325	0	0		ZBTB5	0.3996	0	0		TMEM258	0.436765	0	0		SCOC	0.499524	0	0		LOC646214	0.736037	0	0		ABCC9	0.364024	0	0
UGDH-AS1	0.274958	0	0		NT5E	0.744157	0	0		GPCPD1	1.28183	0	0		NRBF2	0.399374	0	0		SRF	0.436742	0	0		ATAD2	0.499267	0	0		RFC1	0.735224	0	0		TMPO-AS1	0.363968	0	0
NUDT1	0.274472	0	0		YES1	0.743129	0	0		MED13	1.27936	0	0		RAPH1	0.398932	0	0		SIRT6	0.436094	0	0		SH3BGRL	0.499076	0	0		PPP2R3C	0.73397	0	0		PRRC2C	0.362823	0	0
PPIE	0.274012	0	0		KBTBD6	0.742243	0	0		USP34	1.27645	0	0		DDX10	0.397535	0	0		PLEKHJ1	0.436049	0	0		SMIM19	0.499021	0	0		NUP50	0.733809	0	0		SMIM10L1	0.362763	0	0
LINC00662	0.273815	0	0		PAQR3	0.742117	0	0		ATP13A3	1.27434	0	0		DNAJC21	0.397104	0	0		PFKL	0.435829	0	0		LRPPRC	0.498171	0	0		DDX46	0.733772	0	0		EXO1	0.360251	0	0
CERS5	0.273755	0	0		TTC21B	0.741503	0	0		KCTD9	1.27417	0	0		UBLCP1	0.397011	0	0		TIMM8B	0.435242	0	0		RBAK	0.49735	0	0		EIF3A	0.733372	0	0		MBD4	0.360059	0	0
YIPF4	0.273742	0	0		FAM76B	0.7415	0	0		ZNF271P	1.27372	0	0		MYO1B	0.395726	0	0		PNPLA2	0.433265	0	0		SRP54	0.497191	0	0		CYCS	0.733302	0	0		LAMB1	0.359601	0	0
TATDN1	0.273609	0	0		ZFP1	0.741453	0	0		ZNF195	1.27347	0	0		CSAG1	0.395695	0	0		ZDHHC24	0.432986	0	0		ARMC5	0.496952	0	0		MFN1	0.733183	0	0		RSL24D1	0.359161	0	0
SMG9	0.272961	0	0		CDK17	0.740709	0	0		NBEA	1.27224	0	0		DDB2	0.395523	0	1		PHLDA1	0.432904	0	1		CCDC85B	0.495395	0	0		TAF1D	0.733053	0	0		TATDN1	0.357736	0	0
RANBP2	0.272916	0	0		POLK	0.740447	0	0		IBA57	1.27124	0	0		MGEA5	0.395021	0	0		PCF11	0.432687	0	0		ZNF267	0.495094	0	0		KIF15	0.732483	0	0		ITGA4	0.357674	0	0
HMGN3	0.27285	0	0		ABCD3	0.739856	0	0		SHPRH	1.27121	0	0		ITGA4	0.393745	0	0		STK16	0.43173	0	0		ZNF134	0.494939	0	0		DNAJC2	0.732399	0	0		ASNS	0.357632	0	0
MTIF2	0.272692	0	0		UTP14C	0.739406	0	0		ZC3H8	1.27117	0	0		ECT2	0.393593	0	0		SHARPIN	0.431473	0	0		FRG1	0.4943	0	0		PLOD2	0.731979	0	0		SNRPA	0.357524	0	0
JOSD2	0.272128	0	0		TANK	0.739335	0	1		EIF3A	1.27107	0	0		PPIH	0.393388	0	0		NDUFA6	0.430008	0	0		C8orf59	0.494205	0	0		NCEH1	0.731525	0	0		TXNIP	0.357184	1	0
MTRNR2L2	0.271873	0	0		TOP2B	0.739068	0	0		UEVLD	1.26924	0	0		FERMT2	0.393065	0	0		CTU2	0.429722	0	0		RPL22L1	0.493499	0	0		SF3B1	0.731312	0	0		CHCHD5	0.356333	0	0
C19orf48	0.271134	0	0		ZNF551	0.738443	0	0		CKAP2	1.26903	0	0		PHIP	0.392894	0	0		IRF2BPL	0.429412	0	0		ASPH	0.492835	0	0		PCNA	0.731266	1	0		COX7B	0.356256	0	0
FZD6	0.270968	0	0		COPB1	0.738268	0	0		TTC21B	1.26885	0	0		TMX4	0.392387	0	0		PDLIM2	0.429156	0	0		SCARF2	0.49221	0	0		ICE2	0.729128	0	0		RPS24	0.355218	0	0
PARK7	0.270726	0	0		ORC3	0.737002	0	0		ZNF776	1.26857	0	0		LYST	0.391059	0	0		TRIM41	0.428941	0	0		C2orf69	0.491987	0	0		FAM91A1	0.729093	0	0		MRPL1	0.355157	0	0
C11orf24	0.270684	0	0		SLF1	0.736148	0	0		CHORDC1	1.26762	0	0		POLR3G	0.390763	0	0		CCDC85B	0.428772	0	0		BORCS7	0.491928	0	0		SHPRH	0.72743	0	0		CASP3	0.354652	0	0
RPP21	0.270407	0	0		GCC2	0.736114	0	0		LIG4	1.26675	0	0		DUS4L	0.390637	0	0		RPL31	0.428247	0	0		FEM1B	0.491667	0	0		HLTF	0.724945	0	0		TAX1BP3	0.353339	1	0
SDHAP1	0.270318	0	0		BRCA1	0.736072	0	0		TROVE2	1.26581	0	0		PFN2	0.389575	0	0		H2AFZ	0.427727	0	0		GSPT2	0.491216	0	0		WEE1	0.72437	0	0		WASH5P	0.352184	0	0
ZNF623	0.270021	0	0		ATG4C	0.735841	0	0		VGLL4	1.26573	0	0		MPHOSPH10	0.38867	0	0		ASL	0.427704	0	0		TTC3	0.491121	0	0		NBN	0.723605	0	0		LLPH	0.352007	0	0
PIM3	0.269932	0	0		SLTM	0.735685	0	0		MTIF2	1.26558	0	0		UHRF1BP1L	0.388225	0	0		NME2	0.427284	0	0		DNM1L	0.491033	0	0		CCDC59	0.723081	0	0		LRRC57	0.35126	0	0
COMMD5	0.269666	0	0		B4GALT6	0.735375	0	0		UTP14C	1.26459	0	0		ZNF337	0.387434	0	0		SLU7	0.42327	0	0		DEPDC1	0.490759	0	0		ARHGAP19	0.72253	0	0		CALM1	0.35106	0	0
AFMID	0.269585	0	0		GADD45B	0.735294	0	1		FGF2	1.26352	0	0		SDAD1	0.386685	0	0		ARFRP1	0.42299	0	0		IER3IP1	0.490133	0	0		2021-09-10	0.721698	0	0		BCYRN1	0.350985	0	0
SSR4	0.269453	0	0		SLC35A3	0.735204	0	0		PLA2G4A	1.26316	0	0		FAM200A	0.386433	0	0		LOC100506990	0.422932	0	0		LOC102723769	0.489831	0	0		UGT8	0.719725	0	0		ARL5B	0.350883	0	0
CRY2	0.269402	0	0		TMEM167A	0.73425	0	0		LRBA	1.2625	0	0		FAM46A	0.386302	0	0		TP53I3	0.420741	0	0		KCNQ1OT1	0.48945	0	0		AP5M1	0.718444	0	0		CYB561D1	0.350358	0	0
FAM46A	0.269111	0	0		GABPB1	0.734192	0	0		MTF2	1.26115	0	0		GNL2	0.385754	0	0		GMPPA	0.420531	0	0		LINC00938	0.488736	0	0		KIF14	0.716505	0	0		ADPRHL2	0.350264	0	0
AK6	0.268615	0	0		ITPR2	0.733628	0	0		ZNF131	1.26061	0	0		LYPLAL1	0.385631	0	0		SH2B1	0.418364	0	0		FAM175B	0.488475	0	0		DZIP3	0.716232	0	0		RBM4	0.350231	0	0
HMMR	0.268417	0	0		USP15	0.733107	0	0		NCOA7	1.25963	0	0		IRF2BP2	0.384732	0	0		ADRM1	0.417784	0	0		PET100	0.488214	0	0		TROVE2	0.716156	0	0		USP1	0.350162	0	0
RANGAP1	0.268351	0	0		SRP54	0.73299	0	0		IBTK	1.2557	0	0		ARL5B	0.384646	0	0		P3H4	0.417752	0	0		RAD54B	0.487622	0	0		DLD	0.715042	0	0		TTC3	0.350141	0	0
DIS3	0.268029	0	0		ASAH1	0.732507	0	0		ICE2	1.25541	0	0		CEP57L1	0.384377	0	0		CERCAM	0.417702	0	0		ZNF189	0.486724	0	0		LIG4	0.714506	0	0		KBTBD6	0.35007	0	0
NDUFA13	0.267721	0	0		LRRC58	0.732102	0	0		NIPBL	1.25499	0	0		UFL1	0.383186	0	0		COX5B	0.417346	0	0		STT3B	0.486126	0	0		TIMM10B	0.713368	0	0		RNF103	0.348779	0	0
ITGB1BP1	0.267565	0	0		TTK	0.731814	0	0		FAM35A	1.25376	0	0		SPDL1	0.38216	0	0		UQCC2	0.417233	0	0		FKTN	0.485349	0	0		MPHOSPH10	0.711102	0	0		PCF11	0.348334	0	0
ALG11	0.267459	0	0		CD164	0.731143	0	0		LIN54	1.24979	0	0		TPM4	0.381586	0	0		HEMK1	0.416662	0	0		NIN	0.484982	0	0		ECT2	0.710485	0	0		PEX12	0.347644	0	0
QPCTL	0.267423	0	0		VPS13C	0.731115	0	0		SNORA109	1.24881	0	0		CALD1	0.381204	0	0		TRMT2A	0.416585	0	0		VPS45	0.484906	0	0		PLS3	0.710417	0	0		C7orf25	0.347109	0	0
TAP2	0.267301	0	0		ADGRG6	0.730407	0	0		STK17B	1.2464	0	0		MAPK8	0.3799	0	0		GCDH	0.416578	0	0		SLFN5	0.484741	0	0		TMEM87A	0.70998	0	0		EIF2S2	0.346902	0	0
FLCN	0.266959	0	0		PPIP5K2	0.730363	0	0		TMEM67	1.24511	0	0		DNAJC15	0.377838	0	0		MTRNR2L8	0.416444	0	0		AP3M1	0.484671	0	0		EIF5	0.709584	0	0		ZCCHC3	0.34688	0	0
NR1H2	0.266839	0	0		HSDL2	0.729383	0	0		PCNXL4	1.24473	0	0		GABPA	0.377642	0	0		NFKBIB	0.41571	0	0		SNHG8	0.484512	0	0		CHM	0.709549	0	0		MRPS31P5	0.3466	0	0
RALY	0.265878	0	0		ZC3H8	0.729196	0	0		TTK	1.24301	0	0		CKS1B	0.377233	0	0		PSMB8	0.415432	0	0		DCAF17	0.484106	0	0		USP15	0.708951	0	0		SBDSP1	0.34577	0	0
NMD3	0.26583	0	0		PPM1D	0.728514	1	0		ZNF551	1.24276	0	0		ZCCHC9	0.376375	0	0		MACROD1	0.414947	0	0		NR1D2	0.483878	0	0		UGCG	0.708392	0	0		S100A11	0.34561	0	0
SNHG20	0.265781	0	0		RABGAP1L	0.728414	0	0		ADAM9	1.2416	0	0		NOC3L	0.37622	0	0		SLC35C2	0.414712	0	0		FZD4	0.483716	0	0		U2SURP	0.707819	0	0		BOLA3	0.345441	0	0
TRIM39	0.265627	0	0		RNF138	0.728342	0	0		TFB2M	1.24155	0	0		CEP95	0.375929	0	0		C9orf114	0.414477	0	0		METAP2	0.482792	0	0		TMEM251	0.707059	0	0		USP8	0.344145	0	0
BCL2L2	0.265475	0	0		ARL5B	0.728007	0	0		CDK6	1.24144	0	0		DOCK10	0.375874	0	0		RPLP1	0.414411	0	0		RBM45	0.482486	0	0		EXOC5	0.706641	0	0		THUMPD1	0.343175	0	0
OVCA2	0.265031	0	0		UGT8	0.72704	0	0		USP15	1.24042	0	0		CDC25C	0.374994	0	0		CYB561A3	0.413866	0	0		PBDC1	0.480884	0	0		GPCPD1	0.706496	0	0		LINC01021	0.343148	0	0
RELT	0.265007	0	0		DZIP3	0.726879	0	0		RIOK1	1.23846	0	0		BBS7	0.3725	0	0		EIF6	0.413504	0	0		CCNC	0.480805	0	0		DDX5	0.706397	0	0		SEPW1	0.341816	0	0
AP2S1	0.264828	0	0		BCL2A1	0.726006	0	1		PUS7L	1.23781	0	0		ZNF587B	0.370691	0	0		GMPPB	0.413481	0	0		UBXN4	0.480575	0	0		CBX4	0.706091	0	0		SGK1	0.341691	0	1
DOHH	0.264797	0	0		BRCC3	0.725533	0	0		PRPF39	1.23646	0	0		C1orf27	0.369996	0	0		APOO	0.413149	0	0		NME7	0.480549	0	0		HSP90B1	0.705864	0	0		CLP1	0.341561	0	0
EGFL7	0.26455	0	0		ZEB2	0.725458	0	0		ZNF708	1.23565	0	0		PHF14	0.369339	0	0		SSR4	0.412271	0	0		SRP9	0.480322	0	0		TOPORS	0.705683	0	0		GEN1	0.341409	0	0
TMSB10	0.264477	0	0		FNIP1	0.724451	0	0		CALD1	1.23545	0	0		RPAP3	0.368948	0	0		ETFB	0.410628	0	0		RIOK2	0.47984	0	0		NIPBL-AS1	0.705163	0	0		LRIF1	0.339613	0	0
UQCC2	0.264445	0	0		TAF7	0.722475	0	0		OTUD6B-AS1	1.23343	0	0		PRPF38A	0.36876	0	0		FBRS	0.410581	0	0		PITPNA-AS1	0.479737	0	0		LTN1	0.704988	0	0		HMGB1	0.338907	0	0
MRPS25	0.264263	0	0		ZNF638	0.722284	0	0		ZC3H13	1.23303	0	0		RBM12B	0.368496	0	0		RAD51C	0.408291	1	0		SF3B6	0.479287	0	0		CBX3	0.70489	0	0		BCAS2	0.338852	0	0
RNF7	0.264129	0	0		ADD3	0.722151	0	0		2021-03-07	1.23271	0	0		ZNF333	0.368205	0	0		NDUFS7	0.407596	0	0		RPL23AP53	0.478915	0	0		EIF3E	0.704538	0	0		ATF4	0.338316	0	0
AP5Z1	0.264125	0	0		MRE11A	0.721657	0	0		RBM7	1.23254	0	0		BLM	0.367392	0	0		ZNF773	0.407094	0	0		PEX1	0.478835	0	0		ARL4C	0.704111	0	0		IK	0.337381	0	0
NEU3	0.263406	0	0		METAP2	0.721575	0	0		ITPR2	1.23224	0	0		RBBP8	0.367244	0	0		GLTSCR2	0.407071	0	0		LINC01021	0.47853	0	0		WRN	0.702861	0	0		TFAM	0.337225	0	0
FASTKD2	0.263166	0	0		PKN2	0.721526	0	0		AKAP11	1.23205	0	0		KCTD18	0.367004	0	0		RPL10	0.407001	0	0		PLOD2	0.478247	0	0		SH3BGRL	0.702536	0	0		DNAJB1	0.336921	0	0
RPL31	0.263042	0	0		EPM2AIP1	0.719046	0	0		TOPORS	1.23057	0	0		METTL5	0.365148	0	0		ATP5I	0.406729	0	0		TMEM167A	0.477488	0	0		SMARCA1	0.702023	0	0		PITHD1	0.336676	0	0
CHURC1-FNTB	0.262911	0	0		TRIAP1	0.718484	1	0		PPP1R12A	1.23053	0	0		TTC14	0.364979	0	0		NGRN	0.406592	0	0		KIAA1715	0.477357	0	0		CCT8	0.700064	0	0		RPL23AP53	0.336554	0	0
SLC35B2	0.262785	0	0		PPAT	0.7184	0	0		YRDC	1.23024	0	1		H1FX	0.36493	0	0		C22orf29	0.406562	0	0		THOC7	0.477045	0	0		NRAS	0.699823	0	0		ZNF101	0.336322	0	0
PTER	0.26239	0	0		LYRM5	0.717307	0	0		TAB3	1.2281	0	0		ZNF23	0.36429	0	0		ITPA	0.406463	0	0		LYRM1	0.47687	0	0		SDC4	0.699025	0	1		ATAD2	0.336214	0	0
FBXO10	0.262177	0	0		MUT	0.717191	0	0		MATR3	1.22756	0	0		PCF11	0.361323	0	0		TMPO-AS1	0.406266	0	0		ESCO2	0.476451	0	0		PPIL4	0.698209	0	0		ITSN2	0.335191	0	0
CPSF4	0.261898	0	0		SACS	0.717135	0	0		SNX13	1.22752	0	0		PRPF18	0.360717	0	0		GPR137	0.40618	0	0		MFN1	0.47605	0	0		UBA6	0.697832	0	0		C6orf62	0.335046	0	0
EIF5A2	0.261671	0	0		DENND4A	0.71707	0	0		PHF6	1.2272	0	0		MED19	0.360013	0	0		SEC61B	0.405618	0	0		THBS1	0.47566	0	0		YES1	0.696738	0	0		SESN1	0.334913	1	0
DTYMK	0.261338	0	0		TAF4B	0.716965	0	0		LYAR	1.22637	0	0		EMC2	0.359931	0	0		RPS27A	0.404924	0	0		LYRM7	0.475323	0	0		ADAM10	0.696325	0	0		DNAJB9	0.334809	0	0
DEF8	0.261313	0	0		UGP2	0.71635	0	0		PPP4R3B	1.22516	0	0		NFYB	0.35988	0	0		GTPBP6	0.40474	0	0		ZNF580	0.473301	0	0		CTDSPL2	0.695867	0	0		DCUN1D3	0.334231	0	0
THUMPD1	0.261193	0	0		VPS36	0.716247	0	0		HMMR	1.22448	0	0		C1orf131	0.359147	0	0		TEN1	0.404505	0	0		ARL6IP1	0.473222	0	0		TVP23B	0.695816	0	0		PPP1R10	0.333504	0	0
EMG1	0.260769	0	0		FAM3C	0.716053	0	0		FOSL2	1.22429	0	1		POC1B	0.358052	0	0		RPS11	0.404282	0	0		PNN	0.473142	0	0		CCAR1	0.695008	0	0		GNL3	0.333385	0	0
RPA2	0.260494	0	0		MICU2	0.715037	0	0		LINC01021	1.22374	0	0		GTF3C3	0.357889	0	0		RBM12B	0.403517	0	0		FANCI	0.473083	0	0		SEC63	0.694928	0	0		NFE2L3	0.332468	0	0
NCDN	0.260201	0	0		RAP1B	0.715018	0	0		SMC6	1.22227	0	0		ETS1	0.356321	0	0		PPP1R14B	0.40325	0	0		TXNL4B	0.472895	0	0		TAF7	0.694737	0	0		NXT2	0.331855	0	0
LINC01278	0.260031	0	0		CCNT1	0.714763	0	0		EMP1	1.22198	0	0		CMSS1	0.35472	0	0		GTF2H5	0.403153	0	0		BOLA3	0.472427	0	0		FAM200B	0.694344	0	0		DIEXF	0.331774	0	0
SFXN5	0.260012	0	0		GPATCH2	0.714666	0	0		FAM208B	1.22193	0	0		HECTD2	0.351438	0	0		ESRRA	0.402943	0	0		GPATCH11	0.471785	0	0		C11orf57	0.691473	0	0		MCM8	0.330606	0	0
SCPEP1	0.259923	0	0		MSL3P1	0.71278	0	0		PPM1D	1.2216	1	0		CDK1	0.350886	0	0		RBM8A	0.402844	0	0		MAGOHB	0.471738	0	0		ZNF766	0.691459	0	0		ARL4A	0.330571	0	0
WDR37	0.259825	0	0		PLEKHA5	0.712706	0	0		SLC3A2	1.22152	1	0		RSRC2	0.350873	0	0		MAPKAPK5-AS1	0.402721	0	0		TMEM209	0.471578	0	0		VPS26A	0.691042	0	0		RBM34	0.330556	0	0
MRPS18A	0.25955	0	0		ARHGAP12	0.712636	0	0		FAM210A	1.22097	0	0		TAF7	0.350415	0	0		CLTB	0.401806	0	0		MMGT1	0.471399	0	0		NIN	0.689993	0	0		CCNA2	0.329566	0	0
PPP1R37	0.259478	0	0		KRR1	0.712376	0	0		SASH1	1.22087	0	0		CCZ1B	0.35033	0	0		FAM219B	0.401161	0	0		ANKRD28	0.471024	0	0		SRSF10	0.689194	0	0		FRG1	0.328519	0	0
SLC52A2	0.259359	0	0		CENPQ	0.712182	0	0		ZNF148	1.22074	0	0		THG1L	0.35026	0	0		SPATA20	0.401044	0	0		SPCS3	0.470871	0	0		PBK	0.688059	0	0		ZNF275	0.327364	0	0
C22orf39	0.259358	0	0		TOPORS	0.711281	0	0		ROCK1	1.21899	0	0		TATDN3	0.349659	0	0		RNMTL1	0.400778	0	0		UBXN8	0.470664	0	0		SCML1	0.687989	0	0		C19orf48	0.326085	0	0
CC2D2A	0.259086	0	0		SP3	0.710591	0	0		BORCS7	1.21894	0	0		SEMA3C	0.349616	0	0		ETHE1	0.400667	0	0		ASTE1	0.470057	0	0		LARP4	0.687614	0	0		PKMYT1	0.325891	0	0
CALD1	0.25901	0	0		ARRDC3	0.709755	0	0		ATP6V1C1	1.21827	0	0		GULP1	0.349602	0	0		VPS11	0.400461	0	0		NOL8	0.469561	0	1		2021-09-11	0.68725	0	0		KIF11	0.325802	0	0
SLC25A6	0.258526	0	0		LRP12	0.709382	0	0		CEP83	1.21815	0	0		NEK2	0.349271	0	0		TMEM256	0.40034	0	0		AKAP12	0.469235	0	0		PIGK	0.687204	0	0		ASNSD1	0.323846	0	0
PEX16	0.25773	0	0		CCDC59	0.70881	0	0		RPGR	1.21629	0	0		DDX26B	0.349202	0	0		GIPC1	0.400312	0	0		IFIT3	0.468847	0	0		EXOSC8	0.68696	0	0		RECK	0.323778	0	0
CSRP1	0.257301	0	0		HLTF	0.708763	0	0		CTTNBP2NL	1.21596	0	0		ITSN1	0.34883	0	0		MEA1	0.399895	0	0		ZNF561	0.468075	0	0		UPP1	0.68693	1	0		SPRYD3	0.323571	0	0
COX5B	0.257148	0	0		LARS	0.70868	0	0		BCAS2	1.21449	0	0		NUP107	0.348415	0	0		ATPIF1	0.399731	0	0		ALCAM	0.467967	0	0		FKTN	0.686825	0	0		SNHG4	0.322612	0	0
FAM216A	0.257131	0	0		CSDE1	0.70798	0	0		CDK17	1.21364	0	0		MTRNR2L10	0.348286	0	0		RPS2	0.399648	0	0		TXN	0.467323	0	0		ORC4	0.686437	0	0		C8orf58	0.321341	0	0
RUVBL2	0.256965	0	0		CRY2	0.707845	0	0		METTL4	1.21332	0	0		NKAP	0.347965	0	0		DNAJC4	0.399624	0	0		BNIP2	0.46723	0	0		SMC4	0.68624	0	0		WEE1	0.320957	0	0
HIRIP3	0.256768	0	0		HNRNPH2	0.707184	0	0		PNRC2	1.21076	0	0		OPA1	0.347715	0	0		MIIP	0.399592	0	0		BCL7C	0.466637	0	0		PIGW	0.685381	0	0		CCDC91	0.320416	0	0
UBL5	0.255974	0	0		TVP23B	0.706081	0	0		KDM6B	1.20894	0	1		OSER1	0.346781	0	0		AGPAT2	0.397483	0	0		TTC30B	0.466453	0	0		RANBP6	0.685249	0	0		STEAP1	0.320192	0	0
ADCK3	0.255846	0	0		IFI16	0.706022	0	0		CHUK	1.20761	0	0		FRG1	0.346565	0	0		C7orf50	0.397481	0	0		CD46	0.466171	0	0		OSTM1	0.684681	0	0		IL13RA2	0.320055	0	0
ASL	0.255617	0	0		SIRT1	0.705933	0	0		CREB5	1.20733	0	0		PCCA	0.346505	0	0		MNT	0.397326	0	0		STK38L	0.466121	0	0		ZBTB38	0.684594	0	0		TAX1BP1	0.319829	0	0
PIBF1	0.255438	0	0		BORCS7	0.705819	0	0		UBXN4	1.20692	0	0		IFT20	0.344667	0	0		SLC10A3	0.396246	0	0		PIGA	0.465866	0	0		TMEM67	0.684403	0	0		PFDN4	0.319686	0	0
SCAF1	0.255284	0	0		CPEB4	0.705619	0	0		MFN1	1.20682	0	0		METAP2	0.343896	0	0		UBE2S	0.396163	0	0		PLA2G4A	0.465285	0	0		CEP97	0.684078	0	0		TBX3	0.319567	0	0
FAM13B	0.255061	0	0		GPAM	0.705281	0	0		LIN7C	1.20655	0	0		CTHRC1	0.343645	0	0		IFRD2	0.396079	0	0		OTUD6B	0.465242	0	0		CCDC91	0.683564	0	0		TTC30B	0.319292	0	0
NDUFA3	0.255037	0	0		MRPL1	0.705176	0	0		PIK3CA	1.20618	0	0		LSM3	0.343564	0	0		ANAPC16	0.395951	0	0		HMGN1	0.464835	0	0		NIFK	0.682862	0	0		ISG20L2	0.318484	0	0
PARPBP	0.254768	0	0		KMT5B	0.704997	0	0		ZDHHC17	1.20518	0	0		CEP70	0.343393	0	0		ZNF783	0.395869	0	0		CCAR1	0.463933	0	0		LRRC58	0.68252	0	0		TRIM21	0.318333	0	0
AGTRAP	0.254632	0	0		PRPF18	0.70491	0	0		EIF2AK3	1.20507	0	0		ANAPC13	0.34291	0	0		PCBP4	0.395154	0	0		BCYRN1	0.462718	0	0		HSPD1	0.682335	0	0		ZNF264	0.317739	0	0
RABGGTB	0.254268	0	0		ACSL3	0.704121	0	0		LINC00657	1.20504	0	0		ARMCX5	0.342283	0	0		C8orf82	0.39394	0	0		RBM18	0.462529	0	0		RAB18	0.681561	0	0		U2SURP	0.316881	0	0
AP4M1	0.25412	0	0		FAM114A2	0.703837	0	0		DYRK3	1.20503	0	0		RMDN1	0.341131	0	0		TOMM40	0.393658	0	0		MEF2C	0.462421	0	0		GEN1	0.680612	0	0		TMEM261	0.316674	0	0
NEK1	0.253785	0	0		IL6ST	0.703472	0	1		AFTPH	1.2042	0	0		MTHFD1L	0.340916	0	0		SURF2	0.393137	0	0		ARL14EP	0.461743	0	0		WDR35	0.680425	0	0		FRG1BP	0.316571	0	0
HLA-B	0.253469	0	0		TBC1D15	0.703345	0	0		CHM	1.20362	0	0		TPRKB	0.340252	0	1		DNASE2	0.39308	0	0		RBM3	0.461665	0	0		RABGAP1L	0.680025	0	0		C14orf119	0.316329	0	0
ZNF3	0.253035	0	0		GOLT1B	0.702871	0	0		ZFX	1.20277	0	0		ZMYM6NB	0.33991	0	0		HINT1	0.392212	1	0		PARP15	0.461055	0	0		SESN2	0.679934	0	0		ZNF84	0.314973	0	0
MTRNR2L6	0.252634	0	0		TIPARP	0.702767	0	1		ECHDC1	1.20068	0	0		GDF15	0.339013	0	0		LIMK2	0.39197	0	0		C3orf17	0.460597	0	0		TPR	0.679444	0	0		CAST	0.314803	0	0
RBM12	0.252431	0	0		FER	0.702455	0	0		ZNF559	1.20045	0	0		AGK	0.338514	0	0		C16orf13	0.39189	0	0		ACSL4	0.458894	0	0		MYO5A	0.679061	0	0		IER3	0.314438	1	1
WBP5	0.252026	0	0		NAMPT	0.702339	0	1		OTUD4	1.1998	0	0		PLA2G4A	0.338496	0	0		DUSP1	0.391796	0	1		ABHD13	0.45884	0	0		SBDS	0.678238	0	0		C10orf2	0.314385	0	0
ETHE1	0.251925	0	0		TMEM123	0.70211	0	0		ZC3H15	1.19977	0	0		RAB30-AS1	0.337517	0	0		UROD	0.391245	0	0		CCT6A	0.458423	0	0		ARMC5	0.677922	0	0		BZW1	0.313752	0	0
ZNF23	0.25175	0	0		SLC25A24	0.701216	0	0		CASC5	1.19905	0	0		DOCK7	0.33655	0	0		MORN2	0.390867	0	0		SACS	0.458423	0	0		NAMPT	0.677474	0	1		WDR5B	0.310541	0	0
ETAA1	0.251268	0	0		PLK2	0.700664	1	1		CD164	1.19847	0	0		HAUS1	0.336166	0	0		KCTD5	0.39084	0	0		PIGP	0.458346	0	0		MYCBP2	0.676757	0	0		OFD1	0.310398	0	0
MICA	0.251095	0	0		KIF14	0.700559	0	0		USP38	1.19826	0	0		LRP12	0.335733	0	0		LINC00869	0.390482	0	0		PHF20L1	0.457194	0	0		SMG1P3	0.67599	0	0		SMPD1	0.309342	0	0
SLC3A2	0.251092	1	0		LEO1	0.70001	0	0		NAB2	1.19823	0	0		CDCA8	0.335337	0	0		MRPS23	0.389516	0	0		RBBP6	0.457079	0	0		EIF1	0.675605	0	1		CSAG1	0.309311	0	0
RPS29	0.25105	0	0		DARS	0.699146	0	0		DIEXF	1.19768	0	0		PIP4K2A	0.334743	0	0		SDF2	0.389152	0	0		NAA25	0.457052	0	0		KIF5B	0.674254	0	0		MRPL10	0.308494	0	0
ATP5J2	0.251043	0	0		IFIT3	0.699037	0	0		ATM	1.19629	0	0		DNAJC1	0.334565	0	0		ATF4	0.388727	0	0		SLC35A3	0.45698	0	0		BBS10	0.673765	0	0		C11orf57	0.307599	0	0
POMP	0.251002	0	0		NUP35	0.698037	0	0		BNIP2	1.1954	0	0		AKAP12	0.332866	0	0		SLC25A6	0.387943	0	0		MZT1	0.456042	0	0		RB1CC1	0.673491	0	0		TPRKB	0.307329	1	0
BANF1	0.250934	0	0		ARHGAP18	0.69797	0	0		DCLRE1A	1.195	0	0		MCM8	0.332817	0	0		PIGW	0.387926	0	0		POT1	0.455769	0	0		EMC2	0.673408	0	0		NRGN	0.30727	0	0
SLC39A4	0.250856	0	0		INPP4B	0.697792	0	0		DDX46	1.19471	0	0		C3orf14	0.332204	0	0		ZNF23	0.387709	0	0		API5	0.455219	0	0		KCTD9	0.673361	0	0		THAP9-AS1	0.306652	0	0
PLPP5	0.250411	0	0		USP12	0.697544	0	0		ALG11	1.19469	0	0		CTTNBP2NL	0.332127	0	0		ATP5J2	0.386816	0	0		ZFAND1	0.454166	0	0		ITGB1	0.670806	0	0		CFAP36	0.305753	0	0
VIMP	0.250134	0	0		MCM8	0.697184	0	0		ZEB2	1.19465	0	0		TTC3	0.331499	0	0		CDK5	0.386807	0	0		ACY1	0.453572	0	0		BOD1L1	0.670378	0	0		SMG8	0.30495	0	0
TNRC6C	0.249808	0	0		ATXN3	0.696512	0	0		DCUN1D1	1.1939	0	0		INTS12	0.331175	0	0		MRPL49	0.386467	0	0		ABHD11	0.45356	0	0		NFYB	0.670059	0	0		SKA3	0.30484	0	0
ZNF644	0.249806	0	0		CCP110	0.696145	1	0		RBM18	1.19382	0	0		NSA2	0.331004	0	0		COX7A2	0.386303	0	0		AKAP9	0.453386	0	0		RBM18	0.669343	0	0		ODC1	0.304517	0	0
MTG2	0.249465	0	0		BMI1	0.695727	0	0		STK3	1.193	0	0		NPM1	0.330524	0	0		CYCS	0.386072	0	0		LOC284454	0.453122	0	0		NFIL3	0.668583	0	1		ARFGAP2	0.304245	0	0
ZNF646	0.249442	0	0		TMX1	0.694964	0	0		LIMS1	1.19294	0	0		CTR9	0.330392	0	0		LAMTOR2	0.385671	0	0		RPS29	0.452399	0	0		DENND4C	0.668493	0	0		TAF9B	0.302529	0	0
LRRC28	0.249103	0	0		PAPOLA	0.693851	0	0		MAT2A	1.19281	0	0		EBNA1BP2	0.328763	0	0		ILF3-AS1	0.385078	0	0		ATRX	0.452368	0	0		ANKRD12	0.668342	0	0		MNT	0.302403	0	0
DCAKD	0.248509	0	0		LINC00641	0.693351	0	0		SMURF2	1.19178	0	0		ANKRD49	0.328745	0	0		ASPSCR1	0.384945	0	0		LDAH	0.451451	0	0		TMED5	0.668045	0	0		EPB41L2	0.302019	0	0
B3GALT6	0.247723	0	0		MFN1	0.693305	0	0		FAM73A	1.19166	0	0		ZNF274	0.328219	0	0		FDX1L	0.384606	0	0		LYPLA1	0.450682	0	0		SPDL1	0.667994	0	0		MTX3	0.30192	0	0
EPB41L4A-AS1	0.247489	0	0		DNM1L	0.693095	0	0		PRPF40A	1.19079	0	0		SBDS	0.327934	0	0		C11orf98	0.384359	0	0		CEP295	0.450378	0	0		LYRM5	0.667869	0	0		TMEM41A	0.300928	0	0
TPRA1	0.247412	0	0		DNAJC13	0.692571	0	0		N4BP2	1.19048	0	0		LINC00938	0.327729	0	0		RP9	0.383834	0	0		ZNF638	0.450261	0	0		TSNAX	0.667456	0	0		DUSP14	0.300751	0	0
ZSWIM7	0.247114	0	0		MTF2	0.692478	0	0		SSH1	1.19037	0	0		ARHGAP18	0.327139	0	0		RABGGTA	0.383658	0	0		GTDC1	0.44947	0	0		VAMP7	0.666349	0	0		NPM3	0.300148	0	0
TXNRD1	0.247067	0	0		ZC3H12C	0.692233	0	0		TSNAX	1.19023	0	0		LYRM5	0.327117	0	0		ECH1	0.383565	0	0		GGCT	0.447626	0	0		AKAP11	0.666116	0	0		PPIH	0.299844	0	0
KLHL15	0.24637	0	0		TPR	0.692227	0	0		PURB	1.18988	0	0		CNTLN	0.327091	0	0		RPS18	0.382584	0	0		SLC35G1	0.447608	0	0		FAM206A	0.665581	0	0		RNF44	0.299053	0	0
ITM2C	0.24598	0	0		USP47	0.690722	0	0		DDIT3	1.18942	1	0		ATAD1	0.325028	0	0		ADCK4	0.382318	0	0		PSMC3IP	0.447604	0	0		KIAA0196	0.66536	0	0		MFAP1	0.297709	0	0
NUDT16L1	0.24592	0	0		CEP295	0.690662	0	0		CCP110	1.18799	1	0		ETV1	0.324968	0	0		LCMT2	0.381784	0	0		CCPG1	0.447594	0	0		TAF4B	0.665298	0	0		ZDHHC4	0.296927	0	0
PLEC	0.245808	0	0		RICTOR	0.69012	0	0		UBA6	1.18767	0	0		NUSAP1	0.324808	0	0		SHFM1	0.381486	0	0		CLK2	0.447345	0	0		WDR75	0.665015	0	0		SYF2	0.296894	0	0
RPS6KA4	0.245046	0	0		ERBB2IP	0.689938	0	0		POLR3F	1.18592	0	0		RPL23AP53	0.324611	0	0		SSNA1	0.381274	0	0		SLC39A6	0.44665	0	0		RPS6KA3	0.663791	0	0		BCL2L11	0.296423	0	0
RIN1	0.244796	0	0		MBNL1	0.689794	0	0		FAM63B	1.18539	0	0		PER2	0.323176	0	0		RPL18	0.381141	1	0		CENPF	0.446556	0	0		MYL12A	0.663349	0	0		GOLIM4	0.295696	0	0
PMS2P1	0.244594	0	0		SLK	0.689516	0	0		GNL2	1.18496	0	0		LOC646214	0.323094	0	0		NXF1	0.380835	0	0		C11orf54	0.445806	0	0		HIF1A	0.662848	0	0		TRIB1	0.295678	0	1
TAF1D	0.244252	0	0		KIF23	0.689236	0	0		ATAD5	1.1827	0	0		ITGB3BP	0.322654	0	0		ZNF121	0.380585	0	0		MYOF	0.445578	0	0		HACE1	0.66187	0	0		UFM1	0.295414	0	0
SCOC	0.244224	0	0		NOL11	0.689054	0	0		TBC1D15	1.18203	0	0		DCP1B	0.322425	0	0		OTUB1	0.380181	0	0		NCAPG	0.445551	0	0		PURB	0.661245	0	0		WDR54	0.292755	0	0
BROX	0.244132	0	0		ATM	0.688382	0	0		FIGNL1	1.18181	0	0		GPALPP1	0.322146	0	0		VASP	0.380095	0	0		AASS	0.445183	0	0		KRIT1	0.660105	0	0		SLC2A3	0.292733	0	1
VAMP2	0.243909	0	0		ZC3H7A	0.688291	0	0		WSB1	1.18148	0	0		ZNF292	0.321655	0	0		MIEN1	0.379976	0	0		ATP5G1	0.444176	0	0		CCNT2	0.659486	0	0		POC1B	0.292264	0	0
CCNT2	0.243748	0	0		GOLGB1	0.687638	0	0		LMAN1	1.18099	0	0		PLPP1	0.321399	0	0		CD63	0.379621	0	0		ENC1	0.443082	0	0		OSBPL8	0.659395	0	0		MYC	0.291567	0	1
EIF6	0.243457	0	0		DBT	0.687601	0	0		U2SURP	1.18	0	0		PAPD5	0.321052	0	0		GGA1	0.379502	0	0		POLR3G	0.442844	0	0		THAP1	0.658491	0	0		RIOK3	0.289886	0	0
CCDC25	0.242977	0	0		H1F0	0.687387	0	0		KDM3A	1.17893	0	0		DNAH14	0.320542	0	0		CCHCR1	0.379372	0	0		VPS50	0.442646	0	0		FASTKD2	0.658283	0	0		CFL2	0.287795	0	0
MRPS26	0.242971	0	0		TRMT5	0.686992	0	0		ARHGAP5	1.17853	0	0		ZNF830	0.320331	0	0		SAC3D1	0.379137	0	0		SNHG20	0.442195	0	0		POLR3G	0.657777	0	0		ZFAND1	0.287253	0	0
CCDC174	0.242816	0	0		MAP3K14	0.686254	0	0		TRAPPC8	1.17852	0	0		TTF1	0.320176	0	0		PIN1	0.379023	0	0		CGGBP1	0.442144	0	0		TXNDC9	0.657698	0	0		ZFAND2A	0.287204	0	0
EAPP	0.242412	0	0		ZNF510	0.685315	0	0		CDC73	1.17802	0	0		WDR61	0.320108	0	0		TRAPPC2L	0.378777	0	0		SCFD1	0.441601	0	0		SLC35A5	0.656618	0	0		NOP56	0.286747	0	0
BRMS1	0.241996	0	0		CCDC82	0.684965	0	0		SLC25A36	1.17793	0	0		HMGN2	0.319854	0	0		ZNF580	0.378079	0	0		PGM2	0.440975	0	0		MPDZ	0.656593	0	0		POLR2D	0.286564	0	0
CDK10	0.241968	0	0		HIPK3	0.68479	0	0		E2F7	1.17706	0	0		FARSB	0.319734	0	0		NDST2	0.377794	0	0		C1orf123	0.440742	0	0		TARS	0.65601	0	0		WBP5	0.286293	0	0
PCNA	0.241966	1	0		CCSER2	0.684554	0	0		FAM46A	1.17603	0	0		PNPLA8	0.319727	0	0		OTUD6B-AS1	0.37749	0	0		CTNNAL1	0.440461	0	0		PITHD1	0.655911	0	0		SMIM3	0.285926	0	0
ACAD9	0.241927	0	0		LYST	0.68452	0	0		RAB18	1.17385	0	0		USP47	0.319274	0	0		ABHD14B	0.377274	0	0		POLR2K	0.440204	0	0		GNL2	0.655815	0	0		RMDN1	0.285821	0	0
PER2	0.241807	0	0		GTF2H2B	0.684456	0	0		ARL8B	1.17358	0	0		THOC7	0.318815	0	0		GSDMD	0.376963	0	0		DDX28	0.440068	0	0		C6orf120	0.655483	0	0		COX20	0.285316	0	0
MAGEF1	0.241778	0	0		DDX59	0.684068	0	0		C5orf28	1.17039	0	0		CEP78	0.318754	0	0		SCNM1	0.376859	0	0		TMEM106B	0.439355	0	0		C3orf58	0.655142	0	0		CEP95	0.284363	0	0
PTCHD4	0.241602	0	0		ITGB1	0.683519	0	0		DENND4A	1.17033	0	0		BARD1	0.318686	0	0		RPS9	0.376773	0	0		LINC00662	0.438894	0	0		SNHG7	0.65479	0	0		RPS26	0.284295	0	0
ATP6V0B	0.241387	0	0		ZNF329	0.682794	0	0		ARL4A	1.16972	0	0		USPL1	0.318413	0	0		FBXW5	0.376286	0	0		ATP1B1	0.438802	0	0		THUMPD1	0.654574	0	0		RPAP3	0.283898	0	0
EML2	0.241047	0	0		BDP1	0.682575	0	0		SMC3	1.16787	0	0		DFNA5	0.318139	0	0		ACOT2	0.375218	0	0		ORC4	0.438649	0	0		GNL3	0.654536	0	0		LSM5	0.283404	0	0
C19orf53	0.240954	0	0		FANCB	0.682409	0	0		KDM6A	1.16756	0	0		PFDN4	0.3176	0	0		PRR7	0.374989	0	0		C5orf24	0.4386	0	0		UHRF1BP1L	0.654339	0	0		RSL1D1	0.282977	0	0
SMIM19	0.240809	0	0		MGA	0.681401	0	0		CCDC88A	1.16688	0	0		SRGAP2B	0.317549	0	0		TMEM55B	0.374967	0	0		RNFT1	0.438572	0	0		MCM10	0.653683	0	0		RECQL	0.282802	0	0
ECHDC1	0.240738	0	0		ZC3H15	0.6814	0	0		ZNF770	1.16655	0	0		ARHGAP21	0.316181	0	0		RNF167	0.373334	0	0		UBA3	0.438523	0	0		VPS50	0.653403	0	0		HIRIP3	0.282722	0	0
CCP110	0.240589	1	0		GOLIM4	0.681138	0	0		DDX5	1.16648	0	0		MAGOH	0.315673	0	0		TRIM65	0.373312	0	0		ADK	0.438354	0	0		SMC3	0.653266	0	0		LOC105370333	0.282658	0	0
SEC62	0.240179	0	0		SNX13	0.680694	0	0		SENP6	1.16642	0	0		RPS24	0.315458	0	0		TIMM10	0.373083	0	0		TMEM237	0.437693	0	0		MBP	0.65268	0	0		NCAPG	0.282182	0	0
RPL35A	0.240169	0	0		RAB18	0.680654	0	0		AHCTF1	1.16627	0	0		MYADM	0.315035	0	0		PSKH1	0.372931	0	0		UTP14C	0.437467	0	0		APC	0.651468	0	0		GPATCH4	0.281543	0	0
SNHG7	0.240019	0	0		PDP1	0.679935	0	0		KBTBD2	1.16626	0	0		ANKRD50	0.314995	0	0		NDUFA7	0.372001	0	0		LRRC58	0.437362	0	0		ZC3H15	0.65113	0	0		MSL3P1	0.281132	0	0
SRA1	0.239422	0	0		SC5D	0.678496	0	0		LZTFL1	1.16602	0	0		TUBE1	0.314959	0	0		YIF1B	0.371836	0	0		RAP1B	0.437058	0	0		CCDC112	0.650761	0	0		S100A16	0.280856	0	0
NDUFA7	0.238365	0	0		MBTD1	0.678493	0	0		FAM126A	1.16576	0	0		CCT8	0.314891	0	0		GFER	0.370888	0	0		BTG3	0.436965	1	0		LZTFL1	0.650551	0	0		CEP83	0.280833	0	0
SRBD1	0.23819	0	0		BTAF1	0.677815	0	0		TMEM212	1.16576	0	0		PLCB1	0.314101	0	0		PUSL1	0.369749	0	0		FAM111A	0.436897	0	0		CALM1	0.649298	0	0		CAV2	0.280175	0	0
ILVBL	0.238085	0	0		PI4K2B	0.677225	0	0		SUCLA2	1.1651	0	0		CDCA2	0.313495	0	0		GCC1	0.369473	0	0		AIDA	0.436755	0	0		ASUN	0.649062	0	0		CRNKL1	0.279915	0	0
WDR13	0.238051	0	0		SLU7	0.676701	0	0		PPP2R3C	1.16481	0	0		S100A11	0.313014	0	0		RPLP2	0.369458	0	0		NEMF	0.436404	0	0		THEM4	0.647914	0	0		RBM25	0.279743	0	0
ANAPC11	0.237547	0	0		C11orf68	0.676172	0	0		PAPD4	1.16433	0	0		EIF1	0.312764	1	0		FEM1A	0.368987	0	0		FAM45BP	0.435958	0	0		AP3M1	0.647213	0	0		INTS6	0.279479	0	0
ZNF507	0.237148	0	0		SF3B1	0.675202	0	0		NDC80	1.16415	0	0		C16orf52	0.312457	0	0		HIC2	0.368896	0	0		MANEA	0.435867	0	0		RBM48	0.64683	0	0		DDX28	0.279458	0	0
RNASEH2B	0.23636	0	0		SMARCAD1	0.675201	0	0		COPB1	1.16379	0	0		ARL13B	0.312313	0	0		CRNDE	0.368754	0	0		ZC3H15	0.43536	0	0		NDUFAF4	0.646563	0	0		RFC2	0.278775	0	0
NDUFA6	0.236204	0	0		ELMOD2	0.675018	0	0		FKTN	1.16358	0	0		ASH2L	0.31172	0	0		ZFP36	0.367535	0	1		MOCS3	0.435258	0	0		DPY19L4	0.645423	0	0		RFC1	0.278771	0	0
SMC2	0.236155	0	0		NAA50	0.674911	0	0		DLC1	1.16125	0	0		PRR11	0.311143	0	0		LONP1	0.36737	0	0		EMC2	0.434795	0	0		XBP1	0.644541	0	0		AIMP1	0.278239	0	0
C11orf98	0.236048	0	0		LINC00152	0.673939	0	0		LOC646214	1.16093	0	0		EIF2S2	0.310667	0	0		RBM42	0.366956	0	0		C12orf29	0.434306	0	0		RAD18	0.644407	0	0		MASTL	0.277165	0	0
SRSF3	0.235984	0	0		COL4A3BP	0.673931	0	0		VPS50	1.15977	0	0		ISCU	0.310611	0	1		CFL1	0.366872	0	0		ZNF566	0.43373	0	0		CDKN2AIP	0.644302	1	0		MRM1	0.277105	0	0
SNHG6	0.235947	0	0		GLS	0.672689	0	0		EPHA2	1.15865	1	0		ETFB	0.310014	0	0		BOLA2	0.366822	0	0		PUM3	0.433656	0	0		ATXN3	0.644278	0	0		MRPS21	0.27706	0	0
ZC3H8	0.23585	0	0		PAPD4	0.671823	0	0		SLC30A9	1.15849	0	0		TROAP	0.309965	0	0		BOLA2B	0.366822	0	0		EXOC1	0.432557	0	0		CHURC1	0.642767	0	0		SLC38A2	0.277024	0	0
COMMD8	0.235558	0	0		LIMA1	0.671668	0	0		AQR	1.15802	0	0		ZBTB38	0.309634	0	0		NM_001031827_dup1	0.366822	0	0		LOC100506548	0.432061	0	0		NDC80	0.642665	0	0		NIP7	0.27647	0	0
TAF11	0.235221	0	0		NAE1	0.671566	0	0		ZNF121	1.15745	0	0		VRK1	0.309424	0	0		NM_001039182_dup1	0.366822	0	0		DUS4L	0.431842	0	0		WDR19	0.642485	0	0		CYCS	0.275998	0	0
TM2D2	0.235161	0	0		FPGT	0.671184	0	0		C5orf22	1.15735	0	0		CPT2	0.308846	0	0		AK1	0.366282	1	0		RPL36AL	0.429187	0	0		PRPF40A	0.642481	0	0		WDR90	0.275925	0	0
RRP7A	0.23456	0	0		DDX10	0.670996	0	0		CIR1	1.15726	0	0		IRS2	0.308798	1	0		RAB13	0.365646	0	0		TPP2	0.428515	0	0		ZNF451	0.642453	0	0		SNAPC2	0.275796	0	0
RPS18	0.234532	0	0		PBDC1	0.67059	0	0		CEP95	1.15656	0	0		MED20	0.308576	0	0		S100A6	0.364739	0	0		MRPL47	0.428402	0	0		UTP20	0.641733	0	0		SPIN4	0.27553	0	0
NOC2L	0.234483	0	0		BBS7	0.670531	0	0		RDH10	1.15504	0	0		FAM162A	0.307234	0	1		AARSD1	0.364664	0	0		MICU2	0.428373	0	0		ZZZ3	0.641515	0	0		C12orf29	0.275199	0	0
IKBIP	0.233795	0	0		LTN1	0.669927	0	0		ZNF451	1.15439	0	0		SNX2	0.307028	0	0		NAGK	0.364583	0	0		COX7A2	0.428365	0	0		CCDC88A	0.638404	0	0		SNRPD2	0.274896	0	0
IKBKG	0.233789	0	0		NUP107	0.6698	0	0		CEBPG	1.1542	0	0		TYMS	0.306942	0	0		B4GALT7	0.364485	0	0		MLH3	0.428255	0	0		PNPT1	0.63733	0	0		UBLCP1	0.274698	0	0
ZNF205	0.233735	0	0		JRKL	0.669769	0	0		FZD6	1.15204	0	0		ESCO2	0.306786	0	0		NFKBIL1	0.364403	0	0		UQCRB	0.427239	0	0		PLEKHA5	0.637114	0	0		GAR1	0.27461	0	0
RPL8	0.23368	0	0		IL13RA2	0.668577	0	0		BCL6	1.15141	0	1		TFB1M	0.306153	0	0		MTFP1	0.364126	0	0		CEBPZOS	0.427103	0	0		SRP54	0.63663	0	0		PAK1IP1	0.274589	0	0
APITD1	0.233528	0	0		SMC6	0.66846	0	0		TFAM	1.14913	0	0		SRBD1	0.305823	0	0		MPI	0.363706	0	0		TYW3	0.426743	0	0		SLC25A36	0.636428	0	0		RPL17	0.274415	0	0
LINC00938	0.233274	0	0		MGEA5	0.668022	0	0		AKT3	1.14863	0	0		RBMXL1	0.305705	0	0		LGALS1	0.363611	0	0		ATP5J	0.426732	0	0		FZD6	0.63578	0	0		FAM76B	0.273792	0	0
C19orf60	0.233261	0	0		TBC1D31	0.667966	0	0		GXYLT1	1.14755	0	0		CHD9	0.30514	0	0		MRPL53	0.363056	0	0		KIZ	0.426596	0	0		AP1S2	0.635423	0	0		FBXO4	0.27317	0	0
BORCS8	0.233093	0	0		C3orf17	0.667757	0	0		CCNG1	1.1471	1	0		EPRS	0.30446	0	0		SAP18	0.36272	0	0		LOC643406	0.426587	0	0		CCP110	0.634309	1	0		PSMA4	0.272868	0	0
FKRP	0.2328	0	0		VPS35	0.667337	0	0		UTRN	1.14574	0	0		SHTN1	0.303006	0	0		SNRPB	0.36263	0	0		COX6C	0.426572	0	0		IPO7	0.633245	0	0		STK17B	0.272863	0	0
SCRN3	0.232787	0	0		BMS1	0.667326	0	0		METTL14	1.14573	0	0		VRK2	0.302744	0	0		TMEM222	0.362606	0	0		TRAM1	0.425889	0	0		LINC01021	0.63291	0	0		SEC63	0.272433	0	0
CYCS	0.232669	0	0		UTRN	0.667199	0	0		SMIM13	1.14513	0	0		ACTG1	0.302245	0	0		DNTTIP1	0.362585	0	0		SMC5	0.424638	0	0		ZAK	0.62995	0	0		METAP2	0.272378	0	0
SEC61B	0.232518	0	0		SLC2A1	0.667118	0	0		RRN3	1.14502	0	0		CEBPZ	0.301526	0	0		RPS15	0.362572	0	0		MNS1	0.424011	0	0		FER	0.628942	0	0		ORC6	0.27233	0	0
MAPKAPK5-AS1	0.232475	0	0		P2RY1	0.666446	0	0		STAM2	1.14501	0	0		CCDC90B	0.300771	0	0		OAZ1	0.362554	0	0		RAD18	0.423772	0	0		ECHDC1	0.628508	0	0		ARID5B	0.271716	0	0
HSPE1	0.232254	0	0		CDC5L	0.666197	0	0		ORC3	1.14466	0	0		PPIL4	0.299903	0	0		MED18	0.36249	0	0		RPL21P28	0.423755	0	0		STAM2	0.628393	0	0		PHF3	0.27093	0	0
TMA7	0.232248	0	0		PMEPA1	0.665936	0	1		CEP70	1.14375	0	0		NASP	0.299832	0	0		SLC2A4RG	0.361769	0	0		EIF3J	0.423755	0	0		SRXN1	0.628153	0	0		CMSS1	0.270151	0	0
CYBA	0.232202	0	0		CRYZ	0.665744	0	0		CENPU	1.14203	0	0		SRGAP2C	0.299369	0	0		ZNF770	0.3611	0	0		BCAP29	0.423292	0	0		RSRC2	0.627998	0	0		SNRPA1	0.269757	0	0
P2RY1	0.231826	0	0		CEP170	0.665619	0	0		RAB11FIP2	1.1407	0	0		CDC42BPA	0.298907	0	0		LRCH4	0.360427	0	0		ZNF621	0.423154	0	0		HNRNPH2	0.627945	0	0		RBM22	0.26959	0	0
C4orf3	0.231623	0	0		UAP1	0.665541	0	0		NIFK	1.1399	0	0		VCL	0.297725	0	0		DHRS11	0.360376	0	0		CKAP2	0.423035	0	0		SMC5	0.627428	0	0		TP53INP2	0.269208	0	0
HS2ST1	0.231179	0	0		SLC25A25	0.665073	0	0		SBNO1	1.13933	0	0		NUFIP1	0.297669	0	0		C19orf24	0.36021	0	0		EIF2A	0.422727	0	0		EIF2A	0.627412	0	0		SHTN1	0.269178	0	0
TSNAX	0.231092	0	0		NUF2	0.664416	0	0		ZNF292	1.13847	0	0		RDX	0.297429	0	0		RPS25	0.359826	0	0		COG6	0.422687	0	0		LINC00662	0.627323	0	0		NASP	0.2687	0	0
RPL22L1	0.23084	0	0		IPO11	0.664138	0	0		ZNF280C	1.13831	0	0		ELMOD2	0.297373	0	0		SNRPA	0.359786	0	0		CCDC25	0.422613	0	0		SNORD141A	0.627291	0	0		RPUSD3	0.268227	0	0
PROCR	0.230765	1	0		MIER3	0.663715	0	0		PAPOLA	1.13824	0	0		TRMO	0.29664	0	0		C14orf142	0.359648	0	0		CLDN12	0.422465	0	0		SNORD141B	0.627291	0	0		DNAAF2	0.267002	0	0
FLAD1	0.230556	0	0		PHF3	0.663425	0	0		GTPBP10	1.1379	0	0		EIF3J	0.296275	0	0		SSBP4	0.359039	0	0		OSBPL9	0.421862	0	0		MRE11A	0.627253	0	0		THOC7	0.266766	0	0
MRPL41	0.230467	0	0		MALAT1	0.662377	0	0		RABGAP1L	1.13698	0	0		HTATSF1	0.295648	0	0		RPS6KA4	0.358988	0	0		ZNF264	0.421455	0	0		FAM63B	0.626971	0	0		PA2G4	0.266357	0	0
MORN2	0.230155	0	0		TATDN1	0.661917	0	0		USP1	1.13579	0	0		SLC35E3	0.294917	0	0		BRMS1	0.358965	0	0		ACTR2	0.42138	0	0		DNER	0.624554	0	0		GZF1	0.265759	0	0
ZNF76	0.229693	0	0		PIGK	0.661544	0	0		ZYX	1.13551	0	0		PGRMC2	0.294765	0	0		CARHSP1	0.358769	0	0		RPS3A	0.421352	0	0		DPP8	0.624271	0	0		GPN3	0.265752	0	0
HS1BP3	0.229676	0	0		CHML	0.661033	0	0		CRYBG3	1.1355	0	0		PLAT	0.294676	0	0		HSPBP1	0.358758	0	0		SETDB2	0.421338	0	0		LYRM2	0.623085	0	0		CDC45	0.265291	0	0
ID1	0.229589	0	0		IDE	0.660801	0	0		DPY19L4	1.13489	0	0		SHFM1	0.294663	0	0		LYPLA2	0.358722	0	0		FAM210B	0.420418	0	0		LOC729348	0.622394	0	0		NPM1	0.265072	0	0
FKBP8	0.229482	0	0		SETX	0.660718	0	0		EFR3A	1.13488	0	0		ZC3H7A	0.294237	0	0		RBM4	0.358255	0	0		PLPP5	0.420331	0	0		SBDSP1	0.622239	0	0		ZCCHC9	0.264877	0	0
HDAC5	0.229466	0	0		GUF1	0.659994	0	0		COG6	1.13331	0	0		KDM3A	0.294107	0	0		MRPL27	0.358092	0	0		PHF6	0.420152	0	0		MYSM1	0.622148	0	0		VEGFA	0.264096	0	1
MEA1	0.229435	0	0		LINC00657	0.659752	0	0		TRMT6	1.13325	0	0		FAM92A1	0.294069	0	0		C17orf89	0.35795	0	0		RABGAP1L	0.419834	0	0		GPATCH4	0.622072	0	0		SNRPB2	0.264077	0	0
ZNF566	0.229421	0	0		SDCBP	0.659647	0	0		NUFIP2	1.12997	0	0		LACTB2	0.294011	0	0		MYL6B	0.357725	0	0		C4orf3	0.419616	0	0		SRP72	0.619451	0	0		DZIP3	0.263882	0	0
ARL8A	0.229362	0	0		TTC3	0.658634	0	0		SHISA9	1.12992	0	0		TRUB1	0.293535	0	0		RPUSD3	0.35765	0	0		RWDD4	0.41849	0	0		CDK1	0.61898	0	0		CMTR2	0.263172	0	0
ZMAT3	0.229085	1	0		IL1RAP	0.657907	0	0		ARHGAP21	1.12929	0	0		RPS6KA5	0.293384	0	0		RETSAT	0.357594	1	0		AGTPBP1	0.418236	0	0		COPS4	0.618634	0	0		CKAP2	0.262904	0	0
TSEN34	0.228975	0	0		SSR1	0.657767	0	0		DOCK10	1.1291	0	0		SUPT16H	0.293133	0	0		TRIM39	0.357471	0	0		ATXN3	0.418001	0	0		CGGBP1	0.617797	0	0		STMN1	0.262482	0	0
MRPL24	0.228799	0	0		WDR36	0.657721	0	0		DLGAP5	1.12619	0	0		COX7B	0.292939	0	0		TAF9	0.357434	0	0		ZNF510	0.417917	0	0		POLK	0.617285	0	0		MCM6	0.26236	0	0
RPP40	0.228306	0	0		CRYBG3	0.657542	0	0		MCM8	1.12618	0	0		NUDT9	0.292886	0	0		AAMP	0.356578	0	0		TBC1D23	0.417702	0	0		EPT1	0.616637	0	0		OARD1	0.262129	0	0
FRG1JP	0.227631	0	0		TMEM212	0.657532	0	0		CXCL8	1.1261	0	0		ZCRB1	0.291355	0	0		ACY1	0.356082	0	0		MAN2A1	0.417073	0	0		CPNE3	0.616327	0	0		CDAN1	0.261851	0	0
NTMT1	0.227591	0	0		TRAPPC13	0.65724	0	0		TAF1D	1.12586	0	0		RHNO1	0.291077	0	0		TBCB	0.355884	0	0		PRKAB1	0.416862	0	1		UTP3	0.615695	0	0		FAM72B	0.261191	0	0
ZNF316	0.227537	0	0		RRP15	0.6572	0	0		G3BP2	1.12585	0	0		HSPB11	0.291004	0	0		PIH1D1	0.355749	0	0		DPH3	0.41606	0	0		PGGT1B	0.615453	0	0		FXYD5	0.26113	0	0
RECQL5	0.227479	0	0		DHX36	0.657082	0	0		DHX15	1.12564	0	0		DHRS4-AS1	0.290721	0	0		THAP7	0.355394	0	0		PSMD10	0.415905	0	0		ZKSCAN2	0.615366	0	0		GGCT	0.261114	0	0
ANXA1	0.227334	0	0		TYW3	0.656592	0	0		NR1D2	1.12483	0	0		DEK	0.290701	0	0		OST4	0.354876	0	0		BRMS1L	0.414721	0	0		PNN	0.615351	0	0		E2F1	0.261051	0	0
VARS2	0.227198	0	0		SMARCA1	0.656072	0	0		HBS1L	1.12422	0	0		NABP1	0.29015	0	0		PMF1	0.354545	0	0		NARS	0.414695	0	0		CCNG1	0.614754	1	0		KLHL11	0.259253	0	0
SLC25A30	0.227051	0	0		SMARCA5	0.655988	0	0		RAB3GAP1	1.12311	0	0		C4orf27	0.290011	0	0		ACOT8	0.352952	0	0		RGPD5	0.414504	0	0		CUL2	0.614591	0	0		RPUSD2	0.258684	0	0
CHCHD10	0.226945	0	0		UTP23	0.655834	0	0		RBBP8	1.12246	0	0		MIA3	0.289734	0	0		CENPW	0.352778	0	0		KIAA1143	0.414377	0	0		BMI1	0.61448	0	0		MRPL39	0.25851	0	0
PPIH	0.226871	0	0		API5	0.655147	0	0		THAP1	1.12206	0	0		PQLC3	0.2888	0	0		ZNF200	0.352726	0	0		KIF5B	0.414171	0	0		ETNK1	0.614326	0	0		NIPBL	0.2584	0	0
NDUFB6	0.226846	0	0		ALCAM	0.65475	0	0		AP5M1	1.12184	0	0		POLR3GL	0.288793	0	0		SNX11	0.352689	0	0		PWP1	0.413954	0	0		HBP1	0.613203	0	0		C18orf21	0.258396	0	0
TCEAL4	0.22618	0	0		ZMPSTE24	0.654606	0	0		PPP2R3A	1.12176	0	0		AMZ2	0.288618	0	0		MFSD10	0.351386	0	0		TOMM20	0.41378	0	0		DOCK10	0.61304	0	0		UBE2T	0.25788	0	0
NEMP2	0.226101	0	0		SPIN4	0.654163	0	0		PPP4R2	1.12112	0	0		IL13RA2	0.287682	0	0		TAF1C	0.350682	0	0		TMX3	0.413598	0	0		PDLIM5	0.6126	0	1		HSPB11	0.257451	0	0
LOC93622	0.226086	0	0		CEP57	0.653487	0	0		SLC35A5	1.12088	0	0		ARHGAP5	0.287311	0	0		MRPL28	0.350548	0	0		ALG6	0.412582	0	0		FAR1	0.61229	0	0		NEK1	0.255836	0	0
GOLT1B	0.225897	0	0		DMXL2	0.653252	0	0		TM9SF3	1.1206	0	0		P2RY1	0.287282	0	0		FAU	0.350544	0	0		ZNF574	0.412339	0	0		SNX6	0.612109	0	0		SF3B4	0.255813	0	0
MPDU1	0.225754	0	0		TFRC	0.652636	0	0		RPS6KA3	1.1202	0	0		CCDC9	0.28593	0	0		THUMPD1	0.350299	0	0		SNRPF	0.410707	0	0		GDAP1	0.610232	0	0		CCPG1	0.255419	0	0
AGRN	0.225452	0	0		TAF1D	0.652107	0	0		BCHE	1.11974	0	0		ZC3H15	0.285692	0	0		NDUFC2	0.349333	0	0		LTN1	0.410624	0	0		SVIP	0.608691	0	0		MYL12B	0.255276	0	0
SSNA1	0.225409	0	0		COPS2	0.652038	0	0		C1GALT1	1.1192	0	0		ERGIC2	0.285618	0	0		ROMO1	0.34919	0	0		FAM216A	0.410544	0	0		MBNL2	0.608362	0	0		MED18	0.255193	0	0
MRPS17	0.225321	0	0		OSBPL9	0.650414	0	0		PER2	1.11911	0	0		HSPA4	0.285595	0	0		IFI35	0.349152	0	0		COMTD1	0.410334	0	0		NEK1	0.607979	0	0		RBM12	0.254978	0	0
ARL2	0.225186	0	0		JUN	0.64949	1	1		RNF13	1.11799	0	0		PAK1IP1	0.285553	0	0		OGFOD3	0.348598	0	0		ODC1	0.409187	0	0		ARL14EP	0.607546	0	0		PLPP5	0.25389	0	0
NUDT12	0.225174	0	0		YTHDC1	0.647877	0	0		OXR1	1.11752	0	0		SPICE1	0.285102	0	0		AP2S1	0.3483	0	0		HMGCS1	0.409101	0	0		FIG4	0.607202	0	0		ZNF574	0.253767	0	0
C14orf2	0.224981	0	0		KPNA4	0.647256	0	0		CXorf57	1.11727	0	0		APITD1	0.284733	0	0		CCDC137	0.34827	0	0		EIF4A2	0.407929	0	0		DEPDC1	0.606569	0	0		FAS	0.253481	1	0
NLRX1	0.224817	0	0		TM9SF3	0.64709	0	0		AKAP12	1.11663	0	0		USO1	0.284625	0	0		GPC1	0.348131	0	0		DMPK	0.407894	0	0		MORC3	0.605451	0	0		DANCR	0.252477	0	0
MPG	0.224583	0	0		TPST1	0.646894	0	0		CSGALNACT2	1.11535	0	0		C1orf123	0.284139	0	0		FN1	0.348104	0	0		C3orf58	0.407259	0	0		ZNF480	0.605385	0	0		LOC150776	0.252152	0	0
SMUG1	0.224461	0	0		VEZT	0.646886	0	0		IFI16	1.11372	0	0		SKA1	0.284133	0	0		ZNRD1	0.347684	0	0		RPL7	0.40708	0	0		WDFY1	0.604894	0	0		SDC4	0.251643	0	1
AKAP9	0.224097	0	0		GNA13	0.646592	0	0		ELMOD2	1.11365	0	0		SRP72	0.284082	0	0		RPL13	0.34745	0	0		WDR75	0.406857	0	0		TRAM1	0.60482	0	0		PBK	0.251612	0	0
MTX3	0.224062	0	0		BRMS1L	0.646515	0	0		TXNL4B	1.11365	0	0		MIOS	0.284049	0	0		LLPH	0.34705	0	0		LSM5	0.405966	0	0		SLC4A7	0.604583	0	0		SPC25	0.251551	0	0
CENPU	0.224039	0	0		ZNF367	0.646464	0	0		DOCK7	1.11274	0	0		CRNKL1	0.28397	0	0		RHOT2	0.346822	0	0		NFYB	0.405651	0	0		IL13RA2	0.604453	0	0		AHI1	0.251501	0	0
GTF2F2	0.223649	0	0		SOWAHC	0.646428	0	0		MALT1	1.11252	0	0		SASH1	0.283949	0	0		POLD4	0.34587	0	0		CDC7	0.405469	0	0		BRIP1	0.604226	0	0		GRPEL1	0.25089	0	0
DDX46	0.223647	0	0		APC	0.645752	0	0		PHTF2	1.11066	0	0		SLC35D1	0.283939	0	1		TSPAN9	0.345145	0	0		CFL2	0.405433	0	0		ANKMY2	0.603724	0	0		DYRK3	0.250746	0	0
XRCC1	0.22329	0	0		ATL2	0.645632	0	0		TAX1BP1	1.10995	0	0		CIRBP	0.283922	0	0		THAP9-AS1	0.345005	0	0		CPNE3	0.405021	0	0		PPWD1	0.603715	0	0		PDRG1	0.250197	0	0
HCFC1R1	0.223271	0	0		C16orf52	0.645002	0	0		FMN1	1.1096	0	0		GTPBP10	0.28346	0	0		TAF7	0.344737	0	0		PPIG	0.403326	0	0		TFAM	0.60334	0	0		VPS13A	0.249801	0	0
DUT	0.222953	0	0		AGPS	0.644462	0	0		CAPZA1	1.10909	0	0		PTPN21	0.283333	0	0		CHCHD1	0.344327	0	0		PON2	0.402897	0	0		CAPZA1	0.602495	0	0		ACOT13	0.249693	0	0
NR2C2AP	0.222221	0	0		AZIN1	0.644399	0	0		PANK3	1.10734	0	0		CCDC58	0.282802	0	0		IL27RA	0.344016	0	0		XRCC4	0.402726	0	0		SNX2	0.602284	0	0		DHFR	0.249368	0	0
ZXDB	0.222218	0	0		AIDA	0.643497	0	0		FBXO28	1.10689	0	0		RRM2B	0.282501	0	0		CNPY2	0.343374	0	0		RAD50	0.402289	0	0		TRIQK	0.6015	0	0		POLR3GL	0.248905	0	0
FAR1	0.222166	0	0		STK26	0.643412	0	0		SP4	1.10676	0	0		ZFPL1	0.282408	0	0		CLK3	0.343065	0	0		COA5	0.40168	0	0		VRK2	0.6014	0	0		CEBPZ	0.248205	0	0
ADPRHL2	0.222139	0	0		NDC80	0.642353	0	0		ZBTB11	1.10616	0	0		TCEAL4	0.281833	0	0		GPATCH4	0.342222	0	0		LOC286437	0.401073	0	0		INSIG1	0.601029	0	0		IMPDH2	0.247722	0	0
ALKBH7	0.22186	0	0		AHCTF1	0.642185	0	0		SCAMP1	1.10608	0	0		LOC728554	0.281485	0	0		SNRPE	0.342217	0	0		FAM114A2	0.400418	0	0		CKAP2	0.600658	0	0		POLR3C	0.247402	0	0
RPL22	0.22134	0	0		CCAR1	0.642172	0	0		DCAF17	1.10591	0	0		SSSCA1	0.2813	0	0		BROX	0.341104	0	0		SNAPC5	0.400042	0	0		LYSMD3	0.600576	0	0		BCLAF1	0.247187	0	0
CCDC124	0.22125	0	0		SLC39A10	0.64215	0	0		ATP11C	1.10498	0	0		B9D1	0.280934	0	0		SOX4	0.340866	0	0		CDKN3	0.39986	0	0		SDAD1	0.598804	0	0		CCNB2	0.246598	0	0
RBX1	0.221212	0	0		RAB11FIP2	0.642095	0	0		FRYL	1.1049	0	0		PVT1	0.28086	0	1		NPM3	0.340247	0	0		RFC1	0.39985	0	0		VPS35	0.596846	0	0		TP53RK	0.246333	0	0
TMEM205	0.22111	0	0		GTF3C3	0.641776	0	0		PTP4A1	1.10454	0	0		ZNF791	0.280546	0	0		SURF1	0.340185	0	0		SYNCRIP	0.399743	0	0		ZDHHC21	0.595597	0	0		CCP110	0.246156	1	0
PRR7	0.22108	0	0		MAGOHB	0.641654	0	0		ERCC6L2	1.10433	0	0		CEP57	0.279004	0	0		FAM84B	0.340025	0	0		ANKRD36	0.399577	0	0		ITGA1	0.594921	0	0		ZC3H13	0.246014	0	0
VTI1B	0.221051	0	0		RIOK1	0.641598	0	0		CITED2	1.10417	0	0		BUB1B	0.278342	0	0		RPL35A	0.339861	0	0		METTL14	0.398973	0	0		PRELID3B	0.594768	0	0		FAM127B	0.245849	0	0
TXNDC9	0.220611	0	0		DLC1	0.640759	0	0		UHMK1	1.10416	0	0		ERMARD	0.278249	0	0		RRAS	0.339739	0	0		GXYLT1	0.398807	0	0		USP34	0.59416	0	0		ABHD11	0.245207	0	0
COX7C	0.220317	0	0		ARMC8	0.640469	0	0		NRAS	1.10286	0	0		MIR4435-2HG	0.278159	0	0		CHCHD2	0.338243	0	0		DNAJC13	0.398413	0	0		TMX3	0.593891	0	0		HAUS2	0.245146	0	0
CYC1	0.220301	0	0		ZNF271P	0.639493	0	0		RSL24D1	1.09962	0	0		SGMS2	0.27727	0	0		CDC34	0.337013	0	0		LSM11	0.398292	0	0		BIRC2	0.592708	0	1		TCP1	0.244818	0	0
TMEM126B	0.219896	0	0		FAM206A	0.639483	0	0		EML4	1.09817	0	0		COMMD8	0.277099	0	0		MAGEA3	0.336702	0	0		IPO7	0.397902	0	0		C11orf54	0.592647	0	0		MFSD2A	0.244576	0	0
ZNF267	0.219892	0	0		SSB	0.639425	0	0		CHD9	1.09741	0	0		SMARCA5	0.276892	0	0		GNPTG	0.336673	0	0		HPRT1	0.397448	0	0		OXR1	0.592315	0	0		EIF3J	0.244246	0	0
LDHB	0.219725	1	0		ZBTB21	0.639266	0	0		ADAM10	1.09723	0	0		HAT1	0.276592	0	0		ABHD17A	0.336186	0	0		TRIM14	0.397446	0	0		CLOCK	0.592251	0	0		HAUS1	0.244068	0	0
TMED9	0.219618	0	0		AP3M1	0.639054	0	0		N4BP2L2	1.09719	0	0		MFAP1	0.275958	0	0		TRIB3	0.336099	1	0		ALG5	0.397253	0	0		CEP295	0.592228	0	0		RRAS	0.24339	0	0
PRKCE	0.219114	0	0		KPNA3	0.638551	0	0		SRSF10	1.09707	0	0		RBM12	0.275395	0	0		C19orf53	0.335809	0	0		FAM92A1	0.39711	0	0		TYW5	0.592183	0	0		MTHFD2	0.243334	0	0
MRPL55	0.218769	0	0		GFM1	0.638358	0	0		SNX4	1.09689	0	0		CFAP36	0.275124	0	0		GSTP1	0.335663	0	0		TMEM251	0.396656	0	0		CSDE1	0.592088	0	0		TBC1D31	0.243195	0	0
TRNAU1AP	0.21847	0	0		CD46	0.637662	0	0		HIF1A	1.09673	0	0		MYO9A	0.274897	0	0		ZNF740	0.335563	0	0		IL6ST	0.396279	1	0		TMEM123	0.591658	0	0		VMP1	0.243068	0	0
MPI	0.218338	0	0		EIF3E	0.637063	0	0		JAG1	1.0967	0	1		RPL23AP82	0.274625	0	0		RPS3	0.335168	0	0		USP45	0.395452	0	0		ZNF367	0.591647	0	0		NIFK	0.242348	0	0
STRA13	0.218101	0	0		DMTF1	0.636404	0	0		SEPSECS	1.09437	0	0		MAD2L1	0.274299	0	0		MEGF8	0.334911	0	0		PDCD5	0.395423	0	0		LARS	0.590546	0	0		IDH2	0.242275	0	0
MPST	0.217972	0	0		HIF1A	0.63614	0	0		WDR48	1.09366	0	0		RSL24D1	0.274188	0	0		FTL	0.334543	0	0		MGEA5	0.395396	0	0		DNM1L	0.590496	0	0		C14orf142	0.242141	0	0
RPS25	0.217916	0	0		PAPOLG	0.634856	0	0		SLC39A10	1.09349	0	0		CYB561D1	0.274172	0	0		TUBB4B	0.334502	0	0		WBP5	0.395302	0	0		DYNC2LI1	0.589908	0	0		MED10	0.241924	0	0
PHPT1	0.217907	0	0		ITGA1	0.634518	0	0		KRIT1	1.0934	0	0		ZSCAN25	0.273819	0	0		CDK5RAP3	0.334462	0	0		VPS26A	0.395278	0	0		NUF2	0.589773	0	0		FBXO30	0.241051	0	0
PRPF18	0.217843	0	0		SCP2	0.634495	0	0		C2CD5	1.09338	0	0		RPUSD3	0.273644	0	0		MAB21L3	0.332711	0	0		RPP25L	0.394963	0	0		DCTN6	0.588415	0	0		ARID4A	0.240348	0	0
ZNF302	0.217783	0	0		EXO1	0.634017	0	0		ALCAM	1.09321	0	0		MOSPD1	0.273534	0	0		LMAN2	0.332664	0	0		LDHB	0.394514	0	1		SSB	0.588393	0	0		FKBP3	0.240045	0	0
ATF5	0.217734	0	0		MAP3K2	0.633668	0	0		DPP8	1.09312	0	0		CDC7	0.273099	0	0		TSPAN4	0.332472	0	0		ERRFI1	0.3942	0	0		PEX3	0.586121	0	0		F2R	0.239401	1	0
TBCB	0.217517	0	0		TGS1	0.63359	0	0		GTF2B	1.09056	0	0		PDCD4	0.27291	0	0		VEGFA	0.332193	0	1		NBEA	0.393711	0	0		ERGIC2	0.585768	0	0		BET1	0.239388	0	0
ERMARD	0.217509	0	0		CAND1	0.633536	0	0		MOB4	1.09003	0	0		IRF2	0.272422	0	0		ACAP3	0.331952	0	0		GTF2H3	0.393462	0	0		TAF13	0.585625	0	0		DFNA5	0.239265	0	0
EEFSEC	0.217424	0	0		WDFY1	0.63352	0	0		PREPL	1.08992	0	0		ILF3-AS1	0.271418	0	0		MRPL4	0.331853	0	0		COMMD6	0.393154	0	0		SFT2D3	0.585558	0	0		PURB	0.23918	0	0
CLN6	0.217279	0	0		ACTR2	0.632582	0	0		FNDC3A	1.0899	0	0		RPL21P28	0.271254	0	0		BYSL	0.331651	0	0		PAXBP1	0.392943	0	0		MTM1	0.585218	0	0		SF3B5	0.238899	0	0
POLR2G	0.217065	0	0		RBM18	0.632037	0	0		TAF2	1.08972	0	0		PHACTR1	0.271021	0	0		LPXN	0.331237	0	0		CLP1	0.392865	0	0		RAP1B	0.585185	0	0		DYNLT3	0.238589	0	0
RUSC2	0.216922	0	0		LYRM7	0.632033	0	0		DHX36	1.08745	0	0		DHODH	0.271	0	0		RPL13AP5	0.331152	0	0		HSPH1	0.39286	0	0		MAPK6	0.584722	0	0		SRP72	0.238349	0	0
PYCRL	0.216837	0	0		NAB1	0.631456	0	0		PRPF38B	1.08593	0	0		RPS26	0.270845	0	0		C17orf51	0.33044	0	0		SLIRP	0.39267	0	0		ATP7A	0.583723	0	0		SHISA9	0.238178	0	0
OST4	0.216646	0	0		CHD9	0.631173	0	0		IL1RAP	1.08538	0	0		AKIRIN2	0.270627	0	0		INPP5E	0.330201	0	0		MRPL1	0.392385	0	0		PRKD3	0.583016	0	0		NUDT15	0.23734	1	0
TSR3	0.216488	0	0		INAFM2	0.631107	0	0		NFYB	1.08529	0	0		AP4B1	0.270428	0	0		ARHGDIA	0.328683	0	0		RPA3	0.391745	0	0		HDAC9	0.581614	0	0		PRPF4	0.237319	0	0
CGRRF1	0.216084	1	0		ADAM10	0.630748	0	0		ATP7A	1.08517	0	0		SKIL	0.270258	0	0		RPL39	0.328263	0	0		LCMT2	0.391468	0	0		IQGAP1	0.581385	0	0		C7orf49	0.236888	0	0
CHST14	0.216076	0	0		RAD17	0.630203	0	0		UBR3	1.08444	0	0		FRG1BP	0.269891	0	0		C14orf2	0.32809	0	0		TRAF4	0.391239	0	1		CLDND1	0.580971	0	0		ZMYM6NB	0.23674	0	0
RPLP1	0.215891	0	0		HSPD1	0.630179	0	0		CBLB	1.08431	0	0		CDC5L	0.269395	0	0		COMMD5	0.327927	0	0		YES1	0.391187	0	0		NARS	0.580919	0	0		HIST1H2BK	0.236708	0	0
MRPL33	0.215661	0	0		COPS4	0.629935	0	0		CUL2	1.08357	0	0		GAS2L3	0.269286	0	0		ARL6IP4	0.327827	0	0		NAA50	0.390985	0	0		LIMS1	0.580541	0	0		SOCS4	0.235967	0	0
MRPL2	0.215656	0	0		CALD1	0.629703	0	0		KIAA1524	1.08325	0	0		LLPH	0.268741	0	0		LINC00152	0.327772	0	0		HMGN2	0.390866	0	0		ALMS1	0.579975	0	0		MTIF2	0.235326	0	0
PTP4A1	0.215612	0	0		BOD1L1	0.629594	0	0		CD2AP	1.0823	0	0		DDX18	0.268588	0	0		ZNF84	0.327547	0	0		IBTK	0.390498	0	0		RWDD4	0.579296	0	0		AHCTF1	0.235288	0	0
LIG1	0.215404	0	0		R3HCC1L	0.629212	0	0		ZNF766	1.08205	0	0		ZMAT2	0.268439	0	0		MED10	0.32741	0	0		PAQR3	0.390274	0	0		SLC36A4	0.578843	0	0		LENG8	0.235221	0	0
RPL36A	0.215367	0	0		CHD1	0.629109	0	0		TNFRSF12A	1.08155	0	0		CDC45	0.268431	0	0		BCL2L12	0.326962	0	0		SNHG1	0.389931	0	0		RRP15	0.578681	0	0		FGFR1OP2	0.234566	0	0
COA5	0.215318	0	0		KNTC1	0.629036	0	0		TMEM168	1.08057	0	0		ARL14EP	0.267266	0	0		NCAPH2	0.326529	0	0		TMPO-AS1	0.389901	0	0		ACSL3	0.578523	0	0		EIF2S1	0.234519	0	0
SLC2A1	0.215149	0	0		KIF3A	0.627505	0	0		CYB5R4	1.08048	0	0		ZDHHC4	0.267001	0	0		NME4	0.32607	0	0		NDUFB3	0.389659	0	0		ZYX	0.578477	0	0		FBXO46	0.234517	0	0
FEZ2	0.214796	0	0		RASA2	0.627459	0	0		IPO11	1.08044	0	0		CCNB1	0.266826	0	0		MTRNR2L1	0.326046	0	0		GTF2H2B	0.389423	0	0		DCAF13	0.577464	0	0		CHAC2	0.234379	0	0
SLC12A4	0.214553	0	0		AIMP1	0.627291	0	0		ATL2	1.08009	0	0		UBASH3B	0.266755	0	0		LOC102724699	0.325974	0	0		ATM	0.389296	0	0		NEAT1	0.577156	0	0		RGMB	0.233653	0	0
BCKDHB	0.214529	0	0		RNFT1	0.626833	0	0		ATF2	1.07966	0	0		COMMD2	0.266475	0	0		MAF1	0.325919	0	0		UEVLD	0.389132	0	0		DPY19L3	0.576672	0	0		CCT8	0.233273	0	0
SACS	0.214468	0	0		TEFM	0.626832	0	0		WBP4	1.07933	0	0		LOC654342	0.265454	0	0		TMA7	0.325901	0	0		AGGF1	0.38895	0	0		SHTN1	0.575736	0	0		ZNF507	0.233215	0	0
C14orf142	0.21429	0	0		ANKRD49	0.626046	0	0		MAPK8	1.07924	0	0		BCL2L1	0.265144	0	0		RPL27A	0.32525	0	0		DECR1	0.388623	0	0		CREM	0.574707	0	0		MAD2L2	0.233208	0	0
LYSMD3	0.214088	0	0		MTRNR2L4	0.626039	0	0		EAF1	1.07766	0	0		FAM86DP	0.265046	0	0		EEF1B2	0.325091	0	0		C14orf2	0.388613	0	0		PI4K2B	0.574328	0	0		HSPA14	0.233096	0	0
ALPK1	0.213928	0	0		RBMXL1	0.625528	0	0		VPS37B	1.07706	0	0		NUDCD1	0.264776	0	0		PIGP	0.32497	0	0		HMGB3	0.388598	0	0		REV3L	0.574232	0	0		MRPS10	0.232761	0	0
SRSF9	0.213512	0	0		NEDD4	0.624878	0	0		ZBTB43	1.07683	0	0		GTF2H2C_2	0.264675	0	0		CYB561D2	0.323979	0	0		PURA	0.388583	0	0		UCHL5	0.573995	0	0		TPM3	0.232453	0	0
RPLP2	0.21317	0	0		SREK1IP1	0.623204	0	0		MAP3K2	1.07661	0	0		TM2D2	0.264674	0	0		NDUFB2	0.323871	0	0		ODF2L	0.388415	0	0		CDC42BPA	0.573461	0	0		GUF1	0.232076	0	0
SLIRP	0.212582	0	0		ALG6	0.622949	0	0		RIOK3	1.07627	0	0		SEC63	0.264608	0	0		MTRNR2L2	0.3238	0	0		ZNF480	0.388314	0	0		LOC441155	0.572683	0	0		ATPAF2	0.231676	0	0
HBEGF	0.21233	1	1		CCT8	0.622518	0	0		RAP1B	1.07569	0	0		ELL	0.264528	0	0		PDAP1	0.323495	0	0		CMSS1	0.388166	0	0		BCCIP	0.572675	0	0		BAG3	0.231458	0	0
ILF3-AS1	0.212232	0	0		NCAPG	0.622357	0	0		PDS5B	1.07492	0	0		RECQL	0.264413	0	0		GPAA1	0.323224	0	0		MRPS18C	0.388105	0	0		BRMS1L	0.572528	0	0		C1orf27	0.231389	0	0
DNTTIP1	0.212152	0	0		GNB4	0.621284	0	0		ZFC3H1	1.0744	0	0		TANC1	0.26411	0	0		SLC39A1	0.322976	0	0		DPY19L4	0.387752	0	0		METTL4	0.572106	0	0		SAV1	0.231382	0	0
GMPPB	0.212064	0	0		UBXN4	0.621119	0	0		KCNQ1OT1	1.07433	0	0		NBEA	0.263552	0	0		MAGEA6	0.322878	0	0		PPDPF	0.387499	0	0		ANGPT1	0.572073	0	0		NAP1L1	0.231221	0	0
PLPP1	0.211928	0	0		HSD17B12	0.620891	0	0		DENND1B	1.07324	0	0		VPS25	0.263459	0	0		RBCK1	0.322769	0	0		PIN4	0.387299	0	0		WDR48	0.571628	0	0		BRIX1	0.231172	0	0
HNRNPA1P10	0.211799	0	0		AGL	0.620631	0	0		VPS26A	1.07305	0	0		GEN1	0.263334	0	0		LY6E	0.322006	0	0		MSH6	0.387123	0	0		GDAP2	0.571568	0	0		TNFAIP1	0.230961	0	0
SMC6	0.211356	0	0		LOC101927374	0.620574	0	0		POLR3G	1.073	0	0		C17orf49	0.262825	0	0		NAA38	0.321803	0	0		ZNF557	0.386795	0	0		ZBTB33	0.57081	0	0		C6orf120	0.230933	0	0
SOCS4	0.211112	0	0		EFR3A	0.620227	0	0		FAM107B	1.0729	0	0		CASP3	0.262535	0	0		CDAN1	0.321695	0	0		SOD1	0.386311	0	0		WBP4	0.570564	0	0		PDZD11	0.230861	0	0
FKBP2	0.211105	0	0		EEA1	0.620174	0	0		CEP63	1.07139	0	0		CTDSPL2	0.262383	0	0		TVP23B	0.321276	0	0		GAR1	0.386001	0	0		OGFRL1	0.570461	0	0		RPA3	0.230339	0	0
MRPL28	0.211038	0	0		MBLAC2	0.618428	0	0		CDC5L	1.071	0	0		FAM172A	0.26238	0	0		SUMF2	0.321124	0	0		SNHG7	0.38585	0	0		SCP2	0.570458	0	0		ISCU	0.230257	1	0
FARS2	0.210773	0	0		CDC42EP3	0.617905	0	0		MEF2A	1.07079	0	0		ZNF644	0.262292	0	0		MTRNR2L6	0.320703	0	0		ATP6V1C1	0.3858	0	0		RIOK1	0.570361	0	0		SMARCE1	0.230048	0	0
JMJD4	0.210771	0	0		NUFIP2	0.617663	0	0		TDG	1.07005	0	0		PRKAG2	0.262278	0	0		LSM4	0.320335	0	0		CCDC71	0.38577	0	0		TOPBP1	0.570161	0	0		ENY2	0.229885	0	0
NEDD4	0.210739	0	0		NRAS	0.617388	0	0		TMEM68	1.06973	0	0		LSM8	0.26224	0	0		SLC7A6OS	0.320094	0	0		C2orf74	0.385234	0	0		HIGD1A	0.569856	0	0		PRPF40B	0.229312	0	0
AKT1S1	0.210541	0	0		AASDHPPT	0.616954	0	0		ZBTB33	1.06911	0	0		GMEB1	0.261908	0	0		GRPEL1	0.319977	0	0		NOP56	0.385032	0	0		HSDL2	0.569208	0	0		ANAPC13	0.22851	0	0
MUT	0.210485	0	0		EIF3J	0.616765	0	0		PSMC6	1.06825	0	0		MBTPS2	0.261872	0	0		C6orf203	0.319899	0	0		TARSL2	0.384744	0	0		GFM1	0.569156	0	0		MRPL40	0.227313	0	0
ID3	0.210474	0	0		ATF1	0.616154	0	0		ZNHIT6	1.06818	0	0		NPAT	0.261707	0	0		PSMA7	0.319189	0	0		USP8	0.384515	0	0		TRIP11	0.568705	0	0		NACA	0.225051	0	0
SCFD1	0.210406	0	0		THUMPD3-AS1	0.615703	0	0		SP3	1.06785	0	0		MRPL47	0.261601	0	0		HIBCH	0.319019	0	0		ATP5F1	0.383613	0	0		PIK3C3	0.568159	0	0		SPARC	0.223706	0	0
RPL23AP7	0.210298	0	0		NUCB2	0.615568	0	0		FBXO32	1.06733	0	0		TMEM209	0.261322	0	0		RNH1	0.318566	0	0		TMEM33	0.383416	0	0		PDE4DIP	0.567938	0	0		TM2D2	0.223631	0	0
PSME2	0.209775	0	0		PPP2R3A	0.615387	0	0		CDKN1A	1.06729	1	1		GNB4	0.260698	0	0		SLC4A5	0.318227	0	0		LOC101927374	0.383263	0	0		NDFIP2	0.567826	0	0		ATG12	0.223584	0	0
SNRPF	0.209395	0	0		PEX1	0.615258	0	0		TOP2B	1.06693	0	0		ADK	0.259244	0	0		NIP7	0.317571	0	0		OSTM1	0.383169	0	0		USP33	0.567574	0	0		GMNN	0.222756	0	0
FLYWCH2	0.209376	0	0		MCM10	0.615098	0	0		NT5E	1.066	0	0		SNAI2	0.259203	0	0		ANKRD9	0.316633	0	0		BAG5	0.383045	0	0		BROX	0.56702	0	0		LIMA1	0.22274	0	0
TUBB4B	0.209361	0	0		MAN2A1	0.615016	0	0		RALGAPA1	1.06521	0	0		TTC37	0.259086	0	0		GAS2L1	0.316586	0	0		MOSPD1	0.382943	0	0		AGL	0.566437	0	0		MRPL57	0.222564	0	0
ACP6	0.20926	0	0		MOB4	0.614711	0	0		STXBP3	1.06517	0	0		NT5DC1	0.258977	0	0		HSD17B10	0.315812	0	0		PTGR2	0.382942	0	0		DUS4L	0.565472	0	0		TOP2B	0.221759	0	0
TWF1	0.20909	0	0		ZNF131	0.614587	0	0		ARL13B	1.06474	0	0		DNAJC7	0.25889	0	0		SGK1	0.315797	0	1		IFT80	0.382486	0	0		NBEA	0.56538	0	0		NDC80	0.221622	0	0
RPL27A	0.208878	0	0		CASP3	0.614417	0	0		PNN	1.06468	0	0		MORN2	0.258406	0	0		KRI1	0.315558	0	0		HIGD1A	0.382232	0	0		SOCS4	0.563864	0	0		TMEM14B	0.221507	0	0
CREB3L4	0.208559	0	0		ZNF561	0.614403	0	0		RASSF8	1.06458	0	0		RNF138	0.258201	0	0		C6orf48	0.315471	0	0		KIAA1033	0.381716	0	0		GPATCH11	0.563407	0	0		CENPQ	0.221041	0	0
TRIM41	0.208461	0	0		CALM2	0.614311	0	0		KIAA1551	1.06411	0	0		ZCCHC4	0.258126	0	0		NT5C	0.315315	0	0		PIDD1	0.381364	0	1		ESCO1	0.562971	0	0		TUBA1B	0.220976	0	0
PRDX5	0.208457	0	0		LIN54	0.613324	0	0		LINC01296	1.06339	0	0		FYCO1	0.257895	0	0		PQBP1	0.315011	0	0		CCDC144B	0.381286	0	0		NKTR	0.56133	0	0		MRPL47	0.220319	0	0
NUCB2	0.208177	0	0		AKAP11	0.613106	0	0		FAM43A	1.06339	0	0		FOXN2	0.25782	0	0		IRF3	0.31486	0	0		PRMT3	0.380729	0	0		C11orf68	0.56045	0	0		NDUFAF4	0.220015	0	0
RPL34	0.207798	0	0		DCP2	0.612186	0	0		FHL2	1.06324	0	0		GPN3	0.257689	0	0		ZDHHC12	0.314538	0	0		DPH6	0.380673	0	0		C14orf142	0.559381	0	0		ZNRD1	0.219921	0	0
SZRD1	0.207677	0	0		LARP4	0.611554	0	0		RSRC2	1.06321	0	0		SARNP	0.257552	0	0		SDF4	0.314142	0	0		MED10	0.380672	0	0		SMARCA5	0.559305	0	0		ORC1	0.219914	0	0
UFL1	0.207434	0	0		UTP15	0.611373	0	0		THOC1	1.06288	0	0		TIMM10	0.256987	0	0		COX7C	0.313965	0	0		NR2C2AP	0.380507	0	0		BLOC1S2	0.55834	0	0		CCDC82	0.218926	0	0
RNF25	0.207417	0	0		NAA15	0.61067	0	0		FEM1B	1.06194	0	0		AASDH	0.256934	0	0		ASNA1	0.313955	0	0		CCDC53	0.380236	0	0		GXYLT1	0.558177	0	0		NEMP1	0.218628	0	0
NKIRAS2	0.207372	0	0		PBK	0.610089	0	0		ALS2	1.06181	0	0		BUB1	0.256804	0	0		SMUG1	0.313733	0	0		PHLDB2	0.379893	0	0		ZMPSTE24	0.558122	0	0		MLF1	0.218104	0	0
HSPA1A	0.207303	0	0		TOR1AIP1	0.609831	0	0		MPP5	1.0618	0	0		EPC1	0.256779	0	0		ITGB5	0.313639	0	0		MAPK6	0.378984	0	0		EIF5A2	0.557901	0	0		SCNM1	0.217726	0	0
NME4	0.207213	0	0		TRAM1	0.609583	0	0		FXR1	1.06124	0	0		TPX2	0.256535	0	0		R3HCC1	0.31357	0	0		SLC6A15	0.378631	0	0		KIF11	0.557732	0	0		TYMS	0.217375	0	0
STK11	0.206933	0	0		SLC39A8	0.609147	0	0		RPL36A-HNRNPH2	1.06097	0	0		NET1	0.256326	0	0		NAGLU	0.313147	0	0		PHKB	0.378503	0	0		FOXD1	0.557186	0	0		RAD9A	0.217105	1	0
EMC10	0.206916	0	0		SPCS3	0.608792	0	0		ATR	1.05985	0	0		TRIM38	0.256205	0	0		PSMG3	0.312876	0	0		ILF3-AS1	0.378185	0	0		ZNF566	0.556847	0	0		RPS6	0.217056	0	0
PDRG1	0.206834	0	0		GNPDA2	0.608624	0	0		PPP1CB	1.05972	0	0		ODF2L	0.255403	0	0		TAX1BP3	0.31229	1	0		TPR	0.377994	0	0		EXO1	0.556613	0	0		MIS18A	0.216787	0	0
DYRK3	0.206575	0	0		VAMP7	0.608612	0	0		RALGPS2	1.05925	0	0		KBTBD2	0.254967	0	0		PCIF1	0.312251	0	0		ATP5H	0.37761	0	0		CLIP1	0.555948	0	0		TAF13	0.216325	0	0
CECR7	0.205452	0	0		EIF2A	0.608455	0	0		NET1	1.05891	0	0		ACTN1	0.254667	0	0		DGKQ	0.311834	0	0		RAD51AP1	0.37717	0	0		MIER1	0.554017	0	0		RPL28	0.215911	0	0
SMAD9	0.205303	0	0		KIAA1551	0.608136	0	0		NEK7	1.05847	0	0		PPP2R3C	0.254548	0	0		MED19	0.311128	0	0		POLI	0.377056	0	0		ARL15	0.55312	0	0		RUFY2	0.215511	0	0
CDK1	0.204849	0	0		RPS6KA3	0.608085	0	0		VPS13A	1.05814	0	0		BRMS1L	0.254331	0	0		R3HDM4	0.3107	0	0		AGL	0.376725	0	0		CASC5	0.551627	0	0		CASP4	0.214914	0	0
H3F3B	0.204396	0	0		MBNL3	0.607786	0	0		EDRF1	1.05742	0	0		DTD1	0.253676	0	0		C6orf120	0.310476	0	0		MPHOSPH10	0.37614	0	0		ZNF106	0.551544	0	0		ERH	0.214837	0	0
CSNK1D	0.204239	0	0		ATAD1	0.607407	0	0		DYNLT3	1.05687	0	0		GNAI1	0.253535	0	0		ZSCAN21	0.31007	0	0		NUP35	0.375966	0	0		NOP56	0.551211	0	0		TUG1	0.21477	0	0
LOC100294145	0.20406	0	0		BCAP29	0.607233	0	0		LRP12	1.05639	0	0		CHCHD5	0.253498	0	0		CD320	0.309973	0	0		PGRMC1	0.375762	0	0		PUS7L	0.550663	0	0		CTR9	0.214313	0	0
FANCC	0.203764	0	0		SCOC	0.605973	0	0		DNAJC13	1.05625	0	0		PSMD10	0.25215	0	0		CCDC115	0.309813	0	0		YTHDC2	0.375686	0	0		CEP192	0.549908	0	0		TOP1	0.213498	0	0
AMACR	0.203702	0	0		LYPLAL1	0.605688	0	0		ZBED5	1.05502	0	0		CSE1L	0.251566	0	0		FAM207A	0.309811	0	0		HNRNPH3	0.375442	0	0		RSRC1	0.549889	0	0		IFIT3	0.213296	0	0
PJA1	0.203604	0	0		ARL14EP	0.605436	0	0		CHML	1.05348	0	0		NUP54	0.251321	0	0		ZNF623	0.309771	0	0		TTC26	0.374887	0	0		NEU1	0.549845	0	0		SPAG5	0.212644	0	0
STXBP3	0.203408	0	0		PUS7L	0.605303	0	0		RAPGEF2	1.05333	0	0		CARD19	0.251103	0	0		EXOSC6	0.309547	0	0		NPM1	0.374787	0	0		SMCHD1	0.549196	0	0		ASTE1	0.212264	0	0
ZNF839	0.203336	0	0		EOGT	0.60529	0	0		TGS1	1.052	0	0		JARID2	0.25068	0	0		ZNF830	0.309454	0	0		TOM1L1	0.374523	0	0		ADD3	0.548832	0	0		CCDC127	0.211606	0	0
LOC100506990	0.203294	0	0		PIBF1	0.60515	0	0		PTPN13	1.05169	0	0		TRMT5	0.250662	0	0		MTX1	0.309423	0	0		CORO7	0.374417	0	0		CCDC14	0.548804	0	0		CNN2	0.211313	0	0
NME1	0.203209	0	0		TAF1	0.60463	0	0		DCBLD2	1.05116	0	0		AGGF1	0.250554	0	0		CHPF	0.309107	0	0		ZNF211	0.374382	0	0		ANP32E	0.548308	0	0		SYAP1	0.210855	0	0
TSC22D2	0.203069	0	0		ABHD13	0.604609	0	0		KIN	1.05033	0	0		FAM96A	0.25041	0	0		OXSM	0.309065	0	0		SIX1	0.3734	0	0		NAA25	0.548256	0	0		EIF1B	0.210757	0	0
MSTO1	0.20301	0	0		CLIC4	0.60449	0	0		MIS18BP1	1.04777	0	0		ODC1	0.25014	0	0		RPS14	0.308755	0	0		ADAL	0.373257	0	0		CEP170	0.547115	0	0		RSF1	0.210633	0	0
APOBEC3C	0.202954	0	0		SNX14	0.603259	0	0		ASUN	1.04746	0	0		BANF1	0.250104	0	0		ATP5SL	0.308409	0	0		PSMC6	0.372776	0	0		HPS5	0.54704	0	0		HTATSF1	0.210461	0	0
ZNF7	0.202669	0	0		ZBTB1	0.602906	0	0		BRIX1	1.04692	0	0		IMPACT	0.249902	0	0		SMG8	0.308163	0	0		SNX2	0.372497	0	0		AKTIP	0.546655	0	0		MAB21L3	0.210401	0	0
ANGPT1	0.202581	0	0		EMC2	0.602688	0	0		USP36	1.04665	0	0		PHYH	0.249783	0	0		PPP1CA	0.308152	0	0		TOMM7	0.372272	0	0		ANXA1	0.546191	0	0		APEX2	0.210234	0	0
GLMP	0.202223	0	0		G3BP2	0.60222	0	0		ZMYM2	1.04634	0	0		ZNF131	0.249557	0	0		BANF1	0.306776	0	0		BNIP3	0.372188	0	0		CEP95	0.544715	0	0		PEA15	0.209597	0	0
SNX8	0.202142	0	0		BCAS2	0.601887	0	0		NT5DC3	1.04607	0	0		PFDN1	0.249407	0	0		SEC61G	0.306776	0	0		EIF2S1	0.37205	0	0		PRMT3	0.543927	0	0		NREP	0.20951	0	0
HAUS4	0.202104	0	0		RAD54B	0.601757	0	0		FAM126B	1.04599	0	0		YTHDC1	0.249268	0	0		PCNA	0.306499	1	0		PLPP6	0.371628	0	0		PGM2	0.54359	0	0		ZNF37BP	0.209242	0	0
NME2	0.202046	0	0		SCYL2	0.600344	0	0		RELT	1.04537	0	0		RNMT	0.249194	0	0		UBXN6	0.305915	0	0		ASUN	0.371353	0	0		SPTY2D1	0.542934	0	0		OSGEPL1	0.208846	0	0
CTHRC1	0.201335	0	0		DUSP6	0.600149	0	0		RNF141	1.04433	0	0		SNORD141A	0.248531	0	0		POLR2G	0.305853	0	0		NUCKS1	0.371291	0	0		TUG1	0.542325	0	0		SIX4	0.208843	0	0
PBK	0.201227	0	0		ZNHIT6	0.60001	0	0		TRUB1	1.04385	0	0		SNORD141B	0.248531	0	0		PTMS	0.305591	0	0		LINC00998	0.371276	0	0		TOB2	0.542168	0	0		RAB30-AS1	0.20873	0	0
MSH3	0.201198	0	0		GPATCH11	0.599885	0	0		HAUS6	1.04384	0	0		ACTB	0.248038	0	0		MAP1LC3B	0.305547	0	0		ATP5S	0.370843	0	0		ROCK1	0.542	0	0		MRPL18	0.208062	0	0
ELOF1	0.201028	0	0		DTWD1	0.599255	0	0		EMC2	1.04352	0	0		FEZ2	0.247889	0	0		JAGN1	0.305408	0	0		SLC7A11	0.370609	0	1		JKAMP	0.541944	0	0		SLIRP	0.207681	0	0
ABCE1	0.200856	0	0		BRIP1	0.598831	0	0		ZBTB34	1.04307	0	0		STAMBP	0.247746	0	0		INO80B	0.305231	0	0		ARMT1	0.370436	0	0		ITGA4	0.541543	0	0		PTTG1	0.207443	0	0
UACA	0.200638	0	0		ZFX	0.598346	0	0		2021-09-11	1.04281	0	0		EIF2A	0.247423	0	0		RUVBL2	0.304556	0	0		UBA5	0.370297	0	0		API5	0.541194	0	0		RP9	0.206572	0	0
LYST	0.200208	0	0		ZNF37A	0.597179	0	0		MAN2A1	1.04062	0	0		TAF9	0.247271	0	0		MRPL57	0.30455	0	0		PSMA3-AS1	0.369318	0	0		GNPDA2	0.541178	0	0		AZI2	0.206511	0	0
TAF1	0.200082	0	0		OARD1	0.597151	0	0		CCDC91	1.03904	0	0		GYG1	0.246987	0	0		CHMP4A	0.304344	0	0		STEAP1	0.369027	0	0		PIGA	0.540872	0	0		CTHRC1	0.206485	0	0
ALG13	0.199625	0	0		ALS2	0.597111	0	0		KCTD5	1.03851	0	0		FHL2	0.24697	0	0		HNRNPA0	0.303776	0	0		ZNF507	0.369013	0	0		LDAH	0.540279	0	0		SRPRA	0.20646	0	0
RIOK2	0.199618	0	0		DEK	0.596932	0	0		ACSL3	1.03779	0	0		SNX18	0.246855	0	0		UQCRB	0.303612	0	0		C11orf58	0.368746	0	0		RAI14	0.540005	0	0		RBM7	0.206438	0	0
CXorf40A	0.199356	0	0		LIN7C	0.595573	0	0		SLC4A7	1.03694	0	0		RAD21	0.246788	0	0		SPSB3	0.303246	0	0		BRCA1	0.367229	0	0		AP3B1	0.539683	0	0		ZPR1	0.205942	0	0
ZNF576	0.199234	0	0		CARNMT1	0.59548	0	0		KIF15	1.03612	0	0		ASF1A	0.246604	0	0		TP53	0.302846	1	0		RINT1	0.366942	0	0		GNG12	0.539448	0	0		ERAL1	0.205614	0	0
IL13RA2	0.19921	0	0		FAM35A	0.595458	0	0		NAE1	1.03595	0	0		MRPL40	0.2463	0	0		WBP5	0.301916	0	0		UHMK1	0.366374	0	0		PHLDA1	0.539167	0	1		KLHL21	0.205544	0	0
RPL26	0.198908	0	0		ZBTB10	0.595268	0	1		ARFGEF1	1.03592	0	0		RECK	0.246221	0	0		CYC1	0.301789	0	0		SSR1	0.366058	0	0		ZMYM6	0.53795	0	0		SDAD1	0.205425	0	0
CD82	0.19844	1	0		PIK3CA	0.594879	0	0		HECTD2	1.03581	0	0		TBC1D23	0.245965	0	0		PSMB4	0.300262	0	0		ANKRA2	0.365989	0	1		ZNF267	0.537793	0	0		EXOSC8	0.205204	0	0
FAM160A2	0.197981	0	0		HRSP12	0.593978	0	0		TMEM167A	1.03495	0	0		BOLA3	0.245629	0	0		SLC12A4	0.299851	0	0		CBWD1	0.365952	0	0		FIGNL1	0.537106	0	0		TUBB2A	0.205157	0	1
RAP2B	0.19782	1	0		YTHDF3	0.593643	0	0		PKN2	1.03483	0	0		SF3A3	0.245624	0	0		PSMB6	0.299731	0	0		CLDND1	0.365162	0	0		FASTKD1	0.536895	0	0		TIMM21	0.205078	0	0
RBM3	0.19728	0	0		CAPZA1	0.593482	0	0		IER5	1.03462	1	1		PRKX	0.245353	0	0		ATP13A1	0.299644	0	0		GPN3	0.365057	0	0		RBMXL1	0.536279	0	0		H2AFX	0.20505	0	0
B4GALT7	0.197142	0	0		KLHL15	0.592968	0	0		ZNF227	1.03435	0	0		FXR1	0.245302	0	0		ATP5L	0.299466	0	0		2021-09-02	0.364696	0	0		PDS5A	0.535676	0	0		MSH5	0.203748	0	0
RHBDD3	0.197034	0	0		METTL15	0.592309	0	0		ARL14EP	1.03406	0	0		KIFAP3	0.245108	0	0		MPV17L2	0.299458	0	0		UTP15	0.36444	0	0		TATDN1	0.534934	0	0		ZNF202	0.203034	0	0
ATP6V1F	0.197005	0	0		FOPNL	0.592052	0	0		TXNRD1	1.03351	0	0		AEN	0.244679	0	1		WDR18	0.299378	0	0		ALKBH8	0.364154	0	0		VEZT	0.534743	0	0		ZCCHC8	0.202976	0	0
POLR1C	0.196799	0	0		AP1AR	0.59184	0	0		FAM175B	1.03288	0	0		GINS4	0.244671	0	0		PDF	0.298973	0	0		SLC25A16	0.364135	0	0		ASNS	0.533731	0	0		TROAP	0.202291	0	0
C19orf24	0.19678	0	0		ZNF234	0.591647	0	0		ELF1	1.03179	0	0		NACA	0.244664	0	0		ZBTB9	0.298747	0	0		INTS8	0.363862	0	0		STXBP3	0.53368	0	0		POLR2K	0.202209	0	0
DZIP3	0.196526	0	0		MBTPS2	0.591078	0	0		RAD18	1.03143	0	0		PRRC2C	0.243718	0	0		C11orf1	0.298375	0	0		G3BP2	0.36377	0	0		CPD	0.533518	0	0		TMX4	0.201991	0	0
BCL2L1	0.196383	0	0		MIS12	0.589331	0	0		TOR1AIP1	1.0314	0	0		LIG1	0.24366	0	0		DTYMK	0.297948	0	0		CUL5	0.363574	0	0		CARD8	0.533459	0	0		ATP5O	0.201586	0	0
FDX1L	0.196367	0	0		MAP4K3	0.588758	0	0		TEX30	1.03091	0	0		MRE11A	0.242448	0	0		MID1IP1	0.297899	0	0		SLC26A2	0.363393	0	0		EIF2S1	0.531739	0	0		CCDC9	0.201501	0	0
PTRF	0.196168	0	0		DYNC2LI1	0.588557	0	0		BIRC6	1.03033	0	0		IMMP2L	0.242337	0	0		AKR1A1	0.297871	0	0		ZNF549	0.36332	0	0		PPAT	0.531408	0	0		RPL32	0.201488	0	0
STK16	0.196096	0	0		CLIP1	0.588416	0	0		CEP120	1.02966	0	0		C15orf40	0.242171	0	0		C2orf74	0.297718	0	0		C14orf142	0.3628	0	0		RBBP6	0.531153	0	0		CKAP2L	0.201321	0	0
CYB561D2	0.196065	0	0		SACM1L	0.587997	0	0		NPHP3	1.02932	0	0		RHOJ	0.242058	0	0		C1orf159	0.296175	0	0		JOSD1	0.362698	0	0		MANEA	0.530879	0	0		PTMA	0.199781	0	0
ASB1	0.195924	0	0		USP37	0.587973	0	0		CEP152	1.02866	0	0		PTAR1	0.242054	0	0		RPS27L	0.296001	1	0		LYRM2	0.36245	0	0		PRPF18	0.530547	0	0		C17orf49	0.199002	0	0
NDUFA5	0.195774	0	0		FXR1	0.587952	0	0		WDR35	1.02748	0	0		C7orf31	0.241975	0	0		KIFC2	0.295989	0	0		PLRG1	0.362444	0	0		IMPACT	0.52887	0	0		DNAH14	0.198775	0	0
TRAPPC13	0.195459	0	0		RPE	0.587769	0	0		RNF139	1.02667	0	0		PKIG	0.241893	0	0		ERF	0.295811	0	0		KIF11	0.361852	0	0		FAM135A	0.528634	0	0		LTV1	0.198382	0	0
APH1A	0.195307	0	0		MYO6	0.587456	0	0		PDS5A	1.02655	0	0		ZNF275	0.241858	0	0		CDK5R1	0.294723	1	0		NBN	0.361618	0	0		GALNT7	0.528506	0	0		SEPSECS	0.198212	0	0
TOB1	0.195277	1	0		CYCS	0.586813	0	0		GNAI3	1.02551	0	0		SVIP	0.241224	0	0		FAM200B	0.294533	0	0		KIAA0196	0.361389	0	0		MAN2A1	0.528105	0	0		CHST14	0.197874	0	0
TACO1	0.195051	0	0		MRPL42	0.586809	0	0		SF3B1	1.02488	0	0		ECHDC1	0.240937	0	0		PSMD13	0.294495	0	0		C17orf49	0.361356	0	0		AASS	0.527876	0	0		RPL7	0.197834	0	0
CXorf40B	0.194648	0	0		ZDBF2	0.586245	0	0		DZIP3	1.02429	0	0		STK17A	0.240906	0	0		PNN	0.293868	0	0		BLOC1S1	0.361189	0	0		FYTTD1	0.527793	0	0		NRM	0.197826	0	0
SEPSECS	0.194627	0	0		XIAP	0.586126	0	0		METTL15	1.02407	0	0		BZW1	0.240904	0	0		POLR2C	0.293526	0	0		GBE1	0.361187	0	0		ATAD5	0.527336	0	0		LOC100506548	0.197553	0	0
SLC35B3	0.194267	0	0		FAM126A	0.585046	0	0		PPTC7	1.02399	0	0		SYAP1	0.240709	0	0		ARSA	0.293519	0	0		CALD1	0.361105	0	0		ARFIP1	0.526487	0	0		TIPARP	0.197305	0	1
WBSCR16	0.194225	0	0		ALMS1	0.585024	0	0		MBNL3	1.0237	0	0		YEATS4	0.240694	0	0		SLC2A3	0.293219	0	1		DHX40	0.360901	0	0		IFT81	0.525963	0	0		FARSB	0.197224	0	0
C12orf4	0.194078	0	0		RYBP	0.584137	0	0		PSMA3-AS1	1.02347	0	0		MPHOSPH8	0.24006	0	0		MPDU1	0.29305	0	0		ADAM9	0.360488	0	0		NEK2	0.525422	0	0		RFC4	0.197011	0	0
EMC2	0.193862	0	0		IQGAP1	0.583875	0	0		RNF138	1.02346	0	0		HMGB1	0.240039	0	0		RFXANK	0.292952	0	0		YME1L1	0.360481	0	0		NOCT	0.524355	0	0		ARMC5	0.196594	0	0
C1orf122	0.193686	0	0		ZCRB1	0.583571	0	0		CEP97	1.02298	0	0		PRKAB1	0.239837	0	1		YIPF3	0.292338	0	0		COMMD10	0.360384	0	0		LIMA1	0.524084	0	0		ZNF333	0.19642	0	0
RPS19BP1	0.193579	0	0		LYRM1	0.583292	0	0		NUP58	1.02282	0	0		KNTC1	0.239778	0	0		TMEM219	0.292109	0	0		USMG5	0.36021	0	0		METAP2	0.52373	0	0		CACYBP	0.195489	0	0
RFXANK	0.193207	0	0		VRK2	0.58295	0	0		MOB1B	1.02261	0	0		RSL1D1	0.239773	0	0		FLAD1	0.292011	0	0		NOL11	0.360074	0	0		CEP44	0.523638	0	0		ERMARD	0.195214	0	0
FAHD2A	0.193078	0	0		THOC1	0.582688	0	0		IFNGR1	1.02218	0	0		LINC01116	0.239486	0	0		ZBTB45	0.291947	0	0		ANLN	0.359816	0	0		SNX14	0.523208	0	0		FLJ42627	0.19512	0	0
HSP90AA1	0.192994	0	0		GAS2L3	0.582465	0	0		MAFG	1.02153	0	0		TSEN15	0.239412	0	0		SNHG6	0.29154	0	0		OSGIN2	0.35969	0	0		FGFR1OP	0.522479	0	0		GAS2L1	0.195048	0	0
UPF1	0.192752	0	0		TRMT6	0.582243	0	0		ATF5	1.02149	0	0		CRAT	0.239268	0	0		LOC148413	0.291266	0	0		EXOSC8	0.359335	0	0		UBA3	0.522366	0	0		UBL7-AS1	0.194769	0	0
CYFIP2	0.192692	1	0		NUCKS1	0.581923	0	0		NXT2	1.02081	0	0		DLX1	0.239224	0	0		TRAPPC5	0.291178	0	0		ABCC4	0.359319	0	0		DCAF17	0.521826	0	0		FBXO5	0.19395	0	0
ATP5L	0.192606	0	0		CLDN12	0.581896	0	0		EDA2R	1.02006	0	0		KATNBL1	0.238697	0	0		CENPM	0.291174	0	0		CYB561D1	0.358978	0	0		BNIP3L	0.52132	0	0		XRCC4	0.193924	0	0
KIAA0754	0.192514	0	0		POLA1	0.581551	0	0		SPDL1	1.01989	0	0		RPP38	0.238658	0	0		PSMB1	0.290646	0	0		HAT1	0.358967	0	0		TCAIM	0.520975	0	0		OXSM	0.193671	0	0
B4GALT4	0.192489	0	0		NOC3L	0.581412	0	0		ATP6V0A2	1.01973	0	0		SNRPB2	0.23865	0	0		ARPC1B	0.290598	0	0		FZD6	0.358574	0	0		TNFRSF12A	0.520289	0	0		DDX19B	0.193614	0	0
LRFN4	0.192213	0	0		PIK3C2A	0.581304	0	0		ZC3H7A	1.01973	0	0		JRKL	0.23787	0	0		PLD2	0.290371	0	0		BNIP3L	0.358415	0	0		WDR36	0.520227	0	0		MPHOSPH8	0.193262	0	0
CD63	0.192034	0	0		SOCS6	0.58049	0	0		AP4E1	1.01917	0	0		ATF7IP	0.237841	0	0		JMJD8	0.290268	0	0		BACH1	0.358279	0	0		DHX36	0.520175	0	0		TCEAL4	0.192839	0	0
ALG5	0.191848	0	0		RNF13	0.580348	0	0		RAPH1	1.01881	0	0		DHX29	0.237538	0	0		ABCD4	0.289879	0	0		SEC11C	0.35811	0	0		LINC00641	0.519737	0	0		PRKAB1	0.192833	1	0
LRCH4	0.191485	0	0		TPP2	0.580248	0	0		KIAA1715	1.01835	0	0		IWS1	0.237451	0	0		ANXA4	0.289688	0	0		KIF15	0.357876	0	0		EIF2S2	0.519505	0	0		TIMM10	0.192063	0	0
MRPS33	0.191409	0	0		USP34	0.579915	0	0		SRP54	1.01779	0	0		HJURP	0.2374	0	0		EIF3G	0.289196	0	0		CAP2	0.357385	0	0		TUBB4B	0.51875	0	0		KNTC1	0.191895	0	0
NOSIP	0.190902	0	0		LYSMD3	0.579183	0	0		PITPNB	1.01761	0	0		ENC1	0.237369	0	0		POLR2E	0.288982	0	0		PPAT	0.357301	0	0		CCSER2	0.518248	0	0		KRR1	0.191751	0	0
ATP5G3	0.190853	0	0		MFAP3	0.579182	0	0		SNIP1	1.01753	0	0		FAM107B	0.237364	0	0		LYRM5	0.288588	0	0		CMPK1	0.3573	0	0		BTAF1	0.517707	0	0		MAP1LC3B	0.191241	0	0
RWDD2B	0.190762	0	0		NCBP2	0.57891	0	0		DNAJC10	1.01749	0	0		IBA57	0.237252	0	0		RNASEH2A	0.288421	0	0		LACTB2	0.35688	0	0		ZDHHC20	0.515837	0	0		PPCS	0.191086	0	0
EML3	0.190459	0	0		COMMD10	0.578615	0	0		EPM2AIP1	1.01738	0	0		ZNF267	0.236912	0	0		MRPL17	0.288037	0	0		TBK1	0.356327	0	0		SNX4	0.515087	0	0		PSMA3	0.191042	0	0
ZNF551	0.190422	0	0		SESTD1	0.578604	0	0		ZBTB10	1.01693	0	1		CROT	0.236591	0	0		ACTR1B	0.287951	0	0		UQCRQ	0.355625	0	0		GTF2H1	0.514321	0	0		GINS2	0.190358	0	0
MRPL4	0.19024	0	0		TRPM7	0.57782	0	0		TAF1	1.01648	0	0		LAMC1	0.236476	0	0		PARK7	0.287523	0	0		NDUFB1	0.355531	0	0		ZFAND1	0.513879	0	0		C4orf46	0.190138	0	0
NDUFB8	0.190169	0	0		VPS26A	0.577606	0	0		TMEM161B	1.01521	0	0		KIF2C	0.236296	0	0		MRPL23	0.287515	0	0		LSM3	0.355301	0	0		THAP5	0.513784	0	0		KARS	0.189818	0	0
HINT3	0.190127	0	0		MIOS	0.576967	0	0		ZMYM5	1.01497	0	0		CSTF3	0.236113	0	0		DDX49	0.287334	0	0		BIVM	0.355216	0	0		EIF3J	0.513649	0	0		NDOR1	0.189798	0	0
FMN2	0.190124	0	0		CD109	0.576883	0	0		ATF1	1.01401	0	0		SEC62	0.235952	0	0		DECR2	0.287287	0	0		MRPL50	0.354954	0	0		RAB8B	0.51351	0	0		TIPIN	0.189588	0	0
ZNF629	0.189973	0	0		ADAL	0.576195	0	0		PLS3	1.01375	0	0		SDCCAG8	0.235602	0	0		GRIPAP1	0.287287	0	0		SNX6	0.354783	0	0		BIRC6	0.513315	0	0		SUPT4H1	0.188869	0	0
OTUD3	0.189644	0	0		SMAD5	0.576066	0	0		BRIP1	1.01375	0	0		NAA15	0.235528	0	0		BSG	0.286473	0	0		ACTR6	0.354482	0	0		PFKFB2	0.512888	0	0		FAM162A	0.188726	1	0
RAB30-AS1	0.189555	0	0		C5orf24	0.575152	0	0		LOC729348	1.0136	0	0		MYL12A	0.2348	0	0		HRAS	0.286322	1	0		NDUFB5	0.353761	0	0		NR1D1	0.512682	0	0		JOSD1	0.188015	0	0
ASH2L	0.189155	0	0		DDX5	0.574795	0	0		DMXL1	1.01264	0	0		MRPS9	0.234403	0	0		NTMT1	0.286142	0	0		RPE	0.35348	0	0		POLR3F	0.512534	0	0		PTBP1	0.18774	0	0
THAP6	0.189044	0	0		SYNCRIP	0.57457	0	0		ERGIC2	1.01221	0	0		CHD2	0.234322	0	0		SOCS4	0.285881	0	0		BMS1	0.35296	0	0		NUSAP1	0.512339	0	0		RPS27	0.187673	0	0
PSMC3IP	0.188986	0	0		C6orf203	0.574319	0	0		RBMXL1	1.01181	0	0		NUP35	0.234288	0	0		DNAJC22	0.285705	0	0		LIN7C	0.352504	0	0		CBWD2	0.511671	0	0		CLDND1	0.187661	0	0
KIFC3	0.188566	0	0		CIR1	0.573887	0	0		CRY1	1.01159	0	0		RAB13	0.234125	0	0		TMEM199	0.285577	0	0		ZC3H8	0.352396	0	0		TFB2M	0.51124	0	0		ACY1	0.18755	0	0
LTBP4	0.188556	0	0		SRP72	0.573707	0	0		GTF2H1	1.01145	0	0		OSBPL3	0.233706	0	0		CHTF8	0.284951	0	0		RPL22	0.351878	0	0		LUC7L3	0.510519	0	0		TMEM67	0.187449	0	0
CRBN	0.188531	0	0		DDAH1	0.573545	0	0		ATAD2B	1.01136	0	0		MSANTD3	0.233465	0	0		AP5Z1	0.284473	0	0		REEP5	0.351779	0	0		TMEM161B	0.510518	0	0		ZBTB10	0.187161	0	1
MRPL46	0.188445	0	0		ZNF277	0.573294	0	0		RUFY2	1.01124	0	0		CLSPN	0.23335	0	0		OSGEP	0.284289	0	0		SNX14	0.351739	0	0		RIT1	0.510063	0	0		UPF2	0.187085	0	0
DMTF1	0.188416	0	0		SH3BGRL	0.572986	0	0		POLQ	1.01105	0	0		TRAF4	0.23299	0	1		SNIP1	0.284063	0	0		ITGB1	0.351336	0	0		ZNF721	0.509109	0	0		POLR1D	0.186693	0	0
ZNF343	0.188352	0	0		MTMR9	0.572618	0	0		PAXBP1	1.01105	0	0		PMS2P1	0.232823	0	0		MRPS24	0.283688	0	0		ZNF330	0.351077	0	0		TAF2	0.508947	0	0		C14orf2	0.186561	0	0
RRP12	0.187924	0	0		DOCK7	0.572584	0	0		SLC12A2	1.01079	0	0		ZNF330	0.232796	0	0		SCPEP1	0.283419	0	0		LINC-PINT	0.351017	0	0		TWSG1	0.508779	0	0		MIR6723	0.186088	0	0
SNHG5	0.187907	0	0		HINT3	0.572531	0	0		MYADM	1.00985	0	0		ZNF134	0.232765	0	0		ATP5G3	0.283256	0	0		CENPH	0.350991	0	0		SEMA3C	0.508718	0	0		ZFP62	0.185938	0	0
YIPF3	0.187904	0	0		DDX3X	0.57251	0	0		DNM1L	1.00951	0	0		NDRG1	0.232586	0	1		SF3B5	0.283049	0	0		HELQ	0.350911	0	0		KIF23	0.508584	0	0		SCAPER	0.185695	0	0
RBM41	0.18773	0	0		NAB2	0.572495	0	0		ZNF561	1.00927	0	0		TMEM2	0.232268	0	0		TAF10	0.282588	0	0		ATP5E	0.350782	0	0		MMS22L	0.508321	0	0		SACS	0.185311	0	0
NACA	0.187694	0	0		SRSF7	0.571483	0	0		NABP1	1.00885	0	0		SPAG5	0.232226	0	0		TMEM161A	0.282525	0	0		RPF1	0.350537	0	0		CDC5L	0.507024	0	0		VRK1	0.184271	0	0
ELMOD2	0.187607	0	0		SENP6	0.571431	0	0		PNPT1	1.00866	0	0		BTF3L4	0.232159	0	0		LRWD1	0.28228	0	0		RCN2	0.350317	0	0		FAM175B	0.506815	0	0		BUD31	0.183875	0	0
GAD1	0.187451	0	0		COMMD8	0.571076	0	0		PHF3	1.0085	0	0		WDR54	0.23206	0	0		COX6A1	0.282275	0	0		CNTLN	0.35001	0	0		TMF1	0.506749	0	0		VPS25	0.183505	0	0
SMIM7	0.186946	0	0		SERTAD2	0.57081	0	0		HPS5	1.0083	0	0		RIOK3	0.232032	0	0		TJAP1	0.28177	0	0		C2CD5	0.349857	0	0		PSMC6	0.505902	0	0		CALM2	0.183477	0	0
CEP68	0.186888	0	0		DHX15	0.57072	0	0		UPP1	1.00823	1	0		SGCD	0.231711	0	0		SLC39A7	0.281703	0	0		RPL38	0.349473	0	0		CCNT1	0.505815	0	0		RFC3	0.183347	0	0
NUDT9	0.186863	0	0		ETAA1	0.570068	0	0		DDX10	1.00709	0	0		TAF9B	0.231705	0	0		SHMT2	0.281695	0	0		PUS7L	0.349017	0	0		TOM1L1	0.505262	0	0		ARL6IP1	0.183041	0	0
[truncated: 7,555 more rows]

## Sheet: Fig_S1B
	log2FoldChange	padj
CTGF	4.1297	3.11e-62
[truncated: 14,171 more rows]

## Sheet: Fig_S1C
Gene	Fold Change	p53_tar	NFKB_tar
[truncated: 6,753 more rows]

[truncated: 21 more sheets: Fig_2B_SKmel5_clones, Fig_2B_LOXIMVI_clones, Fig_2C_D_Heatmap, Fig_2E, Fig_2F, Fig_S2B, Fig.3A, Fig.3B, Fig.3C, Fig.4B, Fig. 4C, Fig. 4d, Fig. 4E, Fig. 4F, Fig. 4G, Fig.s4A, Fig.s4B, Fig.s4C, Fig.5B, Fig.5C …]
